# Supplementary material for: Crystal structure of 2-hy­droxy-2-(2-oxo­cyclo­hept­yl)-2,3-di­hydro-1H-indene-1,3-dione
Source: Acta Crystallogr E Crystallogr Commun. 2015 Sep 12;71(Pt 10):o715–6. doi: 10.1107/S2056989015016126 (PMC4647374; doi:10.1107/S2056989015016126)
Supplement: Supplementary file 1 [file e-71-0o715-sup1.cif]

##############################################################################
#                                                                            #
# This CIF contains the data in a paper accepted for publication in          #
# Acta Crystallographica Section E. It conforms to the requirements of       #
# Notes for Authors for Acta Crystallographica Section E, and has been       #
# peer reviewed under the auspices of the IUCr Commission on Journals.       #
#                                                                            #
# Full details of the Crystallographic Information File format               #
# are given in the paper "The Crystallographic Information File (CIF):       #
# a New Standard Archive File for Crystallography" by S. R. Hall, F. H.      #
# Allen and I. D. Brown [Acta Cryst. (1991), A47, 655-685].                  #
#                                                                            #
# The current version of the core CIF dictionary is obtainable from          #
# ftp://ftp.iucr.org/pub/cif_core.dic.                                       #
#                                                                            #
# Software is freely available for graphical display of the structure(s)     #
# in this CIF. For information consult the CIF software page                 #
# http://www.iucr.org/resources/cif/software.                                #
#                                                                            #
# This file may be used for bona fide research purposes within the           #
# scientific community so long as proper attribution is given to the journal # 
# article from which it was obtained.                                        #
#                                                                            #
##############################################################################
data_I
_audit_creation_method     SHELXL-2013
_database_code_depnum_ccdc_archive     'CCDC 1421141'
_chemical_name_systematic
;
2-Hydroxy-2-(2-oxocycloheptyl)-2,3-dihydro-1<i>H</i>-indene-1,3-dione
;
_chemical_name_common     ?
_chemical_formula_moiety     'C16 H16 O4'
_chemical_formula_sum     'C16 H16 O4'
_chemical_formula_iupac     'C16 H16 O4'
_chemical_formula_weight     272.29
_chemical_melting_point     ?
_shelx_space_group_comment
;
The symmetry employed for this shelxl refinement is uniquely defined
by the following loop, which should always be used as a source of
symmetry information in preference to the above space-group names.
They are only intended as comments.
;
_space_group_crystal_system     orthorhombic
_space_group_name_H-M_alt     'P b c a'
_space_group_name_Hall     '-P 2ac 2ab'
loop_
    _symmetry_equiv_pos_as_xyz
    'x, y, z'
    '-x+1/2, -y, z+1/2'
    '-x, y+1/2, -z+1/2'
    'x+1/2, -y+1/2, -z'
    '-x, -y, -z'
    'x-1/2, y, -z-1/2'
    'x, -y-1/2, z-1/2'
    '-x-1/2, y-1/2, z'
_cell_length_a     7.4131(5)
_cell_length_b     18.8596(13)
_cell_length_c     19.0166(13)
_cell_angle_alpha     90
_cell_angle_beta     90
_cell_angle_gamma     90
_cell_volume     2658.7(3)
_cell_formula_units_Z     8
_cell_measurement_reflns_used     7469
_cell_measurement_theta_min     2.411
_cell_measurement_theta_max     27.785
_cell_measurement_temperature     294(2)
_exptl_crystal_description     'needle'
_exptl_crystal_colour     'colourless'
_exptl_crystal_size_max     0.30
_exptl_crystal_size_mid     0.23
_exptl_crystal_size_min     0.18
_exptl_crystal_density_diffrn     1.361
_exptl_crystal_density_meas     1.35
_exptl_crystal_density_method     'floatation method'
_exptl_crystal_F_000     1152
_exptl_absorpt_coefficient_mu     0.097
_exptl_absorpt_correction_type     multi-scan
_exptl_absorpt_process_details
;
(<i>SADABS</i>; Bruker, 2009)
;
_shelx_estimated_absorpt_T_min     ?
_shelx_estimated_absorpt_T_max     ?
_exptl_absorpt_correction_T_min     0.978
_exptl_absorpt_correction_T_max     0.986
_exptl_special_details
;
;
_diffrn_ambient_temperature     294(2)
_diffrn_radiation_type     MoK\a
_diffrn_radiation_wavelength     0.71073
_diffrn_measurement_device_type     'Bruker SMART APEXII CCD'
_diffrn_measurement_method     '\f and \w scans'
_diffrn_detector_area_resol_mean     ?
_diffrn_reflns_number     28734
_diffrn_reflns_av_R_equivalents     0.0203
_diffrn_reflns_theta_min     2.160
_diffrn_reflns_theta_max     27.982
_diffrn_reflns_theta_full     25.000
_diffrn_measured_fraction_theta_max     0.997
_diffrn_measured_fraction_theta_full     1.000
_diffrn_reflns_limit_h_min     -9
_diffrn_reflns_limit_h_max     9
_diffrn_reflns_limit_k_min     -24
_diffrn_reflns_limit_k_max     24
_diffrn_reflns_limit_l_min     -24
_diffrn_reflns_limit_l_max     25
_refine_special_details     ?
_reflns_number_total     3191
_reflns_number_gt     2849
_reflns_threshold_expression     I>2\s(I)
_refine_ls_structure_factor_coef     Fsqd
_refine_ls_matrix_type     full
_refine_ls_R_factor_all     0.0491
_refine_ls_R_factor_gt     0.0451
_refine_ls_wR_factor_gt     0.1156
_refine_ls_wR_factor_ref     0.1192
_refine_ls_goodness_of_fit_ref     1.033
_refine_ls_restrained_S_all     1.033
_refine_ls_number_reflns     3191
_refine_ls_number_parameters     185
_refine_ls_number_restraints     0
_refine_ls_hydrogen_treatment     mixed
_refine_ls_weighting_scheme     calc
_refine_ls_weighting_details
              'w=1/[\s^2^(Fo^2^)+(0.0599P)^2^+0.7812P] where P=(Fo^2^+2Fc^2^)/3'
_atom_sites_solution_hydrogens     geom
_atom_sites_solution_primary     ?
_atom_sites_solution_secondary     ?
_refine_ls_shift/su_max     0.000
_refine_ls_shift/su_mean     0.000
_refine_diff_density_max     0.329
_refine_diff_density_min     -0.199
_refine_ls_extinction_method     none
_refine_ls_extinction_coef     .
loop_
    _atom_type_symbol
    _atom_type_description
    _atom_type_scat_dispersion_real
    _atom_type_scat_dispersion_imag
    _atom_type_scat_source
    'C' 'C' 0.0033 0.0016
                         'International Tables Vol C Tables 4.2.6.8 and 6.1.1.4'
    'H' 'H' 0.0000 0.0000
                         'International Tables Vol C Tables 4.2.6.8 and 6.1.1.4'
    'O' 'O' 0.0106 0.0060
                         'International Tables Vol C Tables 4.2.6.8 and 6.1.1.4'
_computing_data_collection
;
APEX2 (Bruker, 2009)
;
_computing_cell_refinement
;
SAINT (Bruker, 2009)
;
_computing_data_reduction
;
SAINT (Bruker, 2009)
;
_computing_structure_solution
;
SHELXS2013 (Sheldrick, 2008)
;
_computing_structure_refinement
;
SHELXL2014 (Sheldrick, 2015)
;
_computing_molecular_graphics
;
PLATON (Spek, 2009)
;
_computing_publication_material
;
publCIF (Westrip, 2010)
;
loop_
    _atom_site_type_symbol
    _atom_site_label
    _atom_site_fract_x
    _atom_site_fract_y
    _atom_site_fract_z
    _atom_site_U_iso_or_equiv
    _atom_site_adp_type
    _atom_site_calc_flag
    _atom_site_occupancy
    _atom_site_disorder_assembly
    _atom_site_disorder_group
    O O1 1.03172(15) 0.08184(7) 0.44453(5) 0.0593(3) Uani d 1 . .
    O O2 0.56285(14) 0.19613(6) 0.45415(5) 0.0525(3) Uani d 1 . .
    O O3 0.60520(16) 0.04223(5) 0.41294(5) 0.0565(3) Uani d 1 . .
    O O4 0.93803(17) 0.25552(5) 0.41716(5) 0.0570(3) Uani d 1 . .
    C C1 0.68387(16) 0.09552(6) 0.39677(6) 0.0357(3) Uani d 1 . .
    C C2 0.73825(16) 0.11650(6) 0.32474(6) 0.0343(3) Uani d 1 . .
    C C3 0.70883(18) 0.08049(8) 0.26203(7) 0.0446(3) Uani d 1 . .
    H H3 0.6582 0.0354 0.2617 0.053 Uiso calc 1 . .
    C C4 0.75714(19) 0.11383(9) 0.20020(7) 0.0509(4) Uani d 1 . .
    H H4 0.7383 0.0908 0.1576 0.061 Uiso calc 1 . .
    C C5 0.83328(19) 0.18099(9) 0.20053(6) 0.0487(3) Uani d 1 . .
    H H5 0.8608 0.2028 0.1580 0.058 Uiso calc 1 . .
    C C6 0.86906(18) 0.21611(7) 0.26286(6) 0.0427(3) Uani d 1 . .
    H H6 0.9238 0.2605 0.2631 0.051 Uiso calc 1 . .
    C C7 0.82010(16) 0.18254(6) 0.32509(6) 0.0335(2) Uani d 1 . .
    C C8 0.84477(17) 0.20639(6) 0.39815(6) 0.0355(3) Uani d 1 . .
    C C9 0.72848(16) 0.15854(6) 0.44602(6) 0.0334(2) Uani d 1 . .
    C C10 0.81939(16) 0.14094(6) 0.51591(6) 0.0343(2) Uani d 1 . .
    H H10 0.8396 0.1855 0.5412 0.041 Uiso calc 1 . .
    C C11 0.70788(19) 0.09172(7) 0.56410(7) 0.0434(3) Uani d 1 . .
    H H11A 0.5807 0.1009 0.5563 0.052 Uiso calc 1 . .
    H H11B 0.7312 0.0429 0.5509 0.052 Uiso calc 1 . .
    C C12 0.7486(3) 0.10069(9) 0.64220(7) 0.0589(4) Uani d 1 . .
    H H12A 0.7260 0.1497 0.6549 0.071 Uiso calc 1 . .
    H H12B 0.6645 0.0716 0.6686 0.071 Uiso calc 1 . .
    C C13 0.9388(3) 0.08166(10) 0.66515(8) 0.0679(5) Uani d 1 . .
    H H13A 0.9607 0.0323 0.6534 0.081 Uiso calc 1 . .
    H H13B 0.9459 0.0860 0.7159 0.081 Uiso calc 1 . .
    C C14 1.0880(2) 0.12630(9) 0.63284(8) 0.0594(4) Uani d 1 . .
    H H14A 1.1938 0.1232 0.6627 0.071 Uiso calc 1 . .
    H H14B 1.0494 0.1754 0.6324 0.071 Uiso calc 1 . .
    C C15 1.1415(2) 0.10527(8) 0.55851(8) 0.0547(4) Uani d 1 . .
    H H15A 1.2401 0.1358 0.5441 0.066 Uiso calc 1 . .
    H H15B 1.1886 0.0573 0.5604 0.066 Uiso calc 1 . .
    C C16 1.00134(17) 0.10759(6) 0.50196(7) 0.0380(3) Uani d 1 . .
    H H2 0.549(3) 0.2103(10) 0.4936(11) 0.070(6) Uiso d 1 . .
loop_
    _atom_site_aniso_label
    _atom_site_aniso_U_11
    _atom_site_aniso_U_22
    _atom_site_aniso_U_33
    _atom_site_aniso_U_12
    _atom_site_aniso_U_13
    _atom_site_aniso_U_23
    O1 0.0519(6) 0.0860(8) 0.0399(5) 0.0216(5) 0.0051(4) -0.0029(5)
    O2 0.0512(6) 0.0737(7) 0.0326(5) 0.0284(5) 0.0016(4) -0.0022(4)
    O3 0.0654(7) 0.0510(6) 0.0530(6) -0.0195(5) -0.0038(5) 0.0066(4)
    O4 0.0843(8) 0.0484(5) 0.0381(5) -0.0224(5) -0.0097(5) -0.0021(4)
    C1 0.0347(6) 0.0388(6) 0.0335(6) 0.0007(4) -0.0020(4) -0.0002(4)
    C2 0.0325(5) 0.0405(6) 0.0298(5) 0.0033(4) -0.0018(4) -0.0050(4)
    C3 0.0420(7) 0.0523(7) 0.0394(7) 0.0029(5) -0.0053(5) -0.0148(5)
    C4 0.0451(7) 0.0768(10) 0.0308(6) 0.0108(7) -0.0049(5) -0.0160(6)
    C5 0.0429(7) 0.0771(9) 0.0261(6) 0.0113(6) 0.0019(5) 0.0035(6)
    C6 0.0418(6) 0.0535(7) 0.0327(6) 0.0011(5) 0.0009(5) 0.0058(5)
    C7 0.0340(5) 0.0403(6) 0.0261(5) 0.0030(4) -0.0009(4) -0.0013(4)
    C8 0.0452(6) 0.0337(5) 0.0277(5) 0.0015(5) -0.0028(4) -0.0005(4)
    C9 0.0367(6) 0.0376(5) 0.0258(5) 0.0057(4) 0.0017(4) -0.0003(4)
    C10 0.0399(6) 0.0372(6) 0.0257(5) 0.0024(5) 0.0003(4) 0.0015(4)
    C11 0.0440(7) 0.0514(7) 0.0348(6) -0.0021(5) 0.0044(5) 0.0083(5)
    C12 0.0780(11) 0.0668(9) 0.0319(6) -0.0066(8) 0.0087(7) 0.0102(6)
    C13 0.0937(13) 0.0668(10) 0.0431(8) -0.0138(9) -0.0193(8) 0.0195(7)
    C14 0.0743(10) 0.0544(8) 0.0494(8) -0.0069(7) -0.0244(7) 0.0063(6)
    C15 0.0475(8) 0.0568(8) 0.0597(9) 0.0069(6) -0.0157(7) -0.0008(7)
    C16 0.0379(6) 0.0400(6) 0.0360(6) 0.0004(5) 0.0017(5) 0.0066(5)
_geom_special_details
;
All e.s.d.'s (except the e.s.d. in the dihedral angle between two l.s. planes)
are estimated using the full covariance matrix. The cell e.s.d.'s are taken
into account individually in the estimation of e.s.d.'s in distances, angles
and torsion angles; correlations between e.s.d.'s in cell parameters are only
used when they are defined by crystal symmetry. An approximate (isotropic)
treatment of cell e.s.d.'s is used for estimating e.s.d.'s involving l.s.
planes.
;
loop_
    _geom_bond_atom_site_label_1
    _geom_bond_atom_site_label_2
    _geom_bond_site_symmetry_2
    _geom_bond_distance
    _geom_bond_publ_flag
    O1 C16 . 1.2163(16) ?
    O2 C9 . 1.4262(14) ?
    O2 H2 . 0.80(2) ?
    O3 C1 . 1.2018(15) ?
    O4 C8 . 1.2113(15) ?
    C1 C2 . 1.4818(16) ?
    C1 C9 . 1.5489(16) ?
    C2 C7 . 1.3856(17) ?
    C2 C3 . 1.3894(16) ?
    C3 C4 . 1.381(2) ?
    C3 H3 . 0.9300 ?
    C4 C5 . 1.387(2) ?
    C4 H4 . 0.9300 ?
    C5 C6 . 1.3833(18) ?
    C5 H5 . 0.9300 ?
    C6 C7 . 1.3904(16) ?
    C6 H6 . 0.9300 ?
    C7 C8 . 1.4718(15) ?
    C8 C9 . 1.5448(16) ?
    C9 C10 . 1.5267(15) ?
    C10 C16 . 1.5118(17) ?
    C10 C11 . 1.5442(16) ?
    C10 H10 . 0.9800 ?
    C11 C12 . 1.5249(18) ?
    C11 H11A . 0.9700 ?
    C11 H11B . 0.9700 ?
    C12 C13 . 1.519(3) ?
    C12 H12A . 0.9700 ?
    C12 H12B . 0.9700 ?
    C13 C14 . 1.520(3) ?
    C13 H13A . 0.9700 ?
    C13 H13B . 0.9700 ?
    C14 C15 . 1.521(2) ?
    C14 H14A . 0.9700 ?
    C14 H14B . 0.9700 ?
    C15 C16 . 1.4961(19) ?
    C15 H15A . 0.9700 ?
    C15 H15B . 0.9700 ?
loop_
    _geom_angle_atom_site_label_1
    _geom_angle_atom_site_label_2
    _geom_angle_atom_site_label_3
    _geom_angle_site_symmetry_1
    _geom_angle_site_symmetry_3
    _geom_angle
    _geom_angle_publ_flag
    C9 O2 H2 . . 112.0(14) ?
    O3 C1 C2 . . 126.28(11) ?
    O3 C1 C9 . . 126.20(11) ?
    C2 C1 C9 . . 107.22(9) ?
    C7 C2 C3 . . 120.82(11) ?
    C7 C2 C1 . . 110.77(9) ?
    C3 C2 C1 . . 128.33(12) ?
    C4 C3 C2 . . 117.88(13) ?
    C4 C3 H3 . . 121.1 ?
    C2 C3 H3 . . 121.1 ?
    C3 C4 C5 . . 121.17(12) ?
    C3 C4 H4 . . 119.4 ?
    C5 C4 H4 . . 119.4 ?
    C6 C5 C4 . . 121.29(12) ?
    C6 C5 H5 . . 119.4 ?
    C4 C5 H5 . . 119.4 ?
    C5 C6 C7 . . 117.47(13) ?
    C5 C6 H6 . . 121.3 ?
    C7 C6 H6 . . 121.3 ?
    C2 C7 C6 . . 121.30(11) ?
    C2 C7 C8 . . 109.50(10) ?
    C6 C7 C8 . . 129.20(11) ?
    O4 C8 C7 . . 125.90(11) ?
    O4 C8 C9 . . 126.13(10) ?
    C7 C8 C9 . . 107.96(9) ?
    O2 C9 C10 . . 113.19(9) ?
    O2 C9 C8 . . 104.70(9) ?
    C10 C9 C8 . . 113.18(10) ?
    O2 C9 C1 . . 105.26(10) ?
    C10 C9 C1 . . 116.99(9) ?
    C8 C9 C1 . . 102.19(9) ?
    C16 C10 C9 . . 109.36(9) ?
    C16 C10 C11 . . 109.37(9) ?
    C9 C10 C11 . . 114.26(10) ?
    C16 C10 H10 . . 107.9 ?
    C9 C10 H10 . . 107.9 ?
    C11 C10 H10 . . 107.9 ?
    C12 C11 C10 . . 113.91(12) ?
    C12 C11 H11A . . 108.8 ?
    C10 C11 H11A . . 108.8 ?
    C12 C11 H11B . . 108.8 ?
    C10 C11 H11B . . 108.8 ?
    H11A C11 H11B . . 107.7 ?
    C13 C12 C11 . . 115.93(14) ?
    C13 C12 H12A . . 108.3 ?
    C11 C12 H12A . . 108.3 ?
    C13 C12 H12B . . 108.3 ?
    C11 C12 H12B . . 108.3 ?
    H12A C12 H12B . . 107.4 ?
    C12 C13 C14 . . 115.37(13) ?
    C12 C13 H13A . . 108.4 ?
    C14 C13 H13A . . 108.4 ?
    C12 C13 H13B . . 108.4 ?
    C14 C13 H13B . . 108.4 ?
    H13A C13 H13B . . 107.5 ?
    C13 C14 C15 . . 114.90(14) ?
    C13 C14 H14A . . 108.5 ?
    C15 C14 H14A . . 108.5 ?
    C13 C14 H14B . . 108.5 ?
    C15 C14 H14B . . 108.5 ?
    H14A C14 H14B . . 107.5 ?
    C16 C15 C14 . . 118.64(13) ?
    C16 C15 H15A . . 107.7 ?
    C14 C15 H15A . . 107.7 ?
    C16 C15 H15B . . 107.7 ?
    C14 C15 H15B . . 107.7 ?
    H15A C15 H15B . . 107.1 ?
    O1 C16 C15 . . 120.34(12) ?
    O1 C16 C10 . . 119.27(11) ?
    C15 C16 C10 . . 120.38(11) ?
loop_
    _geom_torsion_atom_site_label_1
    _geom_torsion_atom_site_label_2
    _geom_torsion_atom_site_label_3
    _geom_torsion_atom_site_label_4
    _geom_torsion_site_symmetry_1
    _geom_torsion_site_symmetry_2
    _geom_torsion_site_symmetry_3
    _geom_torsion_site_symmetry_4
    _geom_torsion
    _geom_torsion_publ_flag
    O3 C1 C2 C7 . . . . 177.60(13) ?
    C9 C1 C2 C7 . . . . 3.64(13) ?
    O3 C1 C2 C3 . . . . 0.9(2) ?
    C9 C1 C2 C3 . . . . -173.10(12) ?
    C7 C2 C3 C4 . . . . -2.52(19) ?
    C1 C2 C3 C4 . . . . 173.93(12) ?
    C2 C3 C4 C5 . . . . 0.3(2) ?
    C3 C4 C5 C6 . . . . 2.1(2) ?
    C4 C5 C6 C7 . . . . -2.2(2) ?
    C3 C2 C7 C6 . . . . 2.51(18) ?
    C1 C2 C7 C6 . . . . -174.52(11) ?
    C3 C2 C7 C8 . . . . -176.47(11) ?
    C1 C2 C7 C8 . . . . 6.50(14) ?
    C5 C6 C7 C2 . . . . -0.13(18) ?
    C5 C6 C7 C8 . . . . 178.63(12) ?
    C2 C7 C8 O4 . . . . 166.80(13) ?
    C6 C7 C8 O4 . . . . -12.1(2) ?
    C2 C7 C8 C9 . . . . -14.11(13) ?
    C6 C7 C8 C9 . . . . 167.02(12) ?
    O4 C8 C9 O2 . . . . 84.79(15) ?
    C7 C8 C9 O2 . . . . -94.30(11) ?
    O4 C8 C9 C10 . . . . -38.94(17) ?
    C7 C8 C9 C10 . . . . 141.98(10) ?
    O4 C8 C9 C1 . . . . -165.63(13) ?
    C7 C8 C9 C1 . . . . 15.28(12) ?
    O3 C1 C9 O2 . . . . -76.24(15) ?
    C2 C1 C9 O2 . . . . 97.72(11) ?
    O3 C1 C9 C10 . . . . 50.41(17) ?
    C2 C1 C9 C10 . . . . -135.63(10) ?
    O3 C1 C9 C8 . . . . 174.60(13) ?
    C2 C1 C9 C8 . . . . -11.44(12) ?
    O2 C9 C10 C16 . . . . -174.64(10) ?
    C8 C9 C10 C16 . . . . -55.70(12) ?
    C1 C9 C10 C16 . . . . 62.72(13) ?
    O2 C9 C10 C11 . . . . 62.41(14) ?
    C8 C9 C10 C11 . . . . -178.65(10) ?
    C1 C9 C10 C11 . . . . -60.24(13) ?
    C16 C10 C11 C12 . . . . 83.76(14) ?
    C9 C10 C11 C12 . . . . -153.30(12) ?
    C10 C11 C12 C13 . . . . -63.91(18) ?
    C11 C12 C13 C14 . . . . 62.5(2) ?
    C12 C13 C14 C15 . . . . -79.9(2) ?
    C13 C14 C15 C16 . . . . 59.78(19) ?
    C14 C15 C16 O1 . . . . -169.58(14) ?
    C14 C15 C16 C10 . . . . 9.5(2) ?
    C9 C10 C16 O1 . . . . -19.61(16) ?
    C11 C10 C16 O1 . . . . 106.21(14) ?
    C9 C10 C16 C15 . . . . 161.33(12) ?
    C11 C10 C16 C15 . . . . -72.85(15) ?
loop_
    _geom_hbond_atom_site_label_D
    _geom_hbond_atom_site_label_H
    _geom_hbond_atom_site_label_A
    _geom_hbond_site_symmetry_A
    _geom_hbond_distance_DH
    _geom_hbond_distance_HA
    _geom_hbond_distance_DA
    _geom_hbond_angle_DHA
    O2 H2 O4 4_456 0.80(2) 1.99(2) 2.7707(13) 163(2)
    C4 H4 O1 6_556 0.93 2.48 3.2758(17) 143.9
    C15 H15B O3 5_756 0.97 2.47 3.3998(19) 159.6
_shelx_hkl_file
;
   1   0   0    0.12    0.01
   1   0   0    0.12    0.01
  -1   0   0    0.13    0.01
  -1   0   0    0.12    0.01
  -2   0   0  247.30    5.37
  -2   0   0  252.51    5.35
   2   0   0  238.94    5.45
   2   0   0  235.53    5.49
  -3   0   0   -0.02    0.01
   3   0   0   -0.01    0.01
   3   0   0    0.00    0.01
  -3   0   0   -0.01    0.01
   4   0   0   16.56    0.38
  -4   0   0   15.96    0.37
   4   0   0   15.67    0.38
  -4   0   0   15.89    0.38
   5   0   0    0.00    0.02
  -5   0   0    0.01    0.02
  -5   0   0    0.02    0.02
   5   0   0   -0.03    0.02
  -6   0   0    0.05    0.03
   6   0   0    0.02    0.03
   7   0   0    0.04    0.03
  -7   0   0   -0.03    0.03
   8   0   0    0.35    0.05
  -8   0   0    0.34    0.05
  -9   0   0   -0.03    0.04
   9   0   0   -0.03    0.03
   1   1   0    0.05    0.01
  -1  -1   0    0.00    0.01
  -1  -1   0    0.03    0.00
   1  -1   0    0.02    0.00
   1  -1   0    0.01    0.01
  -1   1   0    0.03    0.01
   2  -1   0   27.26    0.63
  -2  -1   0   28.20    0.62
   2  -1   0   27.03    0.63
  -2   1   0   27.74    0.62
   2   1   0   27.65    0.63
  -2   1   0   27.57    0.62
  -2  -1   0   27.69    0.62
   2   1   0   27.71    0.63
  -3   1   0    0.01    0.01
  -3  -1   0    0.01    0.01
   3   1   0   -0.01    0.01
   3   1   0    0.00    0.01
   3  -1   0    0.00    0.01
  -3   1   0   -0.01    0.01
   3  -1   0    0.00    0.01
  -3  -1   0    0.00    0.01
   4  -1   0   24.76    0.56
  -4   1   0   24.61    0.57
   4   1   0   23.65    0.56
   4   1   0   23.69    0.57
  -4   1   0   24.84    0.55
  -4  -1   0   23.89    0.56
  -4  -1   0   24.27    0.55
   4  -1   0   23.82    0.57
   5  -1   0    0.00    0.02
   5   1   0   -0.02    0.02
   5  -1   0    0.05    0.02
  -5  -1   0   -0.01    0.02
  -5  -1   0    0.01    0.02
   5   1   0    0.00    0.02
  -5   1   0    0.01    0.02
  -5   1   0    0.02    0.02
  -6  -1   0   11.51    0.31
  -6   1   0   11.43    0.31
  -6   1   0   12.22    0.29
   6   1   0   11.85    0.29
   6  -1   0   11.34    0.30
   6   1   0   11.36    0.30
   7  -1   0   -0.03    0.03
   7   1   0    0.00    0.03
  -7  -1   0   -0.03    0.03
  -7   1   0   -0.03    0.03
  -8  -1   0    7.48    0.23
  -8   1   0    7.02    0.22
   8   1   0    6.96    0.22
   8  -1   0    6.83    0.22
  -9  -1   0    0.05    0.04
   9  -1   0   -0.02    0.03
   9   1   0    0.03    0.04
  -9   1   0    0.02    0.04
   0  -2   0   59.58    1.32
   0   2   0   59.21    1.35
   0  -2   0   61.79    1.35
   0   2   0   55.52    1.31
  -1  -2   0    0.22    0.01
  -1   2   0    0.20    0.02
   1  -2   0    0.21    0.01
   1   2   0    0.18    0.01
  -1  -2   0    0.18    0.01
   1  -2   0    0.18    0.01
   1   2   0    0.22    0.01
   2  -2   0    4.27    0.11
  -2   2   0    4.27    0.11
   2   2   0    4.50    0.11
  -2  -2   0    4.23    0.11
   2  -2   0    4.27    0.10
   2   2   0    4.40    0.11
  -2  -2   0    4.41    0.10
   2  -2   0    4.40    0.11
  -3   2   0    0.01    0.02
   3   2   0    0.01    0.01
  -3   2   0   -0.01    0.02
   3   2   0    0.01    0.01
   3  -2   0    0.00    0.01
   3  -2   0    0.01    0.01
  -3  -2   0    0.01    0.01
  -4   2   0   27.85    0.64
  -4  -2   0   27.57    0.64
   4   2   0   27.67    0.64
   4   2   0   27.03    0.64
  -4  -2   0   28.37    0.62
  -4   2   0   27.72    0.63
   4  -2   0   27.65    0.64
   4  -2   0   27.54    0.63
  -5  -2   0   -0.01    0.02
  -5   2   0    0.02    0.03
   5   2   0   -0.02    0.02
   5  -2   0   -0.01    0.02
  -5  -2   0    0.00    0.02
   5   2   0    0.02    0.02
   5  -2   0    0.02    0.02
  -5   2   0    0.02    0.02
  -6  -2   0    1.26    0.07
   6   2   0    1.21    0.06
  -6   2   0    1.31    0.07
   6   2   0    1.36    0.06
  -6   2   0    1.38    0.07
   6  -2   0    1.23    0.06
  -7  -2   0   -0.02    0.03
   7   2   0   -0.01    0.03
   7  -2   0   -0.02    0.03
  -7   2   0    0.00    0.03
  -8  -2   0    1.02    0.08
   8   2   0    1.12    0.07
  -8   2   0    1.02    0.08
   8  -2   0    1.16    0.07
   9  -2   0   -0.01    0.03
  -9  -2   0    0.02    0.04
   9   2   0    0.03    0.04
  -9   2   0   -0.04    0.04
   0  -3   0    0.29    0.01
   0   3   0    0.28    0.01
   0  -3   0    0.28    0.01
   0   3   0    0.37    0.01
   1  -3   0    0.02    0.01
  -1  -3   0    0.02    0.01
   1   3   0    0.01    0.01
  -1  -3   0    0.00    0.01
   1  -3   0    0.02    0.01
  -1   3   0    0.01    0.01
  -2  -3   0  744.83   16.61
   2  -3   0  720.02   16.84
  -2  -3   0  757.69   16.59
   2   3   0  797.50   16.91
   3   3   0    0.01    0.01
  -3  -3   0    0.01    0.02
  -3   3   0    0.03    0.02
   3   3   0   -0.01    0.01
  -3  -3   0    0.01    0.01
  -4   3   0   32.85    0.73
  -4  -3   0   32.08    0.74
  -4  -3   0   32.70    0.72
  -4   3   0   32.28    0.74
   4   3   0   31.05    0.74
   4  -3   0   32.00    0.75
   4   3   0   31.43    0.74
   4  -3   0   32.79    0.73
   5  -3   0   -0.01    0.02
  -5   3   0    0.00    0.03
  -5  -3   0    0.03    0.03
   5   3   0   -0.01    0.02
  -5   3   0    0.02    0.02
   5   3   0    0.00    0.02
   6  -3   0    3.58    0.12
   6   3   0    3.67    0.12
   6   3   0    3.70    0.12
  -6   3   0    3.72    0.13
  -6   3   0    3.76    0.12
  -6  -3   0    3.72    0.13
  -7   3   0    0.02    0.03
  -7  -3   0   -0.02    0.04
   7  -3   0    0.01    0.03
   7   3   0   -0.06    0.03
  -8   3   0    0.02    0.04
  -8  -3   0    0.04    0.04
   8   3   0    0.01    0.03
   8  -3   0   -0.01    0.03
  -9   3   0    0.05    0.05
   9  -3   0   -0.01    0.04
  -9  -3   0    0.01    0.04
   9   3   0   -0.05    0.03
   0   4   0 1000.00   22.52
   1  -4   0    0.02    0.01
  -1  -4   0    0.00    0.01
   1   4   0    0.01    0.01
  -1   4   0    0.05    0.01
   1   4   0    0.01    0.01
  -1   4   0    0.07    0.01
   1   4   0    0.01    0.01
  -2   4   0  395.33    8.57
  -2  -4   0  386.51    8.62
   2   4   0  394.43    8.77
  -2  -4   0  407.32    8.64
   2  -4   0  391.77    8.77
   2  -4   0  394.17    8.63
   2   4   0  374.89    8.80
   3   4   0    0.00    0.01
   3  -4   0    0.00    0.01
   3   4   0    0.00    0.01
  -3  -4   0   -0.01    0.02
   3  -4   0    0.02    0.02
   4   4   0  136.21    3.09
  -4   4   0  137.81    3.05
  -4  -4   0  136.28    3.05
   4  -4   0  141.71    3.11
   4   4   0  134.22    3.11
   4  -4   0  134.11    3.09
  -4   4   0  139.16    3.03
  -4  -4   0  140.43    3.02
  -5   4   0    0.02    0.03
   5  -4   0   -0.03    0.02
   5   4   0   -0.02    0.02
  -5   4   0    0.00    0.03
  -5  -4   0    0.05    0.03
   5   4   0    0.01    0.02
   6  -4   0   -0.01    0.02
   6   4   0    0.02    0.03
  -6   4   0   -0.01    0.03
  -6   4   0    0.02    0.03
   6   4   0    0.00    0.03
  -6  -4   0    0.01    0.03
   7  -4   0   -0.01    0.03
  -7   4   0    0.02    0.03
  -7  -4   0   -0.01    0.04
  -7   4   0    0.05    0.04
   7   4   0   -0.04    0.03
  -8   4   0    0.24    0.05
  -8  -4   0    0.21    0.05
   8   4   0    0.18    0.04
   8  -4   0    0.18    0.04
  -9   4   0    0.01    0.04
   9   4   0   -0.03    0.04
  -9  -4   0    0.00    0.04
   9  -4   0   -0.04    0.03
   0  -5   0    0.07    0.01
   0   5   0    0.09    0.01
   0   5   0    0.08    0.01
   0  -5   0    0.08    0.01
   1   5   0    0.03    0.01
  -1   5   0    0.01    0.01
  -1  -5   0    0.04    0.01
  -1  -5   0    0.03    0.01
   1  -5   0    0.04    0.01
  -1   5   0    0.03    0.01
   1   5   0    0.01    0.01
   2  -5   0    6.60    0.16
  -2  -5   0    6.72    0.15
  -2  -5   0    6.57    0.17
   2  -5   0    6.62    0.16
   2   5   0    6.66    0.16
   2   5   0    6.35    0.17
  -2   5   0    6.67    0.17
  -3  -5   0    0.01    0.01
   3   5   0   -0.01    0.01
   3   5   0    0.00    0.02
   3  -5   0    0.01    0.01
  -3   5   0    0.00    0.02
  -3  -5   0    0.03    0.02
   3  -5   0    0.02    0.02
   4   5   0   50.01    1.14
  -4   5   0   49.76    1.12
   4  -5   0   49.32    1.13
   4   5   0   48.76    1.14
   4  -5   0   49.36    1.14
  -4  -5   0   50.52    1.10
  -4  -5   0   50.31    1.13
   5   5   0   -0.02    0.02
   5   5   0   -0.02    0.02
  -5   5   0   -0.01    0.03
  -5   5   0   -0.01    0.03
  -5  -5   0   -0.02    0.03
   5  -5   0    0.00    0.02
  -6  -5   0    0.00    0.03
   6  -5   0    0.11    0.03
   6   5   0   -0.03    0.03
  -6   5   0    0.06    0.03
   6   5   0   -0.04    0.02
  -6   5   0    0.00    0.03
  -7   5   0   -0.01    0.03
   7   5   0   -0.01    0.03
   7  -5   0    0.00    0.03
  -7   5   0   -0.01    0.03
   7   5   0   -0.02    0.03
  -7  -5   0    0.00    0.03
   8  -5   0    0.14    0.04
  -8  -5   0    0.20    0.05
  -8   5   0    0.14    0.05
   8   5   0    0.11    0.04
   9   5   0   -0.04    0.04
   9  -5   0    0.01    0.04
  -9  -5   0    0.03    0.04
  -9   5   0    0.01    0.04
   0   6   0  610.22   12.43
   0   6   0  525.29   12.72
   0  -6   0  565.95   12.46
  -1  -6   0    0.00    0.01
   1   6   0    0.03    0.01
  -1   6   0    0.03    0.01
  -1   6   0    0.01    0.01
   1  -6   0    0.02    0.01
   1   6   0    0.01    0.01
   1  -6   0    0.03    0.01
  -2   6   0   26.49    0.61
   2   6   0   26.48    0.61
   2  -6   0   26.60    0.61
   2  -6   0   26.25    0.61
  -2  -6   0   25.83    0.61
   2   6   0   27.81    0.62
  -2   6   0   27.34    0.61
  -3   6   0    0.01    0.02
   3  -6   0    0.04    0.02
  -3  -6   0    0.07    0.02
   3   6   0   -0.04    0.02
  -3  -6   0    0.03    0.01
   3   6   0    0.00    0.02
   3  -6   0    0.03    0.02
  -4   6   0   23.20    0.53
   4   6   0   22.62    0.54
  -4  -6   0   22.78    0.54
   4   6   0   22.64    0.54
   4  -6   0   22.67    0.54
   4  -6   0   22.49    0.53
   5   6   0    0.01    0.02
  -5   6   0    0.03    0.03
   5   6   0   -0.01    0.02
  -5  -6   0    0.00    0.03
   5  -6   0    0.03    0.02
  -5   6   0    0.04    0.03
  -6   6   0    2.04    0.09
   6   6   0    1.87    0.08
   6   6   0    1.94    0.08
  -6  -6   0    1.95    0.09
  -6   6   0    1.89    0.09
   6  -6   0    2.06    0.09
   7   6   0   -0.02    0.03
  -7   6   0   -0.04    0.03
  -7  -6   0   -0.01    0.03
  -7   6   0   -0.01    0.03
   7   6   0   -0.02    0.03
   7  -6   0   -0.04    0.03
   8  -6   0    0.63    0.06
   8   6   0    0.58    0.06
  -8   6   0    0.61    0.06
  -8  -6   0    0.58    0.06
  -9   6   0    0.03    0.04
  -9  -6   0   -0.03    0.04
   9  -6   0    0.00    0.04
   9   6   0   -0.04    0.03
   0  -7   0    0.08    0.01
   0   7   0    0.02    0.01
   0   7   0    0.04    0.01
   0  -7   0    0.03    0.01
  -1  -7   0    0.01    0.01
   1  -7   0    0.04    0.01
   1   7   0    0.01    0.01
  -1   7   0    0.01    0.01
  -1  -7   0    0.00    0.01
   1   7   0    0.03    0.01
  -1   7   0    0.00    0.01
   2  -7   0   15.30    0.35
   2   7   0   14.84    0.35
   2  -7   0   14.59    0.35
   2   7   0   15.43    0.34
  -2   7   0   14.78    0.35
  -2  -7   0   14.61    0.35
   2   7   0   15.16    0.36
  -2   7   0   15.60    0.35
  -3   7   0    0.01    0.02
   3   7   0    0.01    0.02
   3  -7   0    0.04    0.02
   3  -7   0    0.03    0.02
  -3  -7   0    0.01    0.02
   3   7   0    0.00    0.02
  -3  -7   0    0.01    0.01
   4   7   0  122.87    2.77
   4  -7   0  124.89    2.78
  -4  -7   0  124.20    2.74
  -4   7   0  123.70    2.72
   4  -7   0  120.03    2.73
   4   7   0  122.69    2.79
   5  -7   0    0.02    0.02
   5   7   0   -0.01    0.03
  -5   7   0    0.01    0.03
   5   7   0    0.02    0.02
  -5  -7   0   -0.01    0.02
  -6   7   0    1.01    0.07
  -6   7   0    0.88    0.07
  -6  -7   0    0.95    0.07
   6   7   0    0.77    0.06
   6  -7   0    0.89    0.06
   6   7   0    0.83    0.06
  -7   7   0   -0.05    0.03
   7   7   0   -0.05    0.03
   7  -7   0    0.01    0.03
  -7  -7   0    0.05    0.04
  -7   7   0    0.02    0.04
   7   7   0   -0.02    0.03
   8  -7   0    1.21    0.08
  -8   7   0    1.15    0.09
   8   7   0    1.26    0.08
  -8  -7   0    1.30    0.09
  -9  -7   0   -0.03    0.04
   9   7   0   -0.01    0.04
  -9   7   0   -0.05    0.04
   9  -7   0    0.02    0.04
   0   8   0    4.88    0.13
   0   8   0    4.89    0.13
  -1  -8   0    0.03    0.01
  -1  -8   0    0.00    0.01
   1  -8   0    0.01    0.01
   1   8   0    0.03    0.01
  -1   8   0    0.01    0.01
   1  -8   0   -0.01    0.01
  -1   8   0    0.01    0.01
   1   8   0    0.01    0.01
   2   8   0    4.98    0.12
  -2  -8   0    5.13    0.13
  -2   8   0    5.08    0.12
  -2  -8   0    4.88    0.13
  -2   8   0    4.84    0.14
   2  -8   0    4.90    0.13
   2  -8   0    4.85    0.13
   3  -8   0    0.03    0.02
   3   8   0   -0.01    0.02
  -3  -8   0    0.02    0.02
   3  -8   0    0.00    0.02
   3   8   0   -0.02    0.02
  -3   8   0    0.01    0.02
   3   8   0    0.00    0.01
   4   8   0   11.61    0.28
  -4   8   0   11.69    0.29
   4   8   0   11.39    0.29
   4  -8   0   11.38    0.29
   4  -8   0   11.45    0.29
  -5  -8   0   -0.01    0.03
   5   8   0    0.02    0.02
   5  -8   0    0.03    0.03
   5  -8   0    0.02    0.02
  -5   8   0    0.05    0.03
   6   8   0    6.89    0.20
   6  -8   0    7.17    0.21
  -6  -8   0    6.96    0.21
   6   8   0    7.34    0.21
  -6   8   0    7.19    0.21
  -6   8   0    7.06    0.21
  -7   8   0   -0.01    0.03
   7   8   0    0.00    0.03
  -7   8   0   -0.03    0.04
   7   8   0    0.02    0.03
   7  -8   0   -0.01    0.03
  -7  -8   0   -0.03    0.04
  -8  -8   0    3.40    0.14
   8   8   0    3.46    0.13
   8  -8   0    3.27    0.13
   8   8   0    3.53    0.13
  -8   8   0    3.41    0.14
  -9   8   0    0.00    0.04
   0  -9   0    0.01    0.01
   0  -9   0   -0.01    0.01
   0   9   0    0.02    0.01
   0   9   0    0.03    0.01
   1   9   0    0.01    0.02
  -1   9   0    0.00    0.01
   1  -9   0    0.09    0.01
  -1  -9   0    0.02    0.01
  -1   9   0    0.01    0.02
   1  -9   0    0.01    0.01
  -1  -9   0    0.02    0.01
   1   9   0    0.02    0.01
   2   9   0    0.20    0.03
   2  -9   0    0.20    0.02
  -2  -9   0    0.24    0.02
   2   9   0    0.21    0.02
  -2   9   0    0.20    0.03
  -2   9   0    0.21    0.02
  -2  -9   0    0.23    0.03
   2  -9   0    0.22    0.02
   3  -9   0   -0.02    0.02
   3   9   0    0.00    0.02
  -3  -9   0   -0.02    0.02
   3  -9   0   -0.02    0.01
   3   9   0    0.00    0.01
  -3   9   0    0.00    0.02
   3   9   0   -0.01    0.02
   4   9   0    3.41    0.10
   4  -9   0    3.05    0.10
   4   9   0    3.21    0.11
   4  -9   0    3.40    0.11
  -4   9   0    3.57    0.12
  -5   9   0    0.19    0.04
   5  -9   0    0.03    0.03
  -5  -9   0    0.03    0.03
   5  -9   0    0.02    0.03
   5   9   0   -0.03    0.03
   5   9   0   -0.01    0.02
  -6  -9   0   23.68    0.59
   6  -9   0   23.87    0.59
  -6   9   0   24.62    0.59
  -6   9   0   25.04    0.60
   6   9   0   24.37    0.60
   6   9   0   25.00    0.59
   7   9   0   -0.03    0.03
   7  -9   0   -0.02    0.03
  -7  -9   0    0.01    0.04
   7   9   0    0.00    0.03
  -7   9   0    0.05    0.04
  -7   9   0    0.06    0.04
  -8   9   0    0.05    0.04
  -8   9   0    0.07    0.05
   8   9   0    0.11    0.04
  -8  -9   0   -0.01    0.04
   8  -9   0    0.07    0.04
  -9   9   0    0.02    0.05
   0 -10   0  187.36    4.19
   0 -10   0  187.33    4.12
   0  10   0  187.32    4.21
   0  10   0  185.42    4.10
   1  10   0    0.01    0.01
   1 -10   0    0.00    0.01
  -1 -10   0    0.01    0.01
   1 -10   0    0.00    0.01
  -1  10   0    0.09    0.02
  -1  10   0    0.00    0.01
  -1 -10   0    0.01    0.01
   1  10   0    0.01    0.02
   2 -10   0   14.70    0.35
   2  10   0   14.87    0.34
   2  10   0   14.58    0.36
  -2  10   0   14.68    0.35
  -2  10   0   14.90    0.34
  -2 -10   0   14.51    0.35
  -2 -10   0   14.69    0.35
   2 -10   0   14.51    0.35
   3  10   0    0.02    0.01
   3 -10   0   -0.01    0.02
   3  10   0    0.03    0.02
  -3 -10   0    0.05    0.02
  -3  10   0    0.02    0.03
   3 -10   0    0.02    0.02
   4 -10   0    1.54    0.07
   4  10   0    1.64    0.06
  -4 -10   0    1.64    0.07
   4 -10   0    1.72    0.07
  -4  10   0    1.80    0.08
   4  10   0    1.67    0.08
   5  10   0   -0.02    0.03
   5 -10   0    0.01    0.03
   5  10   0    0.02    0.02
  -5 -10   0    0.00    0.03
   5 -10   0    0.00    0.03
  -5  10   0    0.14    0.04
   6  10   0    3.52    0.12
  -6 -10   0    3.38    0.13
  -6  10   0    3.58    0.13
   6 -10   0    3.56    0.12
   6  10   0    3.29    0.13
   7  10   0    0.04    0.03
  -7 -10   0    0.03    0.04
   7  10   0   -0.03    0.03
   7 -10   0    0.05    0.03
  -7  10   0   -0.02    0.04
  -7  10   0   -0.01    0.03
   8  10   0    0.10    0.04
  -8  10   0    0.13    0.05
   8 -10   0    0.07    0.04
  -8 -10   0    0.13    0.05
  -8  10   0    0.08    0.04
   0 -11   0    0.02    0.02
   0 -11   0    0.03    0.01
   0  11   0    0.00    0.02
   1 -11   0   -0.01    0.02
   1  11   0    0.03    0.02
  -1  11   0   -0.01    0.02
   1  11   0    0.01    0.02
  -1 -11   0   -0.02    0.02
  -1 -11   0    0.01    0.01
  -1  11   0    0.00    0.02
  -2 -11   0   10.75    0.26
  -2 -11   0   10.76    0.27
   2 -11   0   10.62    0.27
   2  11   0   11.03    0.26
  -2  11   0   10.79    0.27
  -2  11   0   10.90    0.26
   2  11   0   10.90    0.28
   2 -11   0   10.52    0.26
   3 -11   0   -0.01    0.02
   3  11   0    0.02    0.02
   3 -11   0    0.03    0.02
  -3  11   0    0.03    0.03
  -3 -11   0    0.00    0.02
  -3 -11   0    0.03    0.02
   4 -11   0   15.21    0.38
  -4 -11   0   15.10    0.38
   4 -11   0   15.42    0.38
   4  11   0   15.69    0.38
  -4  11   0   15.57    0.38
   4  11   0   15.45    0.39
   5 -11   0    0.03    0.03
  -5  11   0    0.00    0.03
   5 -11   0   -0.02    0.02
   5  11   0   -0.01    0.03
  -5 -11   0    0.00    0.03
   5  11   0   -0.03    0.03
  -6  11   0    0.21    0.04
   6 -11   0    0.27    0.04
   6  11   0    0.11    0.04
  -6 -11   0    0.13    0.04
   6 -11   0    0.21    0.04
   7 -11   0   -0.02    0.03
  -7  11   0   -0.01    0.04
  -7 -11   0    0.01    0.04
   7  11   0    0.04    0.04
  -7  11   0   -0.01    0.04
  -8  11   0    0.01    0.04
  -8 -11   0    0.03    0.04
   8  11   0    0.02    0.04
   8 -11   0    0.01    0.04
  -8  11   0    0.00    0.04
   0 -12   0    0.04    0.02
   0  12   0    0.01    0.02
   0  12   0    0.04    0.02
   0 -12   0    0.08    0.02
  -1 -12   0    0.03    0.02
  -1  12   0   -0.02    0.02
  -1 -12   0    0.00    0.01
   1 -12   0    0.02    0.02
   1  12   0    0.01    0.02
   1  12   0   -0.02    0.02
   1 -12   0   -0.02    0.01
  -1  12   0   -0.01    0.02
   2  12   0   -0.01    0.02
  -2 -12   0    0.01    0.02
   2 -12   0    0.02    0.02
  -2  12   0    0.05    0.02
  -2 -12   0    0.01    0.02
   2  12   0    0.03    0.02
  -2  12   0    0.00    0.03
   2 -12   0    0.05    0.02
  -3 -12   0   -0.02    0.02
   3 -12   0    0.02    0.02
   3  12   0    0.00    0.03
  -3 -12   0    0.01    0.02
  -3  12   0    0.01    0.03
   3 -12   0   -0.02    0.02
  -4 -12   0   25.74    0.60
  -4 -12   0   25.52    0.60
   4 -12   0   24.75    0.60
  -4  12   0   25.20    0.60
   4  12   0   25.78    0.62
   4 -12   0   24.89    0.60
  -5  12   0   -0.02    0.03
   5 -12   0    0.01    0.02
   5  12   0   -0.02    0.03
   5 -12   0    0.01    0.03
  -5 -12   0    0.01    0.03
  -6 -12   0    1.02    0.07
   6 -12   0    1.06    0.07
   6  12   0    1.05    0.07
   6 -12   0    1.06    0.07
  -6  12   0    1.02    0.07
  -7  12   0   -0.03    0.04
  -7 -12   0    0.01    0.04
   7 -12   0    0.00    0.03
   7  12   0   -0.04    0.04
  -7  12   0   -0.03    0.04
  -8 -12   0    2.88    0.13
  -8  12   0    2.76    0.13
   8  12   0    2.83    0.13
  -8  12   0    2.88    0.14
   8 -12   0    2.72    0.12
   0 -13   0   -0.02    0.02
   0 -13   0   -0.01    0.02
   0  13   0    0.02    0.02
   0  13   0    0.01    0.02
  -1  13   0    0.00    0.02
   1  13   0    0.00    0.02
   1  13   0    0.02    0.02
  -1  13   0    0.02    0.02
   1 -13   0   -0.02    0.02
   1 -13   0   -0.01    0.02
  -1 -13   0    0.01    0.01
  -1 -13   0    0.00    0.02
   2 -13   0    2.62    0.09
  -2 -13   0    2.70    0.08
   2 -13   0    2.64    0.09
  -2  13   0    2.66    0.10
   2  13   0    2.37    0.09
  -2 -13   0    2.63    0.09
   2  13   0    2.74    0.08
   3 -13   0    0.02    0.02
  -3  13   0   -0.01    0.03
  -3 -13   0    0.02    0.03
   3  13   0    0.01    0.03
   3 -13   0    0.03    0.03
  -3 -13   0    0.01    0.02
   4 -13   0   24.99    0.60
  -4  13   0   24.83    0.60
  -4 -13   0   25.07    0.60
   4 -13   0   24.81    0.59
   4  13   0   25.06    0.61
  -5  13   0    0.01    0.03
  -5 -13   0   -0.02    0.03
   5 -13   0    0.01    0.03
   5  13   0    0.04    0.03
   5 -13   0    0.01    0.03
   6 -13   0    0.07    0.04
   6  13   0    0.08    0.04
  -6 -13   0    0.01    0.03
  -6  13   0    0.03    0.04
   6 -13   0    0.00    0.03
   7  13   0    0.01    0.03
   7 -13   0   -0.03    0.03
  -7  13   0    0.03    0.04
  -7  13   0    0.01    0.04
  -7 -13   0    0.02    0.04
  -8  13   0    0.41    0.06
   8  13   0    0.31    0.06
   8 -13   0    0.30    0.05
  -8  13   0    0.37    0.06
   0 -14   0   35.12    0.78
   0  14   0   34.70    0.80
   0  14   0   35.08    0.78
   0 -14   0   31.27    0.78
  -1  14   0    0.05    0.03
   1  14   0   -0.01    0.02
  -1  14   0   -0.01    0.02
   1 -14   0   -0.01    0.02
   1  14   0    0.00    0.02
   1 -14   0   -0.03    0.02
  -1 -14   0    0.01    0.02
  -1 -14   0   -0.02    0.01
   2 -14   0    0.36    0.04
  -2  14   0    0.46    0.05
   2 -14   0    0.46    0.04
  -2 -14   0    0.47    0.04
   2  14   0    0.47    0.04
  -2 -14   0    0.43    0.04
  -3  14   0   -0.03    0.03
   3 -14   0    0.05    0.03
   3  14   0    0.00    0.03
  -3 -14   0    0.01    0.03
   3 -14   0   -0.02    0.02
   4  14   0    2.48    0.10
  -4  14   0    2.36    0.10
   4 -14   0    2.37    0.09
   4 -14   0    2.39    0.10
  -4 -14   0    2.56    0.10
   5 -14   0   -0.03    0.02
   5  14   0    0.01    0.03
  -5 -14   0    0.05    0.03
  -5  14   0    0.03    0.04
   5 -14   0   -0.01    0.03
   6  14   0    0.11    0.04
   6 -14   0    0.05    0.04
  -6 -14   0    0.06    0.04
  -6  14   0    0.05    0.04
   6 -14   0    0.09    0.03
   7 -14   0    0.03    0.04
  -7 -14   0    0.03    0.04
  -7  14   0    0.04    0.04
   7  14   0   -0.06    0.04
  -7  14   0    0.04    0.05
   8  14   0    0.39    0.06
  -8  14   0    0.30    0.06
   0  15   0    0.02    0.03
   0 -15   0    0.04    0.02
   0 -15   0    0.03    0.02
   0  15   0    0.02    0.02
  -1 -15   0    0.01    0.02
  -1  15   0    0.02    0.03
   1 -15   0   -0.01    0.02
   1  15   0    0.01    0.02
  -1  15   0    0.03    0.02
  -1 -15   0   -0.02    0.02
   1 -15   0    0.03    0.02
   1  15   0    0.01    0.03
   2  15   0    0.63    0.05
  -2  15   0    0.60    0.05
   2 -15   0    0.66    0.05
  -2 -15   0    0.64    0.05
   2 -15   0    0.59    0.04
   3 -15   0    0.02    0.03
   3  15   0   -0.02    0.03
  -3  15   0    0.01    0.04
   3 -15   0    0.00    0.02
  -3 -15   0    0.02    0.03
  -4 -15   0    3.60    0.13
  -4  15   0    3.51    0.13
   4 -15   0    3.48    0.12
   4 -15   0    3.52    0.13
   4  15   0    3.44    0.13
   5  15   0    0.01    0.04
  -5 -15   0   -0.02    0.03
   5 -15   0    0.00    0.03
   5 -15   0    0.01    0.03
  -5  15   0    0.02    0.04
   6 -15   0    5.79    0.19
  -6 -15   0    6.04    0.19
  -6  15   0    5.63    0.20
   6 -15   0    6.03    0.19
   6  15   0    5.54    0.19
   7 -15   0    0.05    0.04
  -7 -15   0   -0.01    0.04
   7  15   0   -0.02    0.04
  -7  15   0    0.04    0.05
   0 -16   0    2.65    0.09
   0  16   0    2.44    0.09
   0 -16   0    2.87    0.09
   0  16   0    2.91    0.10
   1  16   0    0.00    0.03
   1 -16   0   -0.02    0.02
  -1  16   0   -0.04    0.03
  -1 -16   0    0.00    0.02
   1  16   0    0.01    0.02
   1 -16   0    0.05    0.03
   2 -16   0    8.91    0.23
   2 -16   0    8.49    0.23
  -2 -16   0    8.48    0.23
   2  16   0    8.72    0.24
  -2  16   0    8.79    0.24
  -3  16   0   -0.04    0.03
   3 -16   0    0.03    0.03
   3  16   0    0.01    0.03
   3 -16   0   -0.02    0.03
  -3 -16   0    0.01    0.03
   4 -16   0    0.16    0.04
   4  16   0    0.23    0.04
   4 -16   0    0.17    0.03
  -4 -16   0    0.21    0.04
  -4  16   0    0.13    0.04
   5 -16   0   -0.01    0.03
   5 -16   0   -0.02    0.03
  -5 -16   0    0.04    0.03
   5  16   0    0.00    0.04
  -5  16   0    0.04    0.04
  -6 -16   0    0.04    0.04
   6 -16   0    0.12    0.04
  -6  16   0    0.07    0.04
   6  16   0    0.10    0.04
   6 -16   0    0.08    0.04
   7  16   0    0.01    0.04
  -7 -16   0   -0.02    0.04
   7 -16   0    0.03    0.04
  -7  16   0    0.01    0.04
   0  17   0    0.01    0.03
   0  17   0    0.02    0.03
   0 -17   0   -0.02    0.02
   1  17   0   -0.01    0.03
  -1 -17   0   -0.01    0.02
   1 -17   0   -0.03    0.02
  -1  17   0    0.02    0.03
   1  17   0    0.01    0.03
   2 -17   0    7.13    0.21
   2  17   0    7.19    0.22
   2 -17   0    7.51    0.20
  -2  17   0    7.61    0.22
  -2 -17   0    7.44    0.21
   3 -17   0    0.01    0.03
  -3 -17   0   -0.01    0.03
   3  17   0    0.00    0.03
  -3  17   0   -0.01    0.04
   3 -17   0    0.01    0.03
   4  17   0    3.24    0.13
  -4 -17   0    3.21    0.12
   4 -17   0    3.14    0.11
   4 -17   0    3.11    0.12
  -4  17   0    3.16    0.13
   5 -17   0    0.01    0.03
   5 -17   0    0.02    0.03
  -5 -17   0    0.00    0.03
   5  17   0    0.01    0.04
  -5  17   0    0.02    0.04
   6 -17   0    0.24    0.05
   6 -17   0    0.25    0.04
   6  17   0    0.31    0.06
  -6 -17   0    0.27    0.05
  -6  17   0    0.24    0.06
   7 -17   0    0.02    0.04
   0  18   0    2.73    0.11
   0 -18   0    2.62    0.10
   0  18   0    2.74    0.10
  -1  18   0   -0.03    0.03
   1  18   0   -0.05    0.03
   1  18   0   -0.01    0.03
  -1 -18   0   -0.02    0.03
   1 -18   0    0.00    0.03
   2  18   0    1.53    0.08
   2 -18   0    1.65    0.08
  -2 -18   0    1.64    0.08
  -2  18   0    1.60    0.09
  -3  18   0    0.01    0.04
   3  18   0   -0.02    0.03
  -3 -18   0   -0.04    0.03
   3 -18   0    0.03    0.03
   3 -18   0   -0.01    0.02
   4  18   0    0.75    0.07
   4 -18   0    0.69    0.05
   4 -18   0    0.72    0.06
  -4  18   0    0.69    0.06
  -4 -18   0    0.76    0.06
   5 -18   0   -0.03    0.03
   5 -18   0    0.06    0.04
   5  18   0    0.06    0.04
  -5  18   0   -0.01    0.04
  -5 -18   0    0.01    0.03
   6 -18   0    0.49    0.06
  -6  18   0    0.43    0.07
   6  18   0    0.40    0.06
  -6 -18   0    0.48    0.06
   0  19   0   -0.03    0.03
   0  19   0    0.06    0.03
   0 -19   0   -0.02    0.03
   1  19   0   -0.01    0.03
  -1  19   0   -0.03    0.03
  -1 -19   0    0.01    0.03
   1 -19   0    0.00    0.03
   2  19   0    0.39    0.05
  -2 -19   0    0.58    0.05
  -2  19   0    0.53    0.06
   2 -19   0    0.53    0.05
  -3  19   0   -0.01    0.04
   3  19   0    0.01    0.04
  -3 -19   0   -0.02    0.03
   3 -19   0    0.01    0.03
  -4  19   0    0.01    0.04
   4 -19   0    0.06    0.04
   4  19   0    0.09    0.04
  -4 -19   0    0.01    0.03
   5  19   0    0.07    0.04
  -5 -19   0    0.03    0.04
   5 -19   0   -0.01    0.04
  -5  19   0   -0.02    0.04
   5 -19   0   -0.01    0.03
   6 -19   0    0.03    0.04
   0  20   0    4.13    0.14
   0 -20   0    4.16    0.14
  -1  20   0   -0.03    0.04
   1 -20   0    0.00    0.03
   1  20   0   -0.03    0.03
  -1 -20   0    0.01    0.03
  -2 -20   0    0.03    0.03
  -2  20   0   -0.05    0.04
   2 -20   0   -0.02    0.03
   2  20   0    0.10    0.04
   3  20   0    0.01    0.04
  -3 -20   0   -0.06    0.03
  -3  20   0   -0.05    0.04
   3 -20   0    0.01    0.03
   4  20   0    0.06    0.04
   4 -20   0    0.01    0.04
  -4 -20   0    0.01    0.04
  -4  20   0   -0.04    0.04
   5  20   0    0.03    0.04
  -5 -20   0   -0.02    0.04
  -5  20   0   -0.06    0.05
   0 -21   0    0.01    0.03
   0  21   0    0.03    0.04
  -1  21   0   -0.03    0.04
  -1 -21   0    0.04    0.03
   1 -21   0   -0.01    0.03
   1  21   0    0.03    0.04
  -2  21   0   -0.05    0.04
   2 -21   0   -0.02    0.03
  -2 -21   0    0.05    0.04
   2  21   0    0.00    0.04
   3 -21   0    0.02    0.03
  -3 -21   0    0.03    0.03
   3  21   0   -0.04    0.03
  -3  21   0   -0.01    0.04
   4  21   0    0.64    0.07
  -4 -21   0    0.55    0.06
  -4  21   0    0.58    0.07
   0 -22   0    0.05    0.04
   1 -22   0   -0.01    0.03
  -1  22   0    0.06    0.04
   1  22   0    0.01    0.04
  -1 -22   0   -0.02    0.03
  -2  22   0    0.16    0.05
   2 -22   0    0.20    0.04
  -2 -22   0    0.20    0.04
   2  22   0    0.16    0.05
   3  22   0    0.05    0.04
  -3  22   0   -0.01    0.05
   3 -22   0    0.00    0.03
  -3 -22   0    0.00    0.04
  -4 -22   0    1.53    0.09
  -4  22   0    1.71    0.11
   4  22   0    1.69    0.10
   0 -23   0    0.06    0.04
  -1  23   0    0.06    0.05
   1 -23   0    0.01    0.03
  -1 -23   0    0.02    0.04
   2  23   0    0.03    0.04
  -2 -23   0    0.06    0.04
   2 -23   0    0.06    0.04
  -2  23   0    0.01    0.05
   3  23   0    0.07    0.05
  -3 -23   0    0.00    0.04
  -3  23   0   -0.03    0.05
   0 -24   0    0.61    0.06
  -1  24   0    0.00    0.05
  -1 -24   0    0.01    0.04
   1 -24   0    0.02    0.04
  -2 -24   0    0.08    0.04
  -2  24   0    0.05    0.05
   2  24   0    0.06    0.05
   1   0  -1    0.15    0.01
   1   0  -1    0.16    0.01
  -1   0   1    0.14    0.01
  -1   0  -1    0.16    0.01
  -1   0  -1    0.17    0.01
   1   0   1    0.17    0.01
  -1   0   1    0.16    0.01
   1   0   1    0.16    0.01
  -2   0   1    0.06    0.01
   2   0   1    0.00    0.01
   2   0  -1    0.01    0.01
   2   0  -1    0.02    0.01
  -2   0   1   -0.01    0.01
  -2   0  -1    0.01    0.01
  -2   0  -1    0.00    0.01
   2   0   1    0.00    0.01
  -3   0   1   -0.01    0.02
   3   0  -1    0.04    0.01
  -3   0  -1   -0.01    0.01
  -3   0   1   -0.01    0.01
   3   0   1    0.02    0.01
  -3   0  -1    0.03    0.02
   3   0   1    0.02    0.01
   3   0  -1   -0.01    0.01
   4   0  -1    0.03    0.01
   4   0  -1    0.01    0.02
  -4   0   1   -0.01    0.01
   4   0   1   -0.02    0.01
  -4   0   1    0.00    0.02
  -4   0  -1   -0.01    0.02
   4   0   1    0.01    0.01
  -4   0  -1    0.02    0.02
  -5   0   1    0.00    0.02
   5   0  -1   -0.03    0.02
   5   0  -1    0.01    0.02
  -5   0  -1    0.02    0.02
   5   0   1    0.01    0.02
   5   0   1    0.01    0.02
  -5   0  -1   -0.03    0.02
  -5   0   1   -0.02    0.02
   6   0  -1    0.03    0.03
  -6   0  -1   -0.02    0.03
  -6   0   1   -0.02    0.03
   6   0   1    0.02    0.03
  -6   0   1   -0.03    0.02
  -7   0  -1   -0.04    0.03
   7   0   1    0.04    0.03
  -7   0   1    0.00    0.03
   7   0  -1    0.00    0.03
  -8   0  -1    0.01    0.04
   8   0   1   -0.07    0.03
  -8   0   1   -0.02    0.04
   8   0  -1   -0.02    0.03
   9   0  -1   -0.03    0.03
  -9   0   1    0.03    0.04
  -9   0  -1   -0.02    0.04
   9   0   1    0.01    0.04
   0  -1  -1    0.01    0.00
   0  -1   1    0.01    0.00
   0   1   1    0.01    0.00
   0   1   1    0.03    0.00
   1   1   1   85.40    1.92
   1  -1  -1   82.15    1.90
   1  -1   1   85.86    1.91
   1  -1  -1   87.20    1.94
  -1  -1   1   86.84    1.88
  -1   1   1   81.09    1.86
   1  -1   1   85.40    1.88
  -1  -1  -1   82.97    1.88
  -1   1  -1   86.08    1.87
   1   1  -1   83.93    1.92
   1   1   1   85.59    1.91
   1   1  -1   86.92    1.91
  -1   1   1   82.85    1.88
  -1  -1   1   83.55    1.88
   2   1   1    4.93    0.12
   2  -1   1    4.73    0.12
  -2   1  -1    4.88    0.13
   2   1  -1    4.72    0.12
  -2   1   1    4.88    0.12
  -2  -1   1    4.91    0.12
   2  -1  -1    4.76    0.12
  -2   1  -1    4.82    0.12
  -2  -1  -1    5.12    0.12
   2  -1  -1    4.77    0.12
   2   1  -1    4.82    0.12
  -2   1   1    4.94    0.12
  -2  -1   1    4.90    0.12
   2   1   1    5.04    0.12
   2  -1   1    4.89    0.12
  -2  -1  -1    4.83    0.13
  -3  -1   1   50.14    1.12
   3  -1  -1   49.04    1.13
  -3   1   1   49.46    1.12
  -3  -1  -1   51.49    1.10
   3  -1   1   49.35    1.13
   3   1   1   49.01    1.13
   3   1  -1   48.65    1.13
   3  -1   1   53.10    1.13
   3  -1  -1   49.06    1.13
  -3   1  -1   49.01    1.12
  -3   1  -1   50.05    1.10
   3   1   1   48.37    1.13
   3   1  -1   49.34    1.13
  -3   1   1   50.27    1.11
  -3  -1  -1   49.14    1.12
  -3  -1   1   50.94    1.10
  -4   1  -1    4.27    0.13
   4  -1  -1    4.37    0.11
  -4  -1   1    4.32    0.13
   4  -1  -1    4.37    0.12
   4  -1   1    4.49    0.11
  -4  -1  -1    4.48    0.11
  -4   1  -1    4.49    0.12
  -4  -1   1    4.47    0.12
   4   1   1    4.35    0.12
  -4   1   1    4.25    0.13
  -4   1   1    4.38    0.12
   4   1  -1    4.42    0.12
   4  -1   1    4.19    0.12
   4   1  -1    4.26    0.12
   4   1   1    4.26    0.12
  -4  -1  -1    4.46    0.13
   5  -1   1    1.92    0.08
  -5  -1  -1    1.93    0.07
   5   1  -1    1.88    0.07
   5  -1  -1    1.74    0.07
   5   1   1    1.92    0.07
  -5   1   1    1.88    0.07
  -5  -1   1    1.91    0.07
  -5  -1  -1    1.81    0.08
   5  -1  -1    1.94    0.06
   5   1  -1    2.14    0.07
  -5   1   1    1.87    0.08
   5  -1   1    1.80    0.06
  -5   1  -1    1.92    0.07
   5   1   1    2.17    0.07
  -5  -1   1    1.88    0.08
  -5   1  -1    1.73    0.08
  -6   1  -1    4.44    0.15
  -6  -1   1    4.97    0.16
  -6   1   1    5.00    0.14
   6   1   1    4.47    0.15
   6  -1   1    4.67    0.15
   6   1  -1    4.88    0.14
  -6   1  -1    4.88    0.14
  -6   1   1    4.66    0.15
   6   1  -1    4.86    0.15
   6   1   1    4.85    0.14
   6  -1  -1    4.80    0.15
  -6  -1  -1    4.76    0.16
  -7   1  -1    9.27    0.26
   7  -1  -1    8.85    0.25
   7   1  -1    9.35    0.25
   7   1   1    9.07    0.25
   7  -1   1    8.98    0.25
  -7  -1  -1    8.97    0.26
  -7   1   1    9.29    0.26
  -7  -1   1    9.10    0.26
  -8  -1   1    0.70    0.07
   8   1  -1    0.59    0.06
  -8  -1  -1    0.62    0.06
   8  -1   1    0.61    0.06
  -8   1  -1    0.71    0.07
  -8   1   1    0.69    0.07
   8  -1  -1    0.60    0.06
   8   1   1    0.64    0.06
   9   1  -1    0.37    0.05
   9   1   1    0.28    0.05
  -9   1  -1    0.35    0.06
  -9   1   1    0.37    0.06
   9  -1  -1    0.33    0.05
  -9  -1   1    0.33    0.06
  -9  -1  -1    0.28    0.06
   9  -1   1    0.32    0.05
   0   2   1  282.24    6.41
   0   2   1  287.87    6.58
   0  -2   1  300.01    6.40
   1  -2   1  440.23    9.32
  -1  -2  -1  452.32    9.34
  -1   2   1  407.36    9.66
   1   2   1  397.65    9.45
   1   2  -1  433.09    9.53
  -1  -2   1  404.83    9.30
  -2  -2  -1  209.88    4.50
   2   2   1  194.06    4.54
   2  -2   1  199.81    4.52
   2   2  -1  209.76    4.53
  -2  -2   1  206.17    4.43
  -2  -2  -1  194.59    4.45
  -2   2   1  200.51    4.42
   2   2  -1  200.31    4.55
   2  -2  -1  203.77    4.52
  -2  -2   1  202.05    4.45
  -2   2   1  193.99    4.45
   2  -2  -1  206.09    4.58
  -2   2  -1  204.06    4.43
   2  -2   1  211.86    4.64
   2   2   1  200.96    4.52
   2  -2   1  192.68    4.44
  -3   2  -1   60.25    1.34
  -3   2   1   61.76    1.35
  -3  -2   1   61.36    1.36
  -3  -2  -1   60.84    1.36
   3  -2  -1   60.90    1.37
   3  -2   1   59.55    1.38
   3   2   1   59.49    1.37
   3  -2   1   61.48    1.38
  -3   2  -1   59.21    1.36
  -3  -2   1   61.07    1.34
  -3   2   1   60.48    1.36
   3   2   1   60.57    1.38
  -3  -2  -1   63.30    1.34
   3  -2  -1   60.05    1.37
   3   2  -1   60.87    1.37
   3   2  -1   60.34    1.38
  -4   2   1    7.56    0.20
  -4   2  -1    7.40    0.19
  -4  -2   1    7.37    0.20
   4  -2  -1    7.72    0.19
  -4   2  -1    7.09    0.20
   4   2   1    7.13    0.19
   4   2   1    8.01    0.19
  -4   2   1    7.26    0.19
   4   2  -1    7.31    0.19
   4  -2   1    7.43    0.18
   4  -2  -1    7.46    0.18
   4  -2   1    7.21    0.19
   4   2  -1    7.26    0.19
  -4  -2  -1    7.14    0.20
  -4  -2   1    7.42    0.18
  -4  -2  -1    7.45    0.18
  -5   2  -1    1.39    0.06
  -5  -2  -1    1.31    0.05
  -5  -2  -1    1.26    0.07
  -5  -2   1    1.40    0.07
   5  -2   1    1.22    0.06
   5   2   1    1.32    0.06
  -5   2  -1    1.32    0.07
   5  -2  -1    1.62    0.05
  -5   2   1    1.45    0.06
   5  -2  -1    1.32    0.06
   5   2  -1    1.45    0.06
   5   2   1    1.24    0.06
  -5  -2   1    1.42    0.06
  -5   2   1    1.42    0.07
   6   2   1    1.32    0.06
   6   2  -1    1.31    0.06
   6   2  -1    1.23    0.06
  -6   2  -1    1.24    0.07
  -6   2   1    1.25    0.07
  -6  -2   1    1.26    0.07
   6  -2  -1    1.34    0.07
  -6  -2  -1    1.42    0.07
   6   2   1    1.27    0.06
   6  -2   1    1.22    0.07
  -6   2   1    1.29    0.06
  -6   2  -1    1.37    0.07
  -7  -2   1    0.50    0.06
  -7   2  -1    0.42    0.05
   7   2  -1    0.47    0.05
   7   2   1    0.49    0.05
   7  -2  -1    0.49    0.05
  -7  -2  -1    0.49    0.06
   7  -2   1    0.52    0.05
  -7   2   1    0.56    0.06
   8  -2   1    0.07    0.04
   8   2  -1    0.00    0.03
  -8  -2  -1    0.04    0.04
   8   2   1    0.03    0.04
  -8   2  -1   -0.01    0.04
  -8  -2   1    0.00    0.04
  -8   2   1    0.02    0.04
   8  -2  -1    0.05    0.03
   9  -2   1    1.89    0.10
   9  -2  -1    1.95    0.10
   9   2   1    1.97    0.10
  -9  -2  -1    1.86    0.11
  -9   2   1    2.13    0.11
   9   2  -1    2.06    0.10
  -9  -2   1    2.06    0.11
  -9   2  -1    1.93    0.11
   0  -3   1    0.00    0.01
   0   3  -1    0.02    0.01
   0  -3  -1    0.00    0.00
   0   3   1    0.00    0.01
   0  -3  -1    0.00    0.00
  -1  -3  -1   21.50    0.47
   1   3   1   21.60    0.48
   1   3   1   20.82    0.48
  -1   3  -1   20.87    0.47
   1  -3  -1   20.44    0.48
   1  -3  -1   21.14    0.47
  -1   3   1   21.33    0.48
   1   3  -1   20.44    0.48
  -1   3   1   20.14    0.47
   1   3  -1   21.24    0.48
  -1  -3   1   21.00    0.47
   1  -3   1   21.14    0.48
  -1  -3   1   21.07    0.47
   1   3   1   21.19    0.48
   1  -3   1   21.40    0.47
  -2  -3  -1  193.87    4.18
   2   3   1  186.70    4.15
  -2   3   1  176.08    4.03
   2   3  -1  185.90    4.13
  -2  -3   1  180.25    4.06
   2  -3  -1  191.84    4.20
  -2   3  -1  184.41    4.04
   2   3   1  189.20    4.13
  -2  -3  -1  184.41    4.06
   2  -3   1  180.48    4.06
   2  -3  -1  181.56    4.13
   2  -3   1  185.43    4.13
   2  -3  -1  181.58    4.06
  -2  -3   1  188.90    4.05
   2   3  -1  173.80    4.14
  -3  -3  -1   36.88    0.83
  -3   3   1   36.82    0.83
   3  -3  -1   36.81    0.84
  -3  -3   1   37.54    0.82
   3  -3   1   37.81    0.84
   3   3   1   36.40    0.84
   3  -3   1   36.05    0.84
   3  -3  -1   36.71    0.84
  -3   3  -1   36.55    0.82
   3  -3   1   36.88    0.83
  -3  -3  -1   37.74    0.82
  -3   3   1   36.71    0.83
  -3  -3   1   36.56    0.83
   3   3  -1   35.65    0.84
   3   3   1   36.62    0.84
   3   3  -1   36.47    0.84
  -4  -3   1   13.34    0.31
  -4   3   1   13.42    0.33
  -4   3  -1   13.04    0.33
  -4  -3  -1   13.15    0.33
  -4   3   1   13.92    0.32
   4  -3  -1   13.33    0.31
   4   3   1   13.09    0.32
  -4  -3  -1   13.57    0.31
   4   3  -1   13.32    0.32
   4  -3   1   13.38    0.33
   4  -3   1   13.71    0.31
  -4  -3   1   13.70    0.33
   4   3   1   12.98    0.33
   4  -3  -1   13.39    0.33
  -4   3  -1   13.24    0.32
   4   3  -1   13.48    0.33
  -5   3  -1    0.18    0.03
  -5  -3   1    0.17    0.02
  -5   3  -1    0.16    0.03
   5   3  -1    0.15    0.03
   5   3  -1    0.19    0.03
  -5   3   1    0.18    0.03
  -5   3   1    0.16    0.03
  -5  -3  -1    0.12    0.03
   5  -3   1    0.16    0.03
   5   3   1    0.15    0.03
   5   3   1    0.17    0.03
  -5  -3   1    0.14    0.03
   6   3   1    2.20    0.09
   6  -3  -1    2.18    0.09
  -6   3   1    2.26    0.09
   6   3  -1    2.17    0.09
  -6  -3   1    2.11    0.09
  -6   3  -1    2.36    0.09
   6   3  -1    2.19    0.08
  -6   3   1    2.24    0.10
   6  -3   1    2.09    0.09
  -6  -3  -1    2.28    0.10
  -6   3  -1    2.36    0.10
   6   3   1    2.18    0.08
   7  -3   1    5.44    0.17
   7   3  -1    5.33    0.17
  -7  -3   1    5.65    0.18
   7   3   1    5.21    0.17
   7  -3  -1    5.23    0.17
  -7   3  -1    5.68    0.18
  -7   3   1    5.53    0.18
  -7  -3  -1    5.62    0.18
  -8   3  -1    1.12    0.08
   8   3   1    0.98    0.07
  -8   3   1    1.18    0.08
   8   3  -1    1.08    0.07
  -8  -3  -1    1.07    0.08
   8  -3   1    1.00    0.07
  -8  -3   1    1.00    0.08
   8  -3  -1    0.98    0.07
  -9  -3  -1    0.12    0.05
  -9  -3   1    0.18    0.05
   9   3  -1    0.16    0.04
  -9   3   1    0.24    0.06
  -9   3  -1    0.17    0.05
   9  -3   1    0.23    0.05
   9   3   1    0.21    0.05
   9  -3  -1    0.12    0.04
   0  -4  -1  161.49    3.51
   0   4  -1  157.78    3.48
   0  -4   1  156.17    3.58
   0   4   1  165.19    3.59
   0  -4  -1  159.24    3.57
   0   4   1  156.38    3.48
   0   4  -1  157.00    3.58
   0  -4   1  158.21    3.50
  -1   4   1    4.72    0.12
   1   4   1    4.85    0.11
  -1  -4   1    4.66    0.11
  -1   4  -1    4.96    0.11
   1  -4   1    4.92    0.12
   1  -4  -1    4.86    0.12
  -1   4   1    4.90    0.12
  -1  -4   1    4.44    0.12
   1   4   1    4.87    0.12
   1   4  -1    4.57    0.11
   1   4  -1    4.72    0.12
  -1  -4  -1    4.72    0.12
   1  -4   1    4.92    0.12
  -2   4   1    2.24    0.07
   2  -4  -1    2.41    0.07
   2  -4   1    2.28    0.07
  -2  -4   1    2.31    0.06
   2   4   1    2.08    0.06
  -2  -4  -1    2.18    0.07
  -2   4  -1    2.27    0.07
   2  -4  -1    2.34    0.06
   2  -4   1    2.26    0.07
   2  -4  -1    2.21    0.07
  -2  -4  -1    2.15    0.05
  -2  -4   1    2.15    0.07
   2   4  -1    2.24    0.06
   2   4   1    2.09    0.07
   2   4  -1    2.24    0.07
   3   4  -1    5.01    0.13
   3  -4   1    5.02    0.14
   3  -4   1    4.97    0.13
  -3  -4  -1    5.03    0.12
   3  -4  -1    5.04    0.13
   3   4   1    4.93    0.13
  -3  -4   1    5.03    0.12
   3   4  -1    4.84    0.13
  -3   4   1    5.01    0.13
   3   4   1    4.77    0.13
  -3  -4  -1    4.88    0.14
   3  -4  -1    4.87    0.12
  -3   4  -1    4.88    0.13
  -3  -4   1    4.96    0.14
   3  -4  -1    4.97    0.13
  -4   4  -1   14.16    0.34
   4  -4   1   14.10    0.35
  -4  -4   1   14.35    0.35
   4   4  -1   14.67    0.35
  -4   4   1   14.23    0.35
  -4   4   1   14.00    0.34
   4  -4  -1   14.46    0.33
   4   4   1   13.94    0.35
  -4  -4  -1   14.71    0.32
  -4  -4   1   14.55    0.33
   4  -4  -1   14.08    0.35
   4   4   1   14.11    0.35
  -4   4  -1   14.21    0.35
  -4  -4  -1   13.87    0.35
   4  -4   1   14.59    0.33
   4   4  -1   14.41    0.34
  -5   4  -1    1.48    0.07
  -5  -4  -1    1.56    0.08
  -5   4  -1    1.53    0.07
  -5   4   1    1.58    0.07
   5   4  -1    1.63    0.06
   5  -4  -1    1.61    0.07
  -5   4   1    1.39    0.07
  -5  -4   1    1.72    0.08
   5   4   1    1.54    0.07
   5  -4   1    1.57    0.07
   5   4   1    1.57    0.07
   5   4  -1    1.55    0.07
  -6   4   1    4.82    0.15
   6   4  -1    4.19    0.14
  -6   4  -1    4.68    0.14
  -6  -4   1    4.64    0.15
   6   4   1    4.58    0.14
   6  -4  -1    4.43    0.14
  -6   4  -1    4.68    0.15
  -6   4   1    4.48    0.14
   6   4   1    4.52    0.14
  -6  -4  -1    4.62    0.15
   6   4  -1    4.62    0.14
   6  -4   1    4.77    0.15
   7   4  -1    3.05    0.11
  -7  -4  -1    2.81    0.12
   7   4  -1    2.71    0.11
  -7   4   1    3.05    0.12
   7  -4  -1    2.72    0.11
   7  -4   1    2.63    0.11
  -7  -4   1    2.91    0.12
  -7   4  -1    2.77    0.12
  -7   4   1    2.94    0.11
   7   4   1    2.80    0.11
  -8   4   1    0.05    0.04
   8  -4   1    0.05    0.04
  -8  -4   1    0.13    0.04
   8  -4  -1    0.08    0.03
   8   4  -1    0.10    0.04
  -8   4  -1    0.06    0.04
  -8  -4  -1    0.05    0.04
   8   4   1    0.03    0.03
  -9  -4  -1    1.03    0.09
   9  -4   1    1.04    0.08
  -9   4   1    1.07    0.09
   9   4  -1    1.12    0.08
   9   4   1    1.02    0.08
  -9  -4   1    1.06    0.09
  -9   4  -1    1.02    0.09
   9  -4  -1    0.86    0.07
   0   5  -1    0.01    0.01
   0   5   1    0.00    0.01
   0  -5  -1    0.01    0.01
   0   5   1    0.01    0.01
   0  -5   1    0.02    0.01
   0  -5   1    0.01    0.01
   0   5  -1    0.01    0.01
   0  -5  -1    0.00    0.01
   1  -5  -1  290.68    6.58
   1  -5  -1  297.64    6.48
  -1   5   1  303.64    6.64
  -1   5  -1  291.80    6.43
  -1  -5   1  302.65    6.45
   1   5   1  291.50    6.62
   1  -5   1  293.77    6.58
   1   5  -1  290.67    6.61
  -1  -5   1  290.45    6.47
  -1  -5  -1  286.43    6.47
  -1  -5  -1  297.54    6.59
   1   5   1  295.69    6.46
  -1   5  -1  295.10    6.65
  -1  -5   1  299.69    6.60
   1  -5   1  298.30    6.48
  -1   5   1  281.33    6.43
   2  -5  -1   80.53    1.80
   2  -5   1   80.67    1.83
  -2  -5   1   82.90    1.79
   2   5   1   81.92    1.84
  -2   5   1   82.34    1.85
   2   5   1   79.92    1.83
  -2   5   1   81.70    1.79
   2   5  -1   80.42    1.84
   2  -5  -1   81.24    1.83
   2   5   1   85.46    1.80
  -2  -5   1   78.96    1.80
  -2   5  -1   78.67    1.79
  -2  -5  -1   80.71    1.80
   2   5  -1   80.72    1.82
   2  -5   1   80.47    1.80
   3   5   1   99.51    2.23
   3   5   1   98.13    2.25
   3  -5  -1  101.72    2.26
  -3   5  -1   98.62    2.19
  -3  -5   1   98.11    2.20
   3   5  -1   99.36    2.25
   3  -5   1   97.11    2.20
   3  -5  -1   99.95    2.20
  -3  -5  -1   98.67    2.20
  -3   5   1   99.20    2.19
  -3  -5  -1  101.16    2.20
  -3  -5   1   99.51    2.18
   3  -5   1   97.67    2.23
   3   5  -1   99.48    2.23
   3  -5  -1   98.12    2.23
   4   5  -1   34.20    0.79
   4  -5   1   33.94    0.79
  -4  -5  -1   34.35    0.76
  -4  -5   1   34.37    0.79
   4   5   1   33.56    0.79
   4  -5  -1   33.82    0.79
  -4   5   1   34.00    0.78
  -4   5   1   36.52    0.79
  -4   5  -1   34.38    0.78
  -4  -5  -1   33.79    0.79
   4   5   1   33.83    0.79
   4  -5   1   33.27    0.78
   4   5  -1   33.35    0.79
  -4  -5   1   34.54    0.76
  -5   5  -1    7.67    0.22
  -5  -5  -1    7.72    0.22
  -5  -5   1    8.03    0.22
  -5   5   1    8.01    0.21
   5  -5  -1    7.67    0.21
   5   5   1    7.87    0.21
   5  -5   1    7.81    0.21
   5   5  -1    7.73    0.21
   5   5   1    7.78    0.21
  -5   5   1    7.74    0.22
   5   5  -1    7.68    0.21
  -5   5  -1    7.94    0.21
  -6   5  -1    1.59    0.08
   6  -5  -1    1.36    0.07
  -6   5  -1    1.47    0.07
  -6   5   1    1.38    0.07
  -6   5   1    1.44    0.08
   6   5  -1    1.24    0.07
   6   5  -1    1.41    0.07
   6   5   1    1.40    0.07
  -6  -5  -1    1.41    0.08
   6  -5   1    1.42    0.07
  -6  -5   1    1.45    0.08
   6   5   1    1.40    0.07
  -7   5  -1    0.91    0.06
  -7   5   1    0.81    0.06
   7  -5  -1    0.67    0.06
   7   5   1    0.68    0.06
  -7   5  -1    0.83    0.07
  -7  -5  -1    0.76    0.06
   7   5  -1    0.82    0.06
   7  -5   1    0.72    0.06
  -7   5   1    0.88    0.07
   7   5  -1    0.70    0.06
   7   5   1    0.89    0.06
  -7  -5   1    0.75    0.06
  -8  -5  -1    1.15    0.08
  -8   5  -1    1.25    0.09
   8  -5   1    0.98    0.07
   8   5   1    1.14    0.07
   8  -5  -1    1.02    0.07
  -8   5   1    1.10    0.08
  -8  -5   1    1.20    0.08
   8   5  -1    1.07    0.07
   9   5   1    0.03    0.04
   9  -5   1    0.07    0.04
  -9  -5  -1   -0.02    0.04
  -9   5   1   -0.03    0.04
  -9  -5   1   -0.05    0.04
  -9   5  -1    0.02    0.04
   9   5  -1    0.05    0.04
   9  -5  -1   -0.01    0.04
   0  -6   1  182.35    3.93
   0   6  -1  173.51    3.90
   0   6   1  176.19    4.02
   0  -6   1  178.71    4.00
   0  -6  -1  177.93    4.00
   0   6  -1  176.78    4.02
   0  -6  -1  187.25    3.94
   0   6   1  174.78    3.91
   1  -6  -1   13.10    0.31
  -1   6  -1   13.13    0.31
   1  -6   1   13.31    0.31
   1   6   1   13.27    0.32
  -1   6   1   13.14    0.31
   1   6  -1   13.09    0.32
   1   6   1   13.87    0.30
   1   6  -1   13.61    0.30
  -1  -6   1   13.48    0.31
  -1  -6   1   13.08    0.31
   1  -6   1   13.29    0.31
  -1  -6  -1   13.21    0.31
  -1  -6  -1   13.73    0.31
  -1   6  -1   13.32    0.31
   1  -6  -1   13.30    0.31
  -1   6   1   13.43    0.31
   2   6   1    6.77    0.17
   2   6  -1    6.47    0.17
   2   6   1    6.76    0.17
  -2  -6   1    6.89    0.16
  -2   6  -1    6.58    0.17
  -2   6  -1    6.83    0.16
   2   6  -1    6.68    0.16
   2  -6  -1    6.74    0.17
  -2  -6  -1    6.80    0.17
   2  -6   1    6.62    0.17
   2  -6   1    6.70    0.17
  -2   6   1    7.06    0.16
  -2  -6   1    6.42    0.17
   2   6   1    6.91    0.16
  -2   6   1    6.45    0.17
   2  -6  -1    6.75    0.17
  -3  -6   1  114.86    2.47
   3   6   1  112.24    2.53
   3  -6   1  111.57    2.53
  -3  -6  -1  112.41    2.49
   3  -6  -1  112.68    2.53
  -3  -6   1  111.02    2.49
  -3   6   1  110.82    2.48
   3  -6   1  112.64    2.49
   3  -6  -1  111.17    2.49
   3   6  -1  112.76    2.54
  -3   6  -1  111.56    2.48
   3   6  -1  113.13    2.53
   3   6   1  112.37    2.54
  -4  -6  -1   65.71    1.47
  -4  -6   1   65.43    1.44
   4   6   1   65.58    1.48
   4   6  -1   64.71    1.49
   4   6  -1   65.64    1.48
   4  -6   1   65.55    1.47
   4   6   1   64.04    1.49
   4  -6   1   64.99    1.48
  -4  -6   1   65.04    1.47
   4  -6  -1   65.25    1.48
  -4   6   1   65.16    1.46
  -4   6  -1   65.21    1.46
   4  -6  -1   64.39    1.46
   5   6  -1    0.25    0.03
   5  -6   1    0.27    0.03
  -5  -6   1    0.28    0.04
  -5   6  -1    0.27    0.04
   5   6  -1    0.25    0.03
  -5   6  -1    0.32    0.04
  -5   6   1    0.28    0.04
   5  -6  -1    0.27    0.03
  -5  -6  -1    0.25    0.04
   5   6   1    0.23    0.03
  -5   6   1    0.25    0.04
   5   6   1    0.29    0.03
   6   6   1    5.02    0.16
  -6   6   1    5.35    0.16
   6   6  -1    5.26    0.16
  -6  -6  -1    5.18    0.17
  -6   6  -1    5.29    0.16
  -6   6  -1    5.36    0.17
  -6   6   1    5.49    0.17
   6   6   1    5.15    0.16
   6   6  -1    5.15    0.16
  -6  -6   1    5.22    0.17
   6  -6   1    5.27    0.16
   6  -6  -1    5.08    0.16
   7   6  -1    0.34    0.04
  -7   6  -1    0.41    0.05
  -7   6   1    0.45    0.05
   7   6   1    0.34    0.04
   7   6  -1    0.36    0.04
  -7  -6  -1    0.29    0.05
  -7   6  -1    0.43    0.05
   7   6   1    0.31    0.04
   7  -6   1    0.32    0.04
  -7   6   1    0.38    0.05
  -7  -6   1    0.35    0.05
   7  -6  -1    0.39    0.04
  -8   6  -1    0.14    0.05
   8   6   1    0.24    0.04
  -8   6   1    0.24    0.05
  -8  -6  -1    0.18    0.05
   8   6  -1    0.20    0.04
   8  -6  -1    0.20    0.04
   8  -6   1    0.17    0.04
  -8  -6   1    0.23    0.05
  -9  -6  -1    0.16    0.06
   9   6   1    0.16    0.04
   9   6  -1    0.11    0.04
  -9   6   1    0.16    0.05
   9  -6  -1    0.12    0.04
  -9   6  -1    0.12    0.05
   9  -6   1    0.15    0.05
  -9  -6   1    0.12    0.05
   0  -7  -1    0.00    0.01
   0   7  -1    0.01    0.01
   0  -7   1    0.02    0.01
   0   7   1    0.03    0.01
   0   7   1    0.03    0.01
   0  -7   1    0.00    0.01
   0   7  -1   -0.01    0.01
   0  -7  -1    0.02    0.01
   1   7  -1    3.62    0.10
   1  -7  -1    3.86    0.10
  -1  -7   1    3.57    0.10
  -1  -7  -1    3.73    0.10
  -1  -7  -1    3.79    0.10
  -1   7  -1    3.75    0.10
  -1   7  -1    3.92    0.10
   1  -7   1    3.79    0.10
   1   7  -1    3.64    0.10
  -1  -7   1    3.80    0.09
   1  -7  -1    3.74    0.10
   1   7   1    3.86    0.09
  -1   7   1    3.83    0.10
   1   7   1    3.76    0.10
  -1   7   1    3.68    0.10
   1  -7   1    3.83    0.10
  -2  -7   1    0.41    0.02
   2  -7  -1    0.45    0.03
   2   7  -1    0.44    0.03
  -2  -7  -1    0.45    0.03
   2   7  -1    0.39    0.03
  -2   7  -1    0.43    0.03
  -2  -7   1    0.44    0.03
   2  -7   1    0.54    0.03
   2   7   1    0.54    0.03
   2   7   1    0.42    0.02
  -2   7  -1    0.49    0.02
   2  -7  -1    0.49    0.03
   2   7   1    0.51    0.03
  -2   7   1    0.47    0.02
  -2   7   1    0.49    0.04
   2  -7   1    0.51    0.03
   3   7  -1   10.89    0.27
   3  -7  -1   10.84    0.26
   3   7   1   10.64    0.26
  -3  -7   1   11.15    0.25
   3  -7   1   10.62    0.27
   3   7   1   10.60    0.27
   3   7   1   10.97    0.24
  -3   7   1   10.39    0.27
   3  -7  -1   10.48    0.26
  -3  -7   1   10.62    0.27
   3   7  -1   10.97    0.26
  -3   7  -1   10.40    0.26
  -3  -7  -1   10.82    0.27
   3  -7   1   10.73    0.26
  -4  -7   1   10.67    0.28
   4  -7  -1   11.07    0.27
  -4   7   1   10.76    0.28
   4   7  -1   10.78    0.28
   4  -7   1   10.67    0.28
   4   7  -1   11.05    0.27
  -4  -7  -1   11.07    0.28
  -4   7  -1   10.76    0.27
   4   7   1   10.54    0.27
   4   7   1   10.58    0.28
   4  -7   1   11.03    0.27
   4  -7  -1   10.97    0.27
   5  -7  -1    1.87    0.08
   5   7  -1    1.82    0.07
  -5   7  -1    1.70    0.08
  -5  -7  -1    1.92    0.08
   5   7   1    1.79    0.08
  -5  -7   1    1.90    0.08
  -5   7   1    1.72    0.08
  -5   7   1    1.84    0.08
   5  -7   1    2.05    0.08
   5   7  -1    1.87    0.08
   5  -7   1    1.81    0.08
   5   7   1    1.80    0.07
  -6   7  -1    6.71    0.20
  -6   7  -1    6.71    0.19
  -6  -7   1    6.60    0.20
   6   7  -1    6.68    0.19
  -6  -7  -1    6.24    0.20
   6   7   1    6.59    0.19
   6  -7  -1    6.49    0.19
  -6   7   1    6.61    0.20
   6  -7   1    6.46    0.19
   6   7   1    6.73    0.19
   6   7  -1    6.53    0.19
  -6   7   1    7.02    0.20
   7  -7  -1    2.99    0.12
  -7   7  -1    3.05    0.12
  -7   7   1    3.02    0.12
  -7  -7  -1    3.07    0.13
   7   7   1    3.07    0.12
  -7   7   1    3.06    0.13
   7   7  -1    2.96    0.11
   7  -7   1    3.00    0.12
  -7   7  -1    3.03    0.13
   7   7   1    3.22    0.12
  -7  -7   1    2.90    0.12
   7   7  -1    3.06    0.12
  -8   7  -1    0.72    0.07
  -8  -7  -1    0.64    0.06
   8   7  -1    0.76    0.06
   8   7   1    0.68    0.06
   8  -7   1    0.54    0.06
   8  -7  -1    0.71    0.06
  -8  -7   1    0.73    0.07
  -8   7   1    0.68    0.07
   9   7   1    0.42    0.06
  -9  -7   1    0.41    0.06
   9  -7   1    0.28    0.05
  -9   7  -1    0.32    0.06
   9  -7  -1    0.43    0.06
  -9  -7  -1    0.45    0.06
  -9   7   1    0.41    0.06
   0  -8   1    4.87    0.12
   0   8   1    5.18    0.13
   0  -8  -1    4.79    0.12
   0  -8   1    4.75    0.13
   0   8  -1    4.86    0.13
   0   8   1    4.87    0.13
   0  -8  -1    4.90    0.12
   0   8  -1    4.96    0.13
   1  -8  -1    0.55    0.03
  -1   8  -1    0.48    0.03
  -1   8   1    0.54    0.03
  -1  -8  -1    0.44    0.03
  -1  -8   1    0.46    0.02
  -1  -8   1    0.48    0.03
   1   8  -1    0.49    0.03
  -1  -8  -1    0.50    0.03
   1  -8   1    0.53    0.03
   1   8   1    0.50    0.03
   1   8  -1    0.45    0.03
   1  -8  -1    0.50    0.03
  -1   8  -1    0.51    0.03
   1  -8   1    0.49    0.03
  -1   8   1    0.53    0.03
  -2   8  -1    5.79    0.14
  -2   8  -1    5.33    0.15
   2   8  -1    5.78    0.15
  -2  -8  -1    5.55    0.15
   2   8   1    5.75    0.15
  -2  -8   1    5.62    0.15
   2  -8   1    5.48    0.15
   2  -8  -1    5.50    0.15
  -2  -8  -1    5.88    0.15
   2  -8  -1    5.56    0.15
   2   8  -1    5.95    0.14
  -2   8   1    5.71    0.14
   2  -8   1    5.56    0.15
   2   8   1    5.89    0.14
  -2   8   1    5.40    0.15
  -2  -8   1    5.65    0.14
  -3   8   1    5.95    0.17
   3   8   1    6.09    0.16
  -3  -8   1    6.33    0.15
  -3   8  -1    5.87    0.16
   3   8   1    5.95    0.17
   3  -8  -1    5.94    0.16
   3  -8   1    5.75    0.16
   3  -8  -1    5.95    0.16
   3   8   1    6.32    0.14
   3  -8   1    6.00    0.16
  -3  -8   1    5.85    0.16
  -3  -8  -1    6.03    0.16
   3   8  -1    6.02    0.16
   3   8  -1    6.15    0.16
  -4  -8   1    0.14    0.03
   4   8  -1    0.25    0.03
   4  -8  -1    0.27    0.03
  -4  -8  -1    0.24    0.03
   4  -8  -1    0.25    0.03
   4  -8   1    0.20    0.03
  -4   8   1    0.24    0.03
  -4   8  -1    0.19    0.04
   4   8   1    0.17    0.03
   4   8  -1    0.21    0.03
   4   8   1    0.26    0.03
   4  -8   1    0.22    0.03
  -5   8  -1    0.15    0.04
   5  -8  -1    0.16    0.03
   5   8  -1    0.15    0.03
   5  -8   1    0.14    0.03
   5  -8   1    0.14    0.03
   5   8   1    0.15    0.03
   5   8   1    0.16    0.03
  -5  -8   1    0.20    0.03
   5  -8  -1    0.16    0.03
  -5   8   1    0.10    0.03
   5   8  -1    0.15    0.03
  -5  -8  -1    0.17    0.03
   6   8   1    0.84    0.06
  -6   8   1    0.79    0.06
  -6   8   1    0.90    0.07
   6   8  -1    0.83    0.06
  -6   8  -1    0.86    0.07
   6  -8   1    0.73    0.06
   6   8   1    0.86    0.06
  -6  -8   1    0.87    0.06
   6   8  -1    0.81    0.06
  -6  -8  -1    0.88    0.06
  -6   8  -1    0.76    0.06
   6  -8  -1    0.83    0.06
   7  -8  -1    0.30    0.04
  -7   8   1    0.37    0.05
   7   8  -1    0.27    0.04
   7  -8   1    0.29    0.04
  -7   8  -1    0.33    0.05
  -7   8  -1    0.24    0.05
   7   8   1    0.31    0.04
  -7  -8   1    0.40    0.05
   7   8   1    0.26    0.04
   7   8  -1    0.30    0.04
  -7  -8  -1    0.34    0.05
  -7   8   1    0.32    0.05
  -8   8   1    0.08    0.04
   8  -8  -1    0.05    0.03
  -8  -8  -1    0.03    0.04
   8  -8   1    0.05    0.04
   8   8   1    0.05    0.04
  -8   8   1    0.08    0.04
   8   8  -1    0.03    0.04
  -8  -8   1    0.03    0.04
  -8   8  -1    0.03    0.04
   8   8  -1    0.02    0.04
  -9   8  -1    0.64    0.08
   9   8   1    0.81    0.07
  -9   8   1    0.93    0.09
   0  -9  -1    0.00    0.01
   0   9   1    0.02    0.01
   0   9  -1    0.00    0.01
   0  -9   1    0.01    0.01
   0   9   1    0.00    0.01
   0  -9  -1    0.00    0.01
   0  -9   1    0.01    0.01
   0   9  -1    0.01    0.01
  -1  -9  -1   20.79    0.49
   1   9  -1   20.88    0.50
   1  -9   1   20.86    0.49
  -1  -9   1   21.59    0.48
   1   9  -1   21.56    0.48
  -1  -9  -1   20.69    0.48
  -1   9  -1   21.28    0.49
  -1   9   1   20.67    0.48
   1  -9   1   21.03    0.48
   1  -9  -1   20.90    0.49
   1   9   1   20.93    0.50
   1   9   1   21.20    0.48
  -1  -9   1   21.50    0.49
  -1   9  -1   21.33    0.49
   1  -9  -1   21.12    0.48
  -1   9   1   20.90    0.49
  -2   9   1    5.56    0.15
   2  -9  -1    5.63    0.15
   2   9  -1    5.64    0.14
   2  -9   1    5.55    0.14
  -2  -9  -1    5.66    0.14
   2   9   1    5.67    0.14
   2  -9  -1    5.59    0.15
  -2  -9   1    5.58    0.14
  -2   9  -1    5.69    0.14
   2   9   1    5.39    0.15
   2  -9   1    5.41    0.15
   2   9  -1    5.35    0.15
  -2  -9   1    5.28    0.15
  -2   9   1    5.75    0.14
  -2  -9  -1    5.53    0.15
   3   9  -1    0.25    0.03
  -3  -9  -1    0.27    0.03
   3  -9  -1    0.30    0.03
  -3   9   1    0.50    0.04
   3  -9   1    0.32    0.03
   3   9  -1    0.26    0.02
   3   9   1    0.29    0.03
   3  -9   1    0.30    0.03
   3  -9  -1    0.28    0.03
   3   9   1    0.27    0.03
  -3  -9   1    0.21    0.03
  -3   9  -1    0.26    0.03
   4  -9   1    1.82    0.07
   4  -9   1    2.17    0.08
  -4  -9  -1    2.02    0.08
  -4   9  -1    2.02    0.08
   4  -9  -1    2.04    0.08
   4   9   1    2.19    0.08
   4   9  -1    2.10    0.07
   4   9  -1    2.04    0.08
  -4  -9   1    1.90    0.08
   4  -9  -1    2.08    0.08
   4   9   1    2.10    0.08
   5  -9   1    0.68    0.05
   5  -9   1    0.41    0.04
  -5  -9   1    0.35    0.04
   5   9   1    0.40    0.04
  -5   9   1    0.33    0.04
  -5   9  -1    0.40    0.04
  -5  -9  -1    0.37    0.04
   5   9  -1    0.42    0.04
   5  -9  -1    0.40    0.04
   5   9  -1    0.36    0.04
   5  -9  -1    0.40    0.04
   6   9  -1    2.79    0.10
  -6   9  -1    2.57    0.11
  -6   9   1    2.60    0.11
  -6   9  -1    2.57    0.11
   6   9   1    2.42    0.10
   6  -9  -1    2.52    0.10
  -6  -9   1    2.67    0.11
   6   9  -1    2.50    0.10
  -6   9   1    2.61    0.11
   6   9   1    2.47    0.10
   6  -9   1    2.62    0.10
  -6  -9  -1    2.43    0.10
  -7  -9  -1    2.35    0.11
   7   9   1    2.49    0.10
   7  -9   1    2.43    0.10
   7   9  -1    2.38    0.10
  -7  -9   1    2.34    0.11
  -7   9  -1    2.35    0.11
  -7   9   1    2.77    0.12
   7   9   1    2.57    0.10
   7   9  -1    2.33    0.10
  -7   9  -1    2.44    0.12
  -7   9   1    2.54    0.11
   7  -9  -1    2.40    0.10
   8  -9  -1    0.02    0.04
  -8  -9   1   -0.05    0.04
  -8   9  -1    0.12    0.05
   8   9  -1    0.02    0.04
   8   9   1    0.05    0.04
   8   9   1    0.03    0.04
  -8  -9  -1   -0.02    0.04
  -8   9   1    0.06    0.04
   8  -9   1    0.02    0.04
  -8   9   1    0.02    0.04
  -9   9   1    0.33    0.06
  -9   9  -1    0.35    0.06
   0 -10  -1    2.72    0.08
   0  10   1    2.51    0.08
   0  10  -1    2.59    0.08
   0 -10   1    2.47    0.07
   0  10  -1    2.44    0.08
   0 -10   1    2.47    0.08
   0  10   1    2.50    0.08
  -1 -10   1    2.33    0.08
  -1 -10  -1    2.45    0.08
   1  10   1    2.47    0.07
   1 -10  -1    2.50    0.08
   1  10   1    2.46    0.08
   1  10  -1    2.41    0.08
   1 -10   1    2.43    0.08
  -1  10  -1    2.46    0.07
   1 -10  -1    2.41    0.07
   1 -10   1    2.41    0.07
  -1  10   1    2.41    0.08
  -1  10   1    2.53    0.08
  -1 -10   1    2.43    0.07
   1  10  -1    2.38    0.07
  -1  10  -1    2.43    0.08
  -1 -10  -1    2.44    0.07
  -2 -10   1    0.01    0.01
  -2 -10   1    0.10    0.02
  -2  10  -1    0.03    0.02
   2  10  -1    0.00    0.02
   2  10  -1    0.00    0.01
   2  10   1   -0.01    0.02
  -2  10  -1   -0.01    0.01
   2 -10   1    0.01    0.02
   2 -10  -1   -0.02    0.02
  -2  10   1    0.01    0.02
   2 -10  -1    0.00    0.01
  -2  10   1    0.02    0.01
   2  10   1    0.02    0.01
  -2 -10  -1    0.03    0.02
  -2 -10  -1    0.01    0.02
   2 -10   1    0.02    0.01
   3 -10  -1    0.10    0.02
  -3  10  -1    0.12    0.03
  -3  10   1    0.05    0.03
  -3 -10  -1    0.13    0.02
   3 -10   1    0.09    0.02
   3  10  -1    0.07    0.02
   3  10  -1    0.04    0.02
   3  10   1    0.10    0.02
  -3 -10  -1    0.07    0.02
  -3 -10   1    0.08    0.02
   3 -10   1    0.07    0.02
   3 -10  -1    0.07    0.02
   4  10   1    0.02    0.02
  -4  10   1    0.00    0.03
   4 -10  -1   -0.01    0.02
   4 -10  -1    0.01    0.02
  -4 -10   1    0.01    0.02
   4 -10   1    0.02    0.02
   4 -10   1    0.02    0.02
   4  10   1    0.03    0.02
   4  10  -1   -0.01    0.02
  -4 -10  -1    0.02    0.02
  -4  10  -1    0.00    0.03
  -5 -10  -1    1.13    0.07
   5 -10   1    1.20    0.07
   5 -10  -1    1.05    0.06
   5  10  -1    1.12    0.06
   5 -10   1    1.04    0.06
   5  10  -1    1.00    0.06
   5 -10  -1    1.00    0.06
  -5  10   1    1.15    0.07
  -5  10  -1    1.14    0.07
   5  10   1    1.19    0.06
  -5 -10   1    1.14    0.07
   5  10   1    1.17    0.07
  -6  10   1    3.66    0.14
  -6  10  -1    3.57    0.13
  -6 -10  -1    3.61    0.13
   6  10  -1    3.51    0.12
   6 -10   1    3.62    0.13
   6  10   1    3.76    0.13
   6  10   1    3.69    0.13
  -6 -10   1    3.61    0.13
  -6  10   1    3.76    0.14
   6  10  -1    3.70    0.13
   6 -10   1    3.62    0.13
   6 -10  -1    3.56    0.13
   7  10  -1    0.01    0.03
  -7 -10   1   -0.02    0.04
   7  10   1   -0.04    0.03
  -7  10   1    0.05    0.04
   7  10   1    0.02    0.03
  -7 -10  -1    0.01    0.04
  -7  10  -1   -0.01    0.04
  -7  10  -1    0.06    0.04
   7 -10  -1    0.00    0.03
   7 -10   1    0.02    0.03
  -7  10   1   -0.01    0.04
   8  10   1    3.70    0.14
   8 -10   1    3.42    0.14
  -8 -10   1    3.21    0.14
  -8  10  -1    3.69    0.15
  -8 -10  -1    3.51    0.15
   8  10  -1    3.54    0.14
  -8  10  -1    3.65    0.15
  -8  10   1    3.55    0.15
  -8  10   1    3.73    0.15
   8 -10  -1    3.61    0.14
   0  11  -1    0.00    0.02
   0  11   1    0.00    0.02
   0  11  -1    0.02    0.02
   0 -11   1   -0.01    0.02
   0  11   1   -0.02    0.02
   0 -11   1    0.00    0.01
   0 -11  -1    0.01    0.01
   0 -11  -1    0.01    0.02
   1  11   1    7.18    0.20
  -1  11  -1    7.79    0.19
   1 -11  -1    7.35    0.19
   1  11  -1    7.60    0.19
  -1 -11  -1    7.40    0.19
   1 -11  -1    7.19    0.19
  -1 -11   1    7.48    0.19
  -1 -11  -1    7.43    0.19
  -1  11  -1    7.39    0.19
   1 -11   1    7.24    0.19
  -1  11   1    7.47    0.19
  -1  11   1    7.27    0.19
   1  11   1    7.41    0.18
  -1 -11   1    7.55    0.18
   1 -11   1    7.42    0.18
   1  11  -1    7.43    0.20
  -2 -11  -1    0.21    0.03
   2  11   1    0.21    0.02
  -2  11   1    0.19    0.03
  -2  11   1    0.17    0.02
   2 -11  -1    0.16    0.02
   2  11  -1    0.17    0.03
   2 -11   1    0.23    0.03
   2  11  -1    0.19    0.02
  -2 -11   1    0.22    0.02
  -2  11  -1    0.18    0.03
  -2 -11  -1    0.20    0.02
  -2 -11   1    0.18    0.03
   2  11   1    0.18    0.03
  -2  11  -1    0.20    0.02
   2 -11  -1    0.12    0.02
   2 -11   1    0.23    0.02
   3 -11  -1    7.46    0.20
   3  11   1    7.55    0.21
  -3 -11   1    8.02    0.20
  -3 -11  -1    7.85    0.20
   3 -11   1    7.53    0.20
  -3 -11   1    7.72    0.20
  -3 -11  -1    6.85    0.20
   3 -11  -1    7.64    0.20
   3  11  -1    7.69    0.21
   3 -11   1    7.71    0.20
  -4 -11  -1    1.88    0.08
  -4  11  -1    1.83    0.09
   4  11  -1    1.74    0.08
   4 -11  -1    1.65    0.08
  -4  11   1    1.71    0.08
   4  11  -1    1.88    0.07
   4  11   1    1.91    0.08
   4 -11  -1    1.84    0.07
  -4 -11   1    1.88    0.08
   4 -11   1    1.77    0.08
   4  11   1    1.93    0.07
   4 -11   1    1.81    0.07
   5 -11  -1    5.76    0.17
  -5  11   1    5.55    0.18
   5  11   1    5.58    0.16
   5  11  -1    5.72    0.16
  -5 -11   1    5.62    0.17
   5 -11   1    5.47    0.17
   5  11   1    5.53    0.17
  -5  11  -1    5.44    0.17
  -5 -11  -1    5.55    0.17
   5 -11   1    5.42    0.17
   5  11  -1    5.59    0.17
   5 -11  -1    5.59    0.17
  -6 -11   1    0.36    0.05
  -6  11  -1    0.40    0.05
   6 -11  -1    0.40    0.04
   6  11  -1    0.38    0.05
  -6 -11  -1    0.34    0.04
  -6  11   1    0.43    0.05
   6  11   1    0.42    0.05
   6 -11   1    0.40    0.05
   6 -11   1    0.35    0.05
   6  11   1    0.39    0.05
  -7  11  -1    0.79    0.08
   7 -11  -1    0.84    0.06
  -7  11   1    0.93    0.08
  -7 -11   1    0.77    0.07
  -7 -11  -1    0.88    0.07
   7  11  -1    0.81    0.07
   7 -11   1    0.81    0.06
   7  11   1    0.90    0.07
  -7  11   1    0.78    0.07
  -7  11  -1    0.89    0.07
   8  11   1    0.12    0.04
   8 -11  -1    0.09    0.04
  -8  11   1    0.15    0.05
  -8 -11   1    0.05    0.04
   8  11  -1    0.10    0.04
  -8  11  -1    0.07    0.05
  -8  11   1    0.06    0.05
  -8 -11  -1    0.06    0.04
  -8  11  -1    0.11    0.05
   8 -11   1    0.04    0.04
   0 -12   1   14.10    0.34
   0 -12  -1   14.57    0.34
   0  12  -1   14.55    0.34
   0  12   1   14.38    0.34
   0  12  -1   14.43    0.35
   0  12   1   14.42    0.35
   0 -12  -1   14.65    0.34
   0 -12   1   14.21    0.34
   1 -12   1    1.29    0.05
  -1  12  -1    1.16    0.05
  -1  12  -1    1.34    0.06
  -1 -12   1    1.23    0.06
   1 -12   1    1.24    0.06
   1 -12  -1    1.24    0.05
  -1 -12   1    1.32    0.05
  -1 -12  -1    1.28    0.05
   1 -12  -1    1.33    0.06
  -1  12   1    1.21    0.06
   1  12  -1    1.38    0.06
  -1 -12  -1    1.17    0.05
   1  12   1    1.21    0.05
   1  12  -1    1.25    0.06
   1  12   1    1.23    0.06
  -1  12   1    1.24    0.05
  -2  12   1    3.13    0.09
   2 -12  -1    3.14    0.09
  -2  12   1    2.78    0.10
   2  12   1    2.86    0.10
  -2 -12  -1    2.87    0.10
   2  12  -1    3.10    0.10
   2  12   1    3.05    0.09
   2 -12   1    2.89    0.10
  -2 -12   1    2.83    0.10
  -2 -12   1    3.07    0.09
   2  12  -1    3.05    0.09
   2 -12  -1    3.04    0.10
  -2 -12  -1    3.13    0.09
   2 -12   1    3.09    0.09
   3 -12  -1    0.09    0.03
  -3 -12   1    0.09    0.02
   3 -12  -1    0.09    0.03
  -3  12   1    0.07    0.03
   3  12   1    0.06    0.03
  -3  12  -1    0.09    0.03
   3  12  -1    0.06    0.03
   3 -12   1    0.10    0.03
  -3 -12  -1    0.10    0.02
  -3 -12   1    0.08    0.03
   3 -12   1    0.13    0.03
  -3 -12  -1    0.07    0.03
  -4  12  -1    0.03    0.04
  -4 -12  -1    0.09    0.03
   4 -12   1    0.08    0.03
   4  12   1    0.00    0.03
   4 -12  -1    0.04    0.03
   4 -12  -1    0.02    0.03
  -4 -12   1    0.04    0.03
  -4  12   1    0.02    0.03
   4  12  -1    0.04    0.03
  -4 -12  -1    0.08    0.03
   4 -12   1    0.01    0.03
   5  12   1    2.22    0.10
   5  12  -1    2.27    0.10
  -5 -12  -1    2.04    0.09
  -5  12   1    2.15    0.10
   5 -12  -1    1.98    0.08
  -5 -12   1    2.03    0.09
   5 -12  -1    2.09    0.09
   5  12   1    2.23    0.09
   5 -12   1    2.02    0.09
   5 -12   1    2.08    0.09
  -5  12  -1    2.16    0.10
   6 -12  -1    0.43    0.05
  -6 -12   1    0.33    0.05
  -6  12  -1    0.38    0.05
  -6  12   1    0.66    0.06
  -6 -12  -1    0.33    0.05
   6  12  -1    0.27    0.05
   6 -12   1    0.34    0.05
   6 -12  -1    0.30    0.04
   6 -12   1    0.32    0.04
   6  12   1    0.32    0.05
  -7  12   1    0.16    0.05
  -7  12   1    0.06    0.04
  -7 -12  -1    0.12    0.04
   7 -12   1    0.14    0.04
  -7 -12   1    0.13    0.04
  -7  12  -1    0.07    0.04
  -7  12  -1    0.16    0.05
   7  12   1    0.08    0.04
   7  12  -1    0.10    0.04
   7 -12  -1    0.16    0.04
  -8 -12  -1    0.78    0.08
  -8  12   1    0.79    0.08
   8  12  -1    0.62    0.07
   8 -12  -1    0.77    0.07
  -8  12  -1    0.86    0.08
   8 -12   1    0.63    0.06
  -8  12  -1    0.77    0.08
   8  12   1    0.82    0.08
  -8 -12   1    0.83    0.08
  -8  12   1    0.72    0.07
   0 -13   1    0.00    0.02
   0  13  -1    0.03    0.02
   0  13   1    0.02    0.02
   0 -13  -1    0.00    0.02
   0  13  -1    0.06    0.02
   0  13   1   -0.01    0.02
   0 -13   1    0.01    0.02
   0 -13  -1   -0.01    0.02
  -1  13   1    1.92    0.07
  -1  13   1    1.88    0.08
   1  13  -1    1.98    0.08
   1 -13  -1    1.80    0.06
  -1 -13  -1    1.82    0.06
   1  13   1    1.86    0.08
   1 -13   1    1.74    0.07
  -1 -13   1    1.99    0.06
   1 -13   1    1.87    0.06
   1  13  -1    1.96    0.07
  -1  13  -1    1.90    0.07
   1  13   1    1.85    0.07
   1 -13  -1    1.82    0.07
  -1 -13   1    1.80    0.07
  -1  13  -1    1.83    0.08
  -1 -13  -1    1.82    0.07
  -2  13  -1    5.84    0.17
  -2 -13   1    5.74    0.15
   2 -13  -1    5.63    0.16
   2  13  -1    5.78    0.17
   2 -13  -1    5.51    0.16
  -2 -13  -1    5.95    0.15
   2 -13   1    5.09    0.16
   2  13  -1    6.06    0.15
  -2 -13  -1    5.79    0.16
   2  13   1    5.98    0.15
  -2 -13   1    5.71    0.16
   2 -13   1    5.89    0.16
   2  13   1    5.72    0.17
  -3  13  -1    2.13    0.09
  -3 -13  -1    2.13    0.08
  -3 -13  -1    2.25    0.08
   3 -13   1    1.97    0.08
  -3  13   1    2.30    0.10
   3 -13  -1    2.30    0.08
   3  13  -1    2.18    0.09
   3 -13   1    2.27    0.09
  -3 -13   1    2.15    0.09
   3 -13  -1    1.92    0.08
   3  13   1    2.25    0.09
  -4  13   1    1.62    0.09
  -4 -13   1    1.72    0.08
  -4 -13  -1    1.73    0.08
  -4  13  -1    1.67    0.09
   4  13   1    1.69    0.08
   4 -13   1    1.51    0.08
   4 -13  -1    1.66    0.08
  -4 -13  -1    1.80    0.07
   4 -13  -1    1.69    0.07
   4  13  -1    1.59    0.08
   4 -13   1    1.65    0.07
   5 -13   1    1.06    0.07
   5 -13  -1    1.03    0.07
   5  13  -1    1.10    0.07
   5 -13   1    1.01    0.06
   5  13   1    1.10    0.07
  -5  13  -1    0.99    0.07
  -5 -13   1    1.03    0.07
   5 -13  -1    1.02    0.06
  -5 -13  -1    1.02    0.07
  -5  13   1    1.13    0.08
   6 -13  -1    1.19    0.07
  -6  13  -1    1.15    0.08
  -6 -13  -1    1.14    0.07
   6 -13  -1    1.25    0.07
  -6 -13   1    1.10    0.07
   6  13  -1    1.25    0.08
   6 -13   1    1.21    0.07
   6  13   1    1.29    0.08
  -6  13   1    1.15    0.08
   6 -13   1    1.15    0.08
  -7  13   1    0.25    0.05
  -7  13  -1    0.21    0.05
  -7 -13   1    0.18    0.05
   7  13  -1    0.20    0.04
  -7 -13  -1    0.20    0.05
  -7  13  -1    0.21    0.05
   7  13   1    0.18    0.05
   7 -13  -1    0.14    0.04
  -7  13   1    0.27    0.06
   7 -13   1    0.23    0.04
  -8  13  -1    0.10    0.05
   8 -13   1    0.09    0.04
   8  13  -1    0.08    0.05
  -8  13  -1    0.09    0.05
   8 -13  -1    0.16    0.05
  -8  13   1    0.13    0.05
   8  13   1    0.16    0.05
   0 -14  -1    5.56    0.16
   0  14   1    5.68    0.16
   0 -14  -1    5.75    0.15
   0 -14   1    5.92    0.15
   0  14  -1    5.52    0.16
   0  14  -1    5.91    0.16
   0 -14   1    5.59    0.16
   0  14   1    5.37    0.16
  -1 -14   1    1.05    0.05
  -1  14   1    1.12    0.06
  -1  14  -1    1.15    0.06
   1 -14  -1    1.03    0.05
  -1 -14   1    1.09    0.04
   1 -14   1    1.07    0.05
   1  14  -1    0.96    0.06
   1 -14  -1    1.11    0.05
  -1  14   1    1.08    0.05
  -1 -14  -1    1.01    0.05
   1 -14   1    1.13    0.05
   1  14   1    1.10    0.05
   1  14  -1    1.01    0.05
  -1 -14  -1    1.05    0.05
   1  14   1    0.87    0.06
  -1  14  -1    1.17    0.05
  -2 -14  -1    0.04    0.02
   2 -14  -1    0.08    0.03
  -2  14  -1    0.07    0.03
  -2  14   1    0.07    0.03
   2  14  -1    0.01    0.02
   2  14   1    0.01    0.03
  -2 -14   1    0.06    0.03
  -2 -14  -1    0.04    0.02
   2 -14  -1    0.03    0.02
   2 -14   1    0.06    0.02
   2  14  -1    0.00    0.03
   2 -14   1    0.06    0.03
   3 -14  -1   15.95    0.38
  -3 -14  -1   15.91    0.38
  -3  14  -1   15.40    0.39
   3  14  -1   15.40    0.40
  -3  14   1   15.61    0.39
  -3 -14   1   15.37    0.39
  -3 -14  -1   15.99    0.39
   3 -14  -1   15.37    0.38
   3 -14   1   15.75    0.38
   3  14   1   15.59    0.40
   3 -14   1   15.57    0.39
  -4  14  -1    0.03    0.04
  -4 -14  -1    0.02    0.03
   4 -14   1   -0.01    0.03
   4 -14  -1    0.01    0.03
  -4  14   1    0.04    0.04
   4 -14  -1    0.01    0.03
  -4 -14   1    0.02    0.03
   4  14   1    0.01    0.03
   4  14  -1    0.00    0.03
   4 -14   1    0.02    0.03
   5  14   1    0.08    0.04
   5  14  -1    0.05    0.04
   5 -14   1    0.08    0.04
  -5  14   1    0.13    0.04
  -5 -14  -1    0.06    0.03
   5 -14  -1    0.09    0.03
   5 -14  -1    0.05    0.03
   5 -14   1    0.02    0.03
  -5 -14   1    0.06    0.03
  -5  14  -1    0.04    0.04
   6 -14   1    0.54    0.06
  -6 -14  -1    0.43    0.05
  -6 -14   1    0.35    0.05
   6  14  -1    0.46    0.06
   6 -14   1    0.60    0.06
  -6  14   1    0.35    0.06
   6 -14  -1    0.46    0.06
   6 -14  -1    0.51    0.05
  -6  14  -1    0.44    0.06
   6  14   1    0.54    0.06
  -7  14   1    0.17    0.05
   7 -14   1    0.17    0.04
  -7 -14  -1    0.19    0.05
   7  14  -1    0.16    0.05
  -7 -14   1    0.12    0.04
   7  14   1    0.15    0.05
   7 -14  -1    0.18    0.04
  -7  14   1    0.06    0.04
  -7  14  -1    0.17    0.05
  -8  14  -1    0.09    0.05
   8  14  -1    0.07    0.05
   8  14   1    0.11    0.05
  -8  14  -1    0.08    0.05
  -8  14   1    0.15    0.06
   0  15   1    0.01    0.03
   0  15  -1    0.04    0.03
   0 -15  -1    0.01    0.02
   0 -15  -1   -0.01    0.02
   0  15  -1    0.00    0.02
   0 -15   1    0.01    0.02
   0  15   1    0.01    0.02
   0 -15   1   -0.01    0.02
  -1 -15  -1    1.12    0.05
   1  15   1    1.05    0.06
   1 -15   1    1.04    0.06
   1  15  -1    1.09    0.06
  -1  15   1    1.13    0.06
   1 -15  -1    1.10    0.06
   1 -15   1    1.18    0.05
  -1  15  -1    1.12    0.06
  -1  15  -1    1.07    0.06
  -1  15   1    1.24    0.06
   1 -15  -1    1.10    0.05
  -1 -15  -1    1.14    0.06
   1  15   1    1.04    0.06
   1  15  -1    1.10    0.06
  -1 -15   1    1.03    0.06
  -2  15  -1    3.32    0.12
   2  15  -1    3.53    0.11
   2 -15   1    3.34    0.10
  -2  15   1    3.63    0.13
   2  15  -1    3.36    0.12
   2  15   1    3.35    0.12
   2 -15  -1    3.43    0.11
  -2 -15   1    3.43    0.12
   2 -15  -1    3.58    0.11
  -2 -15  -1    3.40    0.11
   2 -15   1    3.29    0.11
  -2 -15  -1    3.55    0.11
   3  15  -1   11.91    0.32
  -3  15  -1   12.41    0.32
  -3 -15   1   12.30    0.32
   3  15   1   12.24    0.33
   3 -15   1   12.60    0.31
  -3 -15  -1   12.39    0.32
  -3  15   1   12.15    0.32
   3 -15  -1   12.37    0.31
   3 -15   1   12.00    0.31
   3 -15  -1   12.10    0.31
   4  15  -1    0.00    0.03
  -4  15   1   -0.07    0.03
  -4 -15   1    0.03    0.03
   4 -15  -1    0.01    0.03
   4  15   1    0.05    0.03
  -4  15  -1    0.00    0.04
   4 -15   1    0.03    0.03
   4 -15   1    0.03    0.03
  -4 -15  -1    0.04    0.03
   4 -15  -1    0.03    0.03
   5 -15   1    0.92    0.07
   5 -15   1    1.23    0.07
   5 -15  -1    0.92    0.07
   5  15   1    0.94    0.07
   5 -15  -1    0.93    0.06
  -5  15  -1    0.86    0.07
   5  15  -1    0.95    0.07
  -5 -15  -1    1.00    0.07
  -5  15   1    0.88    0.07
  -5 -15   1    0.86    0.06
  -6 -15   1    0.20    0.04
   6 -15   1    0.12    0.04
   6 -15   1    0.14    0.04
   6 -15  -1    0.17    0.04
  -6  15  -1    0.12    0.05
  -6 -15  -1    0.17    0.04
  -6  15   1    0.30    0.05
   6  15  -1    0.15    0.05
   6  15   1    0.11    0.04
   6 -15  -1    0.24    0.04
   7  15   1    0.33    0.06
   7  15  -1    0.38    0.06
  -7  15  -1    0.36    0.06
  -7  15   1    0.41    0.06
   7 -15   1    0.44    0.05
   7 -15  -1    0.44    0.06
   7 -15   1    0.46    0.06
  -7 -15  -1    0.47    0.06
  -7 -15   1    0.43    0.06
   0 -16   1    0.09    0.03
   0 -16  -1    0.08    0.02
   0  16   1    0.06    0.03
   0  16  -1    0.09    0.03
   0  16  -1    0.05    0.03
   0 -16  -1    0.10    0.03
   0  16   1    0.07    0.03
  -1 -16  -1    2.32    0.09
   1  16   1    2.43    0.09
  -1 -16   1    2.28    0.09
  -1 -16  -1    2.45    0.08
   1  16   1    2.26    0.09
   1 -16  -1    2.27    0.08
   1  16  -1    2.38    0.09
  -1  16   1    2.50    0.09
  -1  16  -1    2.44    0.09
   1  16  -1    2.50    0.09
   1 -16   1    2.36    0.09
  -1  16   1    2.41    0.10
   2 -16  -1    0.34    0.04
  -2  16   1    0.40    0.05
   2 -16   1    0.40    0.04
  -2 -16   1    0.39    0.04
   2 -16  -1    0.46    0.04
   2  16  -1    0.34    0.04
  -2 -16  -1    0.33    0.04
   2 -16   1    0.39    0.04
  -2  16  -1    0.35    0.05
   2  16   1    0.33    0.04
  -3 -16  -1    1.17    0.07
   3 -16   1    1.12    0.07
   3 -16  -1    1.07    0.07
   3  16   1    1.31    0.08
   3 -16  -1    1.26    0.06
  -3  16   1    1.16    0.08
   3  16  -1    1.27    0.07
  -3  16  -1    1.16    0.07
  -3 -16   1    1.21    0.07
   3 -16   1    1.23    0.06
  -4  16   1    0.63    0.06
   4  16   1    0.49    0.06
   4 -16   1    0.52    0.05
   4  16  -1    0.61    0.06
  -4  16  -1    0.59    0.06
  -4 -16  -1    0.63    0.06
  -4 -16   1    0.64    0.06
   4 -16  -1    0.63    0.06
   4 -16   1    0.63    0.05
   4 -16  -1    0.61    0.05
  -5 -16  -1    1.71    0.09
  -5 -16   1    1.58    0.09
   5 -16  -1    1.70    0.09
   5 -16  -1    1.60    0.08
   5  16  -1    1.54    0.09
   5  16   1    1.73    0.09
   5 -16   1    1.69    0.08
   5 -16   1    1.61    0.09
  -5  16   1    1.72    0.10
  -5  16  -1    1.65    0.09
   6  16   1    0.42    0.06
   6  16  -1    0.43    0.06
  -6 -16   1    0.32    0.05
   6 -16  -1    0.37    0.05
   6 -16   1    0.40    0.06
  -6  16  -1    0.49    0.06
  -6 -16  -1    0.44    0.06
  -6  16   1    0.40    0.06
   6 -16   1    0.38    0.05
   7 -16   1    0.57    0.06
   7 -16   1    0.63    0.07
   7 -16  -1    0.64    0.06
  -7  16   1    0.74    0.08
  -7  16  -1    0.55    0.07
   7  16  -1    0.54    0.06
   7  16   1    0.62    0.07
  -7 -16   1    0.71    0.07
  -7 -16  -1    0.80    0.07
   0  17   1    0.03    0.03
   0  17  -1   -0.02    0.03
   0  17  -1   -0.01    0.03
   0  17   1   -0.02    0.02
   0 -17  -1    0.02    0.02
   0 -17   1    0.03    0.03
  -1 -17  -1   -0.01    0.02
   1 -17  -1   -0.01    0.02
   1 -17  -1   -0.02    0.02
  -1  17  -1   -0.02    0.03
   1  17  -1   -0.02    0.03
   1 -17   1    0.00    0.03
   1  17  -1    0.00    0.03
   1  17   1    0.01    0.03
  -1  17   1    0.03    0.03
   1  17   1    0.02    0.03
  -1 -17   1   -0.04    0.02
  -2 -17   1    1.25    0.07
   2 -17   1    1.15    0.06
   2 -17  -1    1.24    0.06
   2  17   1    1.17    0.07
   2  17  -1    1.07    0.07
  -2  17   1    1.11    0.07
   2 -17  -1    1.20    0.06
  -2  17  -1    1.13    0.07
  -2 -17  -1    1.31    0.07
   3 -17  -1    0.02    0.03
   3 -17  -1    0.07    0.03
  -3 -17  -1    0.04    0.03
   3 -17   1    0.04    0.03
  -3  17  -1    0.03    0.04
   3 -17   1    0.05    0.03
   3  17   1    0.07    0.04
  -3  17   1    0.02    0.04
   3  17  -1    0.03    0.03
  -3 -17   1    0.03    0.03
   4  17  -1    0.41    0.05
   4 -17   1    0.46    0.05
   4 -17  -1    0.43    0.05
   4 -17   1    0.41    0.04
  -4 -17   1    0.34    0.05
   4 -17  -1    0.43    0.04
  -4  17   1    0.43    0.06
  -4 -17  -1    0.38    0.05
   4  17   1    0.32    0.05
  -4  17  -1    0.40    0.06
  -5 -17   1    0.19    0.04
   5  17  -1    0.23    0.05
   5 -17  -1    0.17    0.04
  -5 -17  -1    0.22    0.04
   5 -17  -1    0.17    0.04
   5 -17   1    0.14    0.04
  -5  17   1    0.20    0.05
  -5  17  -1    0.17    0.05
   5 -17   1    0.20    0.04
   5  17   1    0.13    0.04
   6 -17   1    0.44    0.05
  -6 -17  -1    0.50    0.06
   6  17   1    0.46    0.06
   6  17  -1    0.41    0.06
  -6  17  -1    0.37    0.06
   6 -17   1    0.47    0.06
   6 -17  -1    0.53    0.05
  -6  17   1    0.59    0.07
  -6 -17   1    0.51    0.06
   7 -17   1    0.07    0.04
   7 -17   1    0.06    0.04
   7 -17  -1    0.13    0.04
   0 -18   1    0.47    0.04
   0 -18  -1    0.41    0.04
   0  18  -1    0.35    0.05
   0  18   1    0.39    0.04
   0  18  -1    0.40    0.04
   0  18   1    0.32    0.04
   1 -18   1   12.11    0.32
   1  18  -1   12.37    0.33
   1  18   1   12.75    0.33
  -1 -18   1   12.19    0.32
   1 -18  -1   12.43    0.32
  -1  18   1   12.39    0.33
  -1 -18  -1   12.07    0.32
   1  18  -1   12.74    0.32
  -1  18  -1   12.77    0.33
  -2  18  -1    2.27    0.10
  -2 -18  -1    2.32    0.09
   2 -18  -1    2.26    0.09
   2 -18   1    2.21    0.09
   2  18   1    2.22    0.10
   2  18  -1    2.24    0.10
   2 -18  -1    2.05    0.09
  -2 -18   1    2.22    0.09
  -2  18   1    2.18    0.10
   3  18   1    0.21    0.04
  -3  18   1    0.23    0.05
   3 -18  -1    0.29    0.04
  -3 -18  -1    0.32    0.04
   3  18  -1    0.21    0.04
  -3 -18   1    0.19    0.04
   3 -18   1    0.28    0.04
   3 -18  -1    0.25    0.04
  -3  18  -1    0.21    0.05
  -4  18  -1    2.34    0.11
   4  18   1    2.33    0.11
  -4  18   1    2.17    0.11
   4 -18   1    2.23    0.10
   4  18  -1    2.24    0.11
   4 -18  -1    2.46    0.10
  -4 -18  -1    2.24    0.10
   4 -18   1    2.56    0.10
  -4 -18   1    2.13    0.10
   4 -18  -1    2.34    0.10
  -5  18  -1    0.01    0.04
  -5 -18   1   -0.03    0.03
   5  18  -1   -0.04    0.04
  -5  18   1    0.02    0.04
  -5 -18  -1   -0.06    0.03
   5 -18   1   -0.03    0.03
   5 -18  -1   -0.04    0.03
   5 -18   1   -0.05    0.03
   5  18   1    0.03    0.04
  -6 -18  -1    0.10    0.04
  -6  18   1    0.07    0.05
   6 -18   1    0.10    0.05
   6 -18   1    0.12    0.04
   6 -18  -1    0.15    0.04
  -6  18  -1    0.11    0.05
   6  18   1    0.17    0.05
   6  18  -1    0.04    0.04
  -6 -18   1    0.11    0.04
   0  19  -1    0.00    0.03
   0 -19  -1    0.01    0.03
   0 -19   1    0.02    0.03
   0  19   1   -0.05    0.03
   0  19   1    0.01    0.03
   0  19  -1    0.00    0.03
  -1  19  -1    0.09    0.04
   1  19  -1    0.03    0.03
  -1 -19   1    0.03    0.03
  -1 -19  -1    0.02    0.03
   1 -19  -1    0.09    0.03
   1 -19   1    0.05    0.03
   1  19   1    0.09    0.04
  -1  19   1    0.07    0.04
  -2  19   1    0.14    0.04
   2 -19   1    0.12    0.04
   2  19  -1    0.11    0.04
  -2  19  -1    0.21    0.05
  -2 -19   1    0.11    0.04
  -2 -19  -1    0.16    0.04
   2  19   1    0.15    0.04
   2 -19  -1    0.18    0.04
  -3  19  -1    0.15    0.05
  -3 -19  -1    0.19    0.04
   3 -19  -1    0.18    0.04
   3  19  -1    0.15    0.04
  -3 -19   1    0.14    0.04
   3 -19   1    0.11    0.04
   3 -19  -1    0.17    0.04
   3  19   1    0.22    0.04
  -3  19   1    0.12    0.04
  -4 -19  -1    0.23    0.04
   4 -19  -1    0.20    0.04
  -4  19   1    0.20    0.05
   4  19  -1    0.16    0.05
   4  19   1    0.18    0.04
   4 -19   1    0.25    0.04
  -4  19  -1    0.27    0.06
  -4 -19   1    0.25    0.04
   5  19  -1    0.14    0.04
   5  19   1    0.14    0.05
  -5  19  -1    0.02    0.05
  -5 -19   1    0.10    0.04
   5 -19  -1    0.06    0.03
  -5  19   1    0.13    0.05
  -5 -19  -1    0.05    0.04
   5 -19   1    0.07    0.04
   6 -19   1    0.07    0.04
  -6 -19  -1    0.11    0.05
   6 -19  -1    0.08    0.04
   0 -20  -1    0.73    0.06
   0  20   1    0.57    0.06
   0 -20   1    0.75    0.06
   0  20  -1    0.61    0.06
   1  20   1    0.51    0.05
  -1  20  -1    0.50    0.06
   1 -20  -1    0.36    0.05
   1  20  -1    0.42    0.05
   1 -20   1    0.47    0.05
  -1 -20  -1    0.42    0.05
  -1  20   1    0.50    0.06
  -1 -20   1    0.44    0.05
   2 -20   1    0.11    0.04
   2  20  -1    0.06    0.04
  -2 -20  -1    0.13    0.04
  -2  20  -1    0.10    0.04
   2 -20  -1    0.09    0.04
  -2 -20   1    0.08    0.03
   2  20   1    0.09    0.04
  -2  20   1    0.03    0.04
  -3 -20   1    0.04    0.04
   3 -20   1    0.04    0.03
  -3  20  -1   -0.03    0.04
   3  20  -1   -0.03    0.04
   3 -20  -1   -0.06    0.03
  -3  20   1   -0.04    0.04
  -3 -20  -1    0.00    0.03
   3  20   1    0.01    0.04
   4 -20   1    0.25    0.05
  -4  20   1    0.30    0.06
  -4 -20  -1    0.32    0.05
   4  20   1    0.30    0.05
  -4  20  -1    0.28    0.06
   4  20  -1    0.27    0.05
  -4 -20   1    0.27    0.05
   5  20   1    1.01    0.08
  -5 -20  -1    1.01    0.08
   5 -20   1    0.93    0.08
  -5 -20   1    0.91    0.07
   5  20  -1    0.92    0.08
  -5  20   1    1.03    0.09
  -5  20  -1    0.93    0.09
   5 -20  -1    0.93    0.07
   0 -21   1    0.02    0.03
   0 -21  -1    0.01    0.03
   0  21  -1    0.01    0.04
  -1 -21  -1    1.78    0.09
   1  21  -1    1.79    0.09
   1 -21   1    1.65    0.09
  -1  21  -1    1.74    0.10
  -1 -21   1    1.77    0.09
  -1  21   1    1.94    0.10
   1  21   1    1.66    0.09
   1 -21  -1    1.70    0.09
   2 -21   1    0.82    0.06
  -2 -21   1    0.78    0.06
   2  21  -1    0.77    0.07
  -2 -21  -1    0.80    0.06
  -2  21  -1    0.79    0.07
   2 -21  -1    0.85    0.06
   2  21   1    0.86    0.07
  -2  21   1    0.79    0.07
  -3 -21   1    0.06    0.04
  -3 -21  -1    0.03    0.04
   3  21  -1    0.01    0.04
   3  21   1    0.09    0.04
  -3  21  -1    0.04    0.04
   3 -21   1    0.03    0.04
  -3  21   1    0.12    0.05
  -4  21   1    0.19    0.06
  -4  21  -1    0.16    0.06
   4  21  -1    0.23    0.05
   4 -21   1    0.21    0.05
   4  21   1    0.21    0.05
  -4 -21   1    0.21    0.05
  -4 -21  -1    0.15    0.04
  -5 -21  -1    0.10    0.04
   0 -22   1    0.85    0.07
   0 -22  -1    0.87    0.06
   1 -22   1    0.08    0.04
  -1  22   1    0.04    0.04
  -1  22  -1    0.06    0.04
  -1 -22  -1    0.08    0.04
   1 -22  -1    0.11    0.04
   1  22   1    0.08    0.04
  -1 -22   1    0.10    0.04
  -2 -22   1    0.64    0.06
  -2  22   1    0.55    0.07
  -2  22  -1    0.62    0.07
   2  22   1    0.63    0.06
   2 -22   1    0.60    0.06
   2  22  -1    0.58    0.06
  -2 -22  -1    0.63    0.06
  -3  22   1    0.12    0.05
  -3 -22  -1    0.17    0.04
  -3 -22   1    0.15    0.04
   3  22   1    0.18    0.05
   3 -22   1    0.23    0.04
   3  22  -1    0.16    0.05
  -3  22  -1    0.07    0.05
  -4 -22   1   -0.01    0.04
  -4 -22  -1    0.04    0.04
   4  22   1    0.03    0.05
  -4  22   1   -0.05    0.05
  -4  22  -1    0.04    0.05
   4 -22   1   -0.05    0.04
   4  22  -1   -0.02    0.04
   0 -23  -1   -0.01    0.03
   0 -23   1   -0.03    0.03
  -1 -23   1    0.04    0.04
  -1  23  -1    0.03    0.04
   1 -23   1    0.06    0.04
  -1 -23  -1   -0.01    0.03
   1 -23  -1    0.07    0.04
  -1  23   1    0.12    0.05
  -2  23   1    0.15    0.05
   2  23  -1    0.15    0.05
  -2 -23  -1    0.14    0.04
  -2 -23   1    0.11    0.04
   2 -23   1    0.09    0.04
  -2  23  -1    0.04    0.05
   2  23   1    0.10    0.04
  -3 -23  -1   -0.05    0.04
   3  23   1    0.04    0.04
   3 -23   1    0.00    0.04
  -3 -23   1    0.01    0.04
  -3  23  -1    0.00    0.04
  -3  23   1    0.04    0.05
   3  23  -1    0.07    0.05
   0 -24  -1    0.08    0.04
   0 -24   1    0.01    0.04
  -1 -24  -1    0.19    0.04
   1 -24   1    0.19    0.04
  -1  24  -1    0.17    0.06
  -1 -24   1    0.22    0.05
   2 -24   1    0.30    0.05
   2  24   1    0.43    0.06
  -2 -24   1    0.34    0.05
  -2  24  -1    0.42    0.07
  -2 -24  -1    0.27    0.05
   2  24  -1    0.38    0.06
  -2  24   1    0.46    0.07
  -1   0   2  244.50    5.55
  -1   0   2  250.50    5.51
   1   0   2  257.04    5.69
   1   0  -2  253.21    5.64
   1   0  -2  248.30    5.67
   1   0   2  247.31    5.63
   1   0   2  256.38    5.54
   2   0   2  302.22    6.74
  -2   0  -2  298.23    6.56
  -2   0   2  299.64    6.59
   2   0   2  295.11    6.69
   2   0  -2  307.13    6.70
  -2   0  -2  290.07    6.58
   2   0  -2  299.62    6.73
  -2   0   2  300.80    6.55
   3   0  -2  107.52    2.48
   3   0  -2  109.98    2.49
  -3   0  -2  109.18    2.44
  -3   0   2  110.98    2.44
  -3   0   2  111.10    2.43
   3   0   2  108.63    2.48
  -3   0  -2  112.86    2.42
   3   0   2  111.42    2.49
   4   0   2    4.02    0.12
   4   0  -2    4.20    0.12
  -4   0   2    4.18    0.12
   4   0   2    4.17    0.11
  -4   0  -2    4.07    0.13
   4   0  -2    4.23    0.11
  -4   0  -2    4.19    0.11
  -4   0   2    4.15    0.12
  -5   0   2    7.61    0.21
   5   0  -2    7.34    0.20
   5   0   2    7.83    0.19
   5   0  -2    7.43    0.19
  -5   0   2    7.66    0.20
  -5   0  -2    6.80    0.20
   5   0   2    7.32    0.20
  -5   0  -2    8.03    0.19
   6   0  -2    1.55    0.07
  -6   0  -2    1.56    0.08
   6   0   2    1.51    0.07
  -6   0   2    1.64    0.07
  -6   0   2    1.54    0.08
   7   0   2    0.04    0.03
   7   0  -2    0.05    0.03
  -7   0  -2    0.07    0.03
  -7   0   2    0.03    0.04
  -8   0   2    0.80    0.07
  -8   0  -2    0.79    0.07
   8   0   2    0.73    0.06
   8   0  -2    0.71    0.06
   9   0  -2    0.23    0.05
  -9   0   2    0.25    0.06
  -9   0  -2    0.27    0.06
   9   0   2    0.20    0.05
   0  -1  -2    0.02    0.00
   0   1   2    0.01    0.00
   0  -1   2    0.03    0.00
   0   1   2    0.03    0.00
   0  -1   2    0.02    0.00
   0   1  -2    0.03    0.00
   1   1  -2    7.53    0.18
  -1  -1  -2    7.68    0.18
  -1  -1   2    7.42    0.17
   1  -1  -2    7.63    0.18
   1  -1   2    7.55    0.18
   1  -1   2    7.39    0.18
   1  -1   2    7.66    0.18
  -1   1   2    7.67    0.17
  -1   1  -2    7.47    0.17
   1   1   2    7.28    0.18
   1  -1  -2    7.62    0.18
  -1   1   2    7.71    0.18
   1   1  -2    7.64    0.17
   1   1   2    7.54    0.17
   1   1   2    7.50    0.18
   2   1   2  155.50    3.51
  -2  -1  -2  158.12    3.45
  -2  -1   2  157.78    3.43
   2  -1  -2  160.58    3.51
   2   1   2  160.02    3.53
  -2   1  -2  156.85    3.43
   2  -1   2  150.12    3.50
  -2  -1   2  154.48    3.45
   2  -1   2  149.36    3.45
   2   1  -2  159.95    3.51
  -2   1   2  154.14    3.43
  -2  -1  -2  152.25    3.45
   2  -1   2  161.89    3.54
  -2   1   2  156.28    3.45
   2   1  -2  154.97    3.53
   2  -1  -2  162.49    3.54
  -3  -1  -2    3.12    0.08
   3   1   2    3.04    0.09
   3   1   2    3.09    0.09
  -3  -1   2    3.12    0.09
  -3   1  -2    3.00    0.09
  -3  -1  -2    3.04    0.09
  -3   1   2    3.23    0.09
   3  -1  -2    3.06    0.09
   3  -1   2    2.98    0.09
   3  -1   2    3.20    0.08
  -3   1   2    3.12    0.09
   3  -1  -2    3.38    0.08
   3   1  -2    3.18    0.09
  -3   1  -2    3.23    0.09
  -3  -1   2    3.07    0.09
   3   1  -2    2.97    0.09
   4  -1  -2    2.58    0.07
  -4   1   2    2.55    0.09
   4   1  -2    2.49    0.08
  -4  -1   2    2.62    0.08
   4   1   2    2.57    0.08
   4  -1   2    2.45    0.08
  -4   1   2    2.58    0.08
  -4  -1  -2    2.60    0.07
   4  -1  -2    2.59    0.08
   4   1  -2    2.54    0.08
  -4  -1  -2    2.49    0.09
   4  -1   2    2.58    0.07
  -4   1  -2    2.53    0.09
  -4   1  -2    2.51    0.08
   4   1   2    2.50    0.08
  -4  -1   2    2.47    0.08
  -5   1   2    0.97    0.05
   5   1  -2    1.06    0.05
  -5   1   2    0.92    0.06
   5   1   2    1.00    0.05
  -5  -1   2    1.02    0.06
   5  -1   2    0.93    0.05
   5   1   2    0.95    0.05
  -5  -1  -2    1.07    0.05
  -5  -1   2    0.97    0.05
   5  -1  -2    1.04    0.04
   5  -1  -2    0.92    0.05
  -5  -1  -2    0.89    0.06
   5   1  -2    0.95    0.05
  -5   1  -2    0.86    0.06
   5  -1   2    1.09    0.04
  -5   1  -2    1.07    0.05
   6   1  -2    0.04    0.02
  -6   1   2    0.03    0.03
  -6   1  -2   -0.05    0.03
  -6  -1   2   -0.01    0.02
  -6  -1  -2   -0.01    0.03
   6   1  -2    0.03    0.03
   6  -1   2    0.00    0.02
  -6   1   2    0.02    0.03
  -6  -1   2   -0.01    0.03
   6  -1  -2    0.00    0.02
   6   1   2    0.01    0.02
  -7   1   2    1.69    0.09
   7   1  -2    1.70    0.08
  -7  -1  -2    1.46    0.09
   7  -1  -2    1.56    0.08
   7   1   2    1.42    0.08
  -7  -1   2    1.65    0.09
   7  -1   2    1.59    0.08
  -7   1  -2    1.64    0.09
   8   1  -2    0.38    0.05
   8  -1  -2    0.29    0.04
  -8  -1   2    0.29    0.05
  -8   1   2    0.37    0.05
  -8  -1  -2    0.33    0.05
   8   1   2    0.20    0.04
   8  -1   2    0.31    0.05
  -8   1  -2    0.31    0.05
  -9  -1   2    0.30    0.06
   9   1  -2    0.30    0.05
  -9  -1  -2    0.35    0.06
  -9   1  -2    0.37    0.06
  -9   1   2    0.40    0.06
   9   1   2    0.31    0.05
   9  -1  -2    0.29    0.05
   9  -1   2    0.32    0.05
   0  -2   2    1.03    0.03
   0   2   2    0.99    0.03
   0  -2   2    1.09    0.03
   0  -2  -2    1.05    0.03
   0   2  -2    1.00    0.03
   0  -2  -2    1.16    0.03
   0   2   2    1.01    0.03
   1   2   2   58.31    1.34
  -1  -2  -2   58.96    1.31
  -1  -2   2   59.03    1.30
   1  -2  -2   58.56    1.33
   1   2  -2   58.00    1.34
   1  -2  -2   60.70    1.32
   1   2  -2   61.13    1.34
   1  -2   2   57.93    1.33
  -1   2   2   58.80    1.30
  -1   2  -2   58.50    1.30
   1  -2   2   58.96    1.31
  -1  -2   2   57.61    1.31
   1   2   2   58.38    1.33
  -1   2   2   59.79    1.34
   1  -2   2   60.66    1.35
   2  -2   2    0.88    0.03
  -2  -2  -2    0.90    0.03
   2  -2   2    0.95    0.03
   2   2  -2    0.87    0.03
   2  -2  -2    0.88    0.03
  -2  -2   2    0.85    0.04
   2   2  -2    0.89    0.03
   2  -2   2    0.93    0.04
  -2   2  -2    0.86    0.03
   2   2   2    0.86    0.04
  -2   2   2    0.93    0.04
   2  -2  -2    0.96    0.03
   2   2   2    0.91    0.04
  -2  -2   2    0.92    0.03
  -2   2   2    0.98    0.04
  -2  -2  -2    0.84    0.04
  -3   2   2    6.75    0.17
  -3  -2  -2    6.74    0.15
   3   2  -2    6.76    0.17
   3  -2   2    6.58    0.17
  -3  -2   2    6.67    0.16
   3   2   2    6.65    0.17
  -3   2  -2    6.34    0.17
  -3   2  -2    6.58    0.16
   3  -2  -2    6.63    0.17
   3  -2   2    6.73    0.16
   3   2  -2    6.55    0.17
  -3  -2   2    6.41    0.17
   3   2   2    6.32    0.17
  -3  -2  -2    6.58    0.17
   3  -2  -2    6.73    0.16
  -3   2   2    6.58    0.17
   4   2  -2   11.73    0.28
  -4  -2   2   11.98    0.29
   4  -2  -2   11.76    0.29
  -4  -2   2   11.82    0.28
   4  -2  -2   11.66    0.28
  -4   2  -2   12.06    0.28
  -4  -2  -2   11.36    0.29
   4   2   2   11.50    0.29
  -4  -2  -2   12.02    0.27
  -4   2  -2   11.75    0.30
  -4   2   2   11.86    0.29
   4  -2   2   11.80    0.28
   4  -2   2   11.55    0.29
  -4   2   2   11.87    0.29
   4   2   2   11.52    0.28
   4   2  -2   11.86    0.29
   5   2   2   14.81    0.35
  -5  -2   2   14.40    0.35
  -5   2  -2   14.83    0.34
   5   2  -2   14.56    0.35
   5  -2  -2   14.26    0.34
   5   2   2   14.27    0.35
   5   2  -2   14.41    0.35
  -5  -2  -2   13.13    0.35
  -5  -2   2   14.83    0.34
  -5   2  -2   12.77    0.35
   5  -2  -2   14.35    0.35
  -5   2   2   14.41    0.35
  -5   2   2   14.42    0.35
   6   2  -2    7.28    0.20
  -6   2   2    7.32    0.21
   6   2  -2    7.35    0.20
  -6   2  -2    7.20    0.21
   6  -2  -2    6.98    0.20
  -6  -2  -2    7.52    0.22
   6  -2   2    6.74    0.20
   6   2   2    7.43    0.21
  -6   2   2    7.55    0.20
   6   2   2    7.66    0.20
  -6  -2   2    7.56    0.21
  -6   2  -2    7.68    0.20
   7  -2   2    1.80    0.09
   7  -2  -2    1.92    0.09
  -7  -2  -2    2.01    0.10
  -7   2  -2    1.83    0.10
   7   2  -2    1.91    0.09
  -7   2   2    1.91    0.09
   7   2   2    1.87    0.09
  -7  -2   2    1.88    0.09
  -8   2   2    1.02    0.08
   8   2  -2    1.14    0.07
   8   2   2    1.04    0.07
   8  -2   2    1.07    0.07
   8  -2  -2    1.06    0.07
  -8  -2   2    1.06    0.08
  -8   2  -2    0.97    0.08
  -8  -2  -2    1.02    0.08
  -9  -2  -2    0.10    0.05
   9   2  -2    0.06    0.04
  -9   2  -2    0.10    0.05
  -9  -2   2    0.07    0.05
   9  -2  -2    0.07    0.04
   9   2   2    0.08    0.04
  -9   2   2    0.16    0.05
   9  -2   2    0.09    0.04
   0  -3  -2    0.01    0.00
   0   3   2    0.00    0.01
   0  -3   2    0.02    0.01
   0  -3   2    0.00    0.01
   0   3  -2    0.01    0.01
   0   3   2    0.02    0.01
   0  -3  -2    0.02    0.01
   1  -3   2  245.07    5.45
  -1  -3   2  241.25    5.35
   1   3   2  243.14    5.44
   1   3   2  244.46    5.48
   1   3  -2  250.86    5.51
  -1   3  -2  240.85    5.31
  -1   3   2  237.89    5.31
   1  -3  -2  249.53    5.37
   1  -3   2  240.74    5.35
   1  -3  -2  238.61    5.43
   1   3   2  242.30    5.47
  -1  -3  -2  249.29    5.36
  -1   3   2  243.87    5.49
   1   3  -2  237.05    5.46
  -1   3  -2  232.84    5.51
  -1  -3   2  247.05    5.33
   2   3   2    5.46    0.14
   2  -3   2    5.40    0.13
   2   3  -2    5.39    0.13
  -2   3   2    5.26    0.14
   2  -3  -2    5.41    0.13
   2  -3  -2    5.54    0.13
   2  -3   2    5.34    0.14
   2   3  -2    5.21    0.13
  -2  -3   2    5.20    0.13
   2   3   2    5.28    0.14
  -2   3  -2    5.34    0.13
  -2  -3   2    5.11    0.13
  -2  -3  -2    5.31    0.14
   2  -3  -2    5.44    0.13
   3  -3  -2   57.83    1.31
   3  -3   2   60.28    1.32
   3   3   2   58.25    1.32
  -3  -3   2   58.16    1.28
  -3  -3  -2   59.30    1.29
  -3  -3  -2   58.23    1.30
   3   3  -2   57.39    1.32
   3   3   2   57.53    1.32
   3  -3   2   56.98    1.30
  -3   3   2   58.10    1.30
   3  -3   2   58.78    1.32
  -3   3   2   58.14    1.29
   3   3  -2   57.46    1.31
  -3  -3   2   57.47    1.30
  -3   3  -2   57.14    1.29
   3  -3  -2   56.84    1.31
   4   3   2   16.89    0.41
  -4   3  -2   17.21    0.40
  -4   3   2   17.11    0.41
  -4  -3   2   17.19    0.39
   4  -3  -2   16.78    0.41
   4   3  -2   16.90    0.41
   4   3  -2   16.90    0.41
   4  -3   2   16.97    0.41
   4  -3  -2   17.08    0.40
  -4  -3  -2   16.64    0.41
  -4  -3   2   17.09    0.41
  -4  -3  -2   17.52    0.39
  -4   3  -2   16.97    0.41
   4  -3   2   17.88    0.40
  -4   3   2   17.23    0.41
  -5  -3  -2    2.28    0.09
   5   3  -2    2.42    0.08
  -5   3  -2    2.26    0.09
  -5   3   2    2.52    0.09
   5   3  -2    2.34    0.08
  -5  -3   2    2.19    0.09
   5   3   2    2.41    0.08
   5   3   2    2.41    0.09
   5  -3   2    2.44    0.09
   5  -3  -2    2.16    0.08
  -5  -3   2    2.42    0.08
  -5   3  -2    2.45    0.09
  -5   3   2    2.62    0.09
   6   3   2    0.68    0.05
  -6   3  -2    0.82    0.06
   6  -3   2    0.64    0.05
   6   3   2    0.76    0.05
   6  -3  -2    0.67    0.05
   6   3  -2    0.64    0.05
   6   3  -2    0.62    0.05
  -6   3   2    0.66    0.05
  -6   3  -2    0.68    0.06
  -6   3   2    0.72    0.06
  -6  -3  -2    0.65    0.06
  -6  -3   2    0.72    0.06
  -7   3  -2    0.06    0.04
   7  -3   2    0.03    0.03
   7   3  -2    0.04    0.03
   7   3   2    0.01    0.03
   7  -3  -2   -0.01    0.03
  -7   3   2    0.08    0.03
  -7  -3   2    0.03    0.04
  -7   3   2    0.03    0.03
  -7  -3  -2    0.00    0.04
  -8  -3   2    0.50    0.06
  -8   3  -2    0.56    0.06
   8  -3   2    0.42    0.05
   8  -3  -2    0.46    0.05
   8   3  -2    0.46    0.05
  -8  -3  -2    0.46    0.06
   8   3   2    0.53    0.06
  -8   3   2    0.58    0.06
   9  -3  -2    0.10    0.04
   9   3  -2    0.06    0.04
  -9   3   2    0.14    0.05
   9   3   2    0.02    0.04
  -9  -3   2    0.09    0.05
  -9  -3  -2    0.08    0.05
  -9   3  -2    0.08    0.05
   9  -3   2    0.08    0.04
   0  -4  -2   23.55    0.54
   0  -4   2   23.86    0.54
   0  -4   2   23.08    0.53
   0   4  -2   23.67    0.54
   0  -4  -2   23.37    0.53
   0  -4   2   23.74    0.53
   0   4   2   23.39    0.54
   0   4   2   23.24    0.52
  -1   4  -2   10.57    0.25
  -1  -4   2   10.89    0.25
   1  -4   2   10.79    0.25
  -1   4  -2   10.70    0.25
   1  -4  -2   10.94    0.25
  -1  -4  -2   10.68    0.25
   1   4   2   10.70    0.24
   1  -4  -2   10.55    0.25
   1   4  -2   10.81    0.25
  -1   4   2   10.71    0.25
   1   4  -2   10.98    0.25
  -1   4   2   10.48    0.25
   1  -4   2   10.65    0.25
  -1  -4   2   11.07    0.25
   2   4  -2    8.61    0.21
   2  -4   2    8.63    0.21
   2  -4  -2    8.65    0.21
   2  -4  -2    8.83    0.21
  -2  -4   2    8.61    0.21
  -2   4  -2    8.87    0.21
  -2   4   2    9.03    0.21
  -2   4   2    8.59    0.21
   2   4  -2    8.68    0.21
   2   4   2    8.81    0.22
   2  -4   2    8.81    0.21
  -2  -4   2    8.81    0.20
   2   4   2    8.70    0.21
  -2  -4  -2    8.63    0.21
  -3  -4   2   15.89    0.36
   3   4  -2   15.60    0.37
  -3   4  -2   15.50    0.36
  -3  -4  -2   15.24    0.37
   3   4   2   15.27    0.37
  -3   4   2   15.68    0.37
   3  -4  -2   15.88    0.36
   3  -4   2   15.73    0.37
   3   4  -2   15.66    0.37
   3  -4  -2   15.27    0.37
   3   4   2   15.45    0.37
   3  -4   2   15.44    0.37
  -4   4  -2    1.41    0.06
  -4   4   2    1.50    0.06
   4   4  -2    1.45    0.06
  -4  -4   2    1.49    0.06
  -4  -4  -2    1.57    0.04
   4   4  -2    1.74    0.06
   4  -4   2    1.49    0.06
  -4   4   2    1.45    0.06
   4  -4  -2    1.54    0.04
   4  -4   2    1.56    0.07
  -4  -4   2    1.68    0.06
  -4  -4  -2    1.50    0.07
   4   4   2    1.44    0.06
   4   4   2    1.55    0.06
   4  -4   2    1.54    0.04
   4  -4  -2    1.53    0.06
  -5   4   2    4.64    0.14
  -5   4   2    4.58    0.14
   5   4  -2    4.69    0.13
  -5   4  -2    4.78    0.14
   5  -4   2    4.52    0.14
   5   4   2    4.68    0.14
  -5  -4   2    4.72    0.14
  -5   4  -2    4.64    0.15
   5   4   2    4.62    0.14
   5  -4  -2    4.48    0.14
  -5  -4  -2    4.35    0.14
   5   4  -2    4.51    0.13
  -5  -4   2    4.70    0.13
   6   4  -2   19.02    0.47
  -6   4   2   19.75    0.48
  -6   4  -2   19.33    0.48
   6  -4   2   18.90    0.47
   6   4   2   19.16    0.47
  -6  -4  -2   19.46    0.48
  -6  -4   2   19.36    0.47
  -6   4  -2   19.94    0.46
   6   4   2   18.20    0.47
   6  -4  -2   18.79    0.47
  -6   4   2   19.60    0.47
   6   4  -2   19.01    0.47
  -7   4  -2    0.14    0.04
  -7  -4   2    0.12    0.04
   7   4   2    0.10    0.04
  -7  -4  -2    0.13    0.04
   7  -4  -2    0.08    0.03
   7   4  -2    0.12    0.03
  -7   4   2    0.12    0.04
   7  -4   2    0.09    0.03
  -7   4   2    0.14    0.04
   7   4  -2    0.13    0.03
   8  -4  -2   -0.03    0.03
   8  -4   2   -0.01    0.03
   8   4  -2    0.07    0.03
  -8   4   2    0.01    0.04
  -8  -4   2   -0.01    0.04
  -8   4  -2   -0.02    0.04
   8   4   2   -0.02    0.03
  -8  -4  -2    0.05    0.04
  -9  -4   2   -0.04    0.04
   9  -4   2   -0.02    0.04
   9  -4  -2    0.01    0.04
   9   4   2    0.06    0.04
  -9   4   2    0.08    0.05
   9   4  -2    0.00    0.04
  -9   4  -2    0.03    0.04
  -9  -4  -2   -0.02    0.04
   0   5  -2    0.00    0.01
   0  -5   2    0.01    0.01
   0   5  -2    0.00    0.01
   0  -5  -2    0.00    0.01
   0  -5   2    0.00    0.01
   0   5   2    0.01    0.01
   0  -5  -2    0.01    0.01
   0   5   2    0.01    0.01
   1  -5  -2   25.04    0.58
   1  -5  -2   25.62    0.57
   1   5   2   25.39    0.58
   1   5  -2   25.02    0.58
   1  -5   2   25.12    0.57
  -1  -5  -2   25.63    0.58
  -1   5  -2   24.21    0.57
  -1  -5   2   25.41    0.56
  -1  -5   2   25.02    0.57
  -1   5  -2   25.24    0.58
  -1  -5   2   25.99    0.58
  -1   5   2   24.70    0.57
  -1   5   2   25.78    0.58
   1   5   2   25.43    0.56
  -1  -5  -2   25.48    0.57
   1  -5   2   25.69    0.58
  -2   5   2    5.53    0.15
  -2   5   2    5.94    0.14
   2   5   2    5.66    0.14
   2  -5   2    5.51    0.14
   2  -5  -2    5.58    0.14
   2   5   2    5.53    0.15
   2   5  -2    5.54    0.14
  -2  -5  -2    5.59    0.14
  -2   5  -2    5.33    0.14
   2   5  -2    5.68    0.14
  -2  -5   2    5.65    0.14
   2  -5   2    5.54    0.14
   2  -5  -2    5.67    0.14
  -2  -5   2    5.52    0.14
   3  -5  -2    1.39    0.05
  -3  -5   2    1.42    0.05
   3   5  -2    1.38    0.05
   3  -5  -2    1.48    0.04
  -3  -5   2    1.62    0.06
  -3   5  -2    1.51    0.06
   3  -5   2    1.39    0.06
   3  -5  -2    1.39    0.06
   3  -5   2    1.45    0.06
  -3  -5  -2    1.50    0.06
   3   5  -2    1.35    0.05
   3   5   2    1.34    0.06
  -3   5   2    1.41    0.06
   4   5   2    1.88    0.07
   4  -5   2    1.96    0.08
  -4  -5   2    1.96    0.06
  -4  -5   2    1.81    0.07
   4   5   2    1.72    0.07
   4   5  -2    2.00    0.07
  -4   5  -2    1.85    0.07
   4   5  -2    1.92    0.07
  -4   5   2    1.89    0.07
   4  -5  -2    1.79    0.05
  -4  -5  -2    1.84    0.08
   4  -5   2    1.60    0.07
   4  -5  -2    1.79    0.07
  -4   5   2    1.64    0.07
  -5   5  -2    3.36    0.11
   5   5   2    3.44    0.11
  -5   5   2    3.28    0.11
  -5  -5   2    3.48    0.12
  -5   5   2    3.41    0.12
   5   5  -2    3.43    0.11
  -5   5  -2    3.47    0.12
   5   5  -2    3.36    0.11
   5  -5  -2    3.14    0.11
   5  -5   2    3.51    0.11
  -5  -5  -2    3.47    0.12
   5   5   2    3.23    0.11
   6   5  -2    1.86    0.08
  -6   5  -2    1.74    0.09
   6  -5  -2    1.74    0.08
   6   5   2    1.72    0.08
   6   5  -2    1.72    0.08
  -6  -5  -2    1.64    0.09
  -6   5   2    1.73    0.09
  -6   5  -2    1.77    0.08
  -6   5   2    1.59    0.08
  -6  -5   2    1.76    0.09
   6  -5   2    1.68    0.08
   6   5   2    1.65    0.08
   7   5  -2    0.47    0.04
   7   5  -2    0.43    0.05
  -7  -5  -2    0.38    0.05
  -7   5   2    0.44    0.05
   7  -5   2    0.43    0.05
   7   5   2    0.45    0.04
   7   5   2    0.40    0.05
  -7  -5   2    0.44    0.05
  -7   5   2    0.44    0.05
   7  -5  -2    0.44    0.04
  -7   5  -2    0.37    0.05
  -8   5   2    0.12    0.04
   8   5  -2    0.09    0.04
  -8  -5   2    0.14    0.04
   8  -5  -2    0.10    0.04
  -8  -5  -2    0.14    0.05
   8   5   2    0.11    0.04
  -8   5  -2    0.09    0.04
   8  -5   2    0.08    0.04
   9   5  -2    0.01    0.04
  -9   5  -2    0.00    0.04
   9   5   2    0.02    0.04
   9  -5   2    0.00    0.03
  -9  -5  -2    0.01    0.05
   9  -5  -2    0.02    0.04
  -9  -5   2    0.03    0.04
  -9   5   2    0.00    0.04
   0  -6   2    3.58    0.09
   0   6   2    3.36    0.09
   0   6  -2    3.50    0.09
   0   6   2    3.49    0.09
   0  -6   2    3.42    0.09
   0  -6  -2    3.47    0.09
   0   6  -2    3.49    0.09
   0  -6  -2    3.70    0.09
  -1  -6  -2   13.48    0.31
   1  -6  -2   13.45    0.32
  -1   6  -2   13.56    0.31
   1   6   2   13.50    0.31
  -1   6   2   13.58    0.32
   1  -6  -2   13.73    0.31
   1  -6   2   13.64    0.32
  -1  -6   2   13.48    0.31
   1   6   2   13.85    0.33
   1  -6   2   13.57    0.31
  -1   6   2   14.03    0.32
  -1  -6   2   13.69    0.31
   1   6  -2   13.46    0.32
  -1   6  -2   13.88    0.32
  -1  -6  -2   13.54    0.32
  -1  -6   2   12.79    0.31
   2  -6   2   62.08    1.39
  -2   6  -2   62.15    1.39
   2  -6   2   63.38    1.41
   2   6   2   62.42    1.41
   2  -6  -2   61.59    1.41
  -2  -6  -2   62.63    1.39
  -2   6   2   63.22    1.42
   2  -6  -2   60.89    1.39
   2   6  -2   63.07    1.41
   2   6   2   63.32    1.39
  -2   6   2   61.06    1.39
  -2  -6   2   62.68    1.38
   2   6   2   63.52    1.43
  -2  -6   2   62.61    1.39
   2   6  -2   62.66    1.42
  -2   6  -2   64.00    1.43
   3   6   2    8.63    0.22
  -3  -6   2    8.57    0.22
   3  -6  -2    8.66    0.21
   3  -6  -2    8.83    0.20
   3  -6   2    8.62    0.22
  -3  -6  -2    8.63    0.22
   3  -6  -2    8.57    0.22
  -3   6  -2    8.51    0.22
  -3  -6   2    8.73    0.20
   3   6  -2    8.57    0.21
   3   6   2    8.44    0.22
  -3   6   2    8.63    0.22
   3  -6   2    8.61    0.22
   3   6  -2    8.75    0.22
   4  -6   2    1.96    0.08
   4   6   2    2.08    0.08
   4  -6   2    1.92    0.07
   4   6  -2    1.98    0.07
  -4  -6   2    1.94    0.08
  -4  -6   2    1.94    0.06
   4   6   2    1.92    0.08
   4  -6  -2    2.08    0.08
   4   6  -2    1.96    0.07
  -4   6   2    2.01    0.08
  -4  -6  -2    2.23    0.08
  -4   6  -2    1.98    0.08
   4  -6  -2    1.92    0.07
  -5   6   2   11.31    0.30
   5   6   2   12.16    0.31
   5  -6   2   12.75    0.31
   5   6  -2   10.91    0.30
  -5  -6  -2   12.50    0.31
   5   6   2   10.79    0.30
  -5  -6   2   11.92    0.31
  -5   6  -2   12.32    0.30
   5   6  -2   12.14    0.30
  -5   6   2   12.79    0.31
   5  -6  -2   12.19    0.31
  -6   6  -2    9.73    0.26
   6  -6  -2    9.72    0.26
  -6   6  -2    9.83    0.27
   6   6  -2    9.76    0.26
   6   6   2    9.91    0.26
  -6  -6  -2    9.50    0.27
  -6   6   2    9.61    0.26
   6   6  -2    9.59    0.25
   6  -6   2    9.33    0.26
  -6   6   2    9.99    0.27
  -6  -6   2    9.34    0.26
   6   6   2    9.51    0.26
  -7  -6   2    0.20    0.04
  -7   6   2    0.09    0.04
   7   6   2    0.17    0.04
   7   6  -2    0.10    0.03
  -7   6  -2    0.18    0.04
   7   6   2    0.13    0.04
  -7  -6  -2    0.15    0.04
   7   6  -2    0.13    0.03
   7  -6  -2    0.11    0.04
  -7   6  -2    0.10    0.04
  -7   6   2    0.08    0.04
   7  -6   2    0.13    0.04
   8  -6   2    0.06    0.04
  -8  -6  -2    0.03    0.04
  -8   6  -2    0.12    0.05
  -8  -6   2    0.12    0.04
   8   6   2    0.11    0.04
   8   6  -2    0.06    0.04
  -8   6   2    0.04    0.04
   8  -6  -2    0.01    0.03
   9  -6   2    0.14    0.05
   9   6   2    0.20    0.05
   9  -6  -2    0.17    0.05
  -9   6  -2    0.18    0.05
  -9  -6   2    0.14    0.05
  -9   6   2    0.13    0.05
  -9  -6  -2    0.19    0.06
   0   7   2   -0.01    0.01
   0  -7  -2    0.00    0.01
   0   7   2    0.02    0.01
   0  -7   2    0.00    0.01
   0  -7  -2    0.01    0.01
   0   7  -2    0.00    0.01
   0  -7   2    0.00    0.01
   0   7  -2    0.01    0.01
  -1  -7   2   33.33    0.75
   1   7  -2   32.18    0.76
   1  -7   2   32.96    0.75
   1  -7  -2   32.66    0.76
  -1   7   2   34.32    0.76
   1  -7  -2   33.82    0.75
  -1   7  -2   34.27    0.76
   1  -7   2   32.96    0.75
  -1   7   2   33.18    0.75
  -1  -7  -2   32.63    0.75
  -1  -7  -2   33.53    0.76
  -1   7  -2   32.84    0.75
   1   7   2   33.59    0.74
  -1  -7   2   32.35    0.75
   1   7   2   33.96    0.77
   2  -7  -2   11.09    0.28
   2   7  -2   11.69    0.27
   2  -7   2   11.72    0.28
  -2   7  -2   12.40    0.27
  -2   7   2   11.42    0.28
  -2  -7   2   11.97    0.27
  -2  -7  -2   11.31    0.28
   2   7   2   11.62    0.26
  -2   7  -2   11.52    0.28
   2  -7   2   11.47    0.28
  -2   7   2   11.72    0.27
   2   7   2   11.15    0.28
   2  -7  -2   11.26    0.27
   2   7  -2   11.44    0.28
   2   7   2   11.32    0.28
  -2  -7   2   11.60    0.28
   3  -7  -2   25.54    0.60
   3   7  -2   26.01    0.60
   3   7   2   26.16    0.61
  -3  -7   2   26.34    0.58
   3   7  -2   25.95    0.61
  -3  -7  -2   25.82    0.60
   3  -7  -2   26.89    0.59
   3  -7   2   25.45    0.60
   3  -7  -2   26.13    0.60
  -3  -7   2   25.83    0.60
  -3   7  -2   26.35    0.60
  -3   7   2   25.76    0.60
   3   7   2   25.62    0.60
   3  -7   2   26.07    0.60
   4   7  -2    0.04    0.02
   4  -7   2    0.04    0.02
   4   7   2    0.05    0.02
  -4  -7   2    0.07    0.02
   4   7  -2    0.07    0.02
   4  -7  -2    0.04    0.02
  -4   7  -2    0.03    0.03
   4   7   2   -0.02    0.03
  -4   7   2    0.06    0.03
  -4  -7  -2    0.08    0.03
  -4  -7   2    0.01    0.02
   4  -7   2    0.04    0.03
  -5  -7   2    4.58    0.14
   5  -7   2    4.65    0.14
   5  -7  -2    4.39    0.14
   5   7  -2    4.41    0.14
  -5   7   2    4.49    0.14
  -5   7  -2    4.22    0.14
  -5  -7  -2    4.36    0.14
   5   7   2    4.46    0.14
   5   7  -2    4.62    0.13
   5   7   2    4.49    0.14
  -5   7   2    4.54    0.14
  -6   7  -2    1.65    0.08
   6  -7  -2    1.54    0.08
  -6   7  -2    1.65    0.09
  -6  -7   2    2.02    0.09
  -6   7   2    1.57    0.08
  -6   7   2    1.67    0.09
  -6  -7  -2    1.59    0.08
   6   7   2    1.59    0.08
   6   7   2    1.62    0.08
   6   7  -2    1.74    0.08
   6  -7   2    1.60    0.08
   6   7  -2    1.70    0.08
   7   7  -2    0.62    0.06
  -7   7   2    0.75    0.06
  -7  -7   2    0.67    0.06
  -7   7   2    0.82    0.07
  -7  -7  -2    0.70    0.06
  -7   7  -2    0.64    0.06
   7  -7   2    0.69    0.06
   7   7  -2    0.71    0.06
   7   7   2    0.63    0.06
   7   7   2    0.70    0.06
   7  -7  -2    0.62    0.06
  -7   7  -2    0.69    0.07
   8  -7  -2    0.17    0.04
  -8   7   2    0.23    0.05
  -8  -7  -2    0.20    0.05
  -8   7  -2    0.21    0.05
  -8  -7   2    0.22    0.05
   8  -7   2    0.18    0.04
   8   7   2    0.22    0.04
   8   7  -2    0.14    0.04
  -8   7   2    0.24    0.05
  -9   7  -2    0.05    0.05
  -9  -7  -2    0.12    0.05
   9  -7   2    0.05    0.04
  -9   7   2    0.09    0.05
   9   7   2    0.04    0.04
   9  -7  -2    0.16    0.05
  -9  -7   2    0.09    0.05
   0   8   2    6.04    0.16
   0   8  -2    6.13    0.15
   0  -8   2    6.20    0.15
   0   8  -2    5.99    0.15
   0  -8  -2    6.02    0.15
   0   8   2    5.76    0.15
   0  -8   2    6.07    0.15
   0  -8  -2    6.13    0.15
   1   8   2    0.10    0.02
  -1   8   2    0.06    0.01
   1  -8  -2    0.08    0.02
  -1  -8  -2    0.11    0.02
   1   8   2    0.10    0.02
  -1  -8   2    0.10    0.02
   1   8  -2    0.05    0.02
  -1  -8   2    0.08    0.01
  -1  -8  -2    0.08    0.02
   1  -8   2    0.06    0.02
  -1   8  -2    0.09    0.01
   1   8  -2    0.09    0.02
  -1   8  -2    0.07    0.02
  -1   8   2    0.14    0.02
   1  -8  -2    0.06    0.01
   2   8  -2    1.84    0.06
  -2   8   2    1.65    0.06
   2  -8   2    1.75    0.06
   2   8   2    1.67    0.05
  -2  -8   2    1.81    0.06
   2  -8  -2    1.67    0.06
  -2  -8   2    1.84    0.06
  -2  -8  -2    1.62    0.06
   2  -8  -2    1.79    0.06
   2  -8   2    1.74    0.06
  -2  -8  -2    1.65    0.06
   2   8   2    1.66    0.07
  -2  -8   2    1.93    0.05
  -2   8  -2    1.79    0.05
  -2   8   2    1.75    0.05
  -2   8  -2    1.68    0.06
   3   8   2    5.84    0.16
   3   8   2    5.73    0.16
   3   8  -2    5.69    0.16
   3  -8  -2    5.92    0.16
  -3  -8   2    5.79    0.14
   3   8  -2    5.82    0.15
  -3   8  -2    5.90    0.16
  -3  -8   2    5.64    0.16
   3  -8   2    5.89    0.15
  -3  -8  -2    5.76    0.16
  -3   8   2    5.71    0.16
   3  -8   2    5.78    0.16
   3  -8  -2    5.59    0.15
  -3   8   2    5.98    0.14
   4   8   2    6.42    0.18
   4  -8   2    6.52    0.17
   4  -8  -2    5.78    0.17
  -4   8  -2    6.13    0.17
  -4  -8   2    5.93    0.17
  -4   8   2    6.17    0.18
   4  -8   2    6.38    0.18
   4   8  -2    6.24    0.17
   4   8  -2    6.43    0.17
   4   8   2    6.43    0.17
  -4  -8  -2    5.72    0.17
   4  -8  -2    6.31    0.17
   5  -8   2    1.98    0.09
  -5  -8  -2    1.91    0.09
   5  -8   2    2.02    0.08
   5   8  -2    1.99    0.08
   5   8   2    1.98    0.08
   5   8   2    2.00    0.08
  -5   8   2    1.74    0.08
   5  -8  -2    1.95    0.08
  -5  -8   2    2.04    0.09
  -5   8  -2    1.96    0.09
   5   8  -2    1.86    0.07
  -5   8   2    1.97    0.09
   6   8   2   13.58    0.35
   6   8   2   13.68    0.35
   6  -8   2   13.27    0.35
  -6   8   2   13.84    0.36
   6  -8  -2   13.41    0.35
  -6  -8  -2   13.15    0.35
  -6   8   2   14.47    0.36
   6   8  -2   13.78    0.35
  -6   8  -2   13.80    0.36
  -6   8  -2   13.79    0.35
  -6  -8   2   13.54    0.35
   6   8  -2   13.83    0.35
  -7   8  -2    0.13    0.04
   7   8  -2    0.06    0.04
  -7  -8   2    0.10    0.04
   7   8   2    0.07    0.04
   7  -8  -2    0.09    0.03
   7  -8   2    0.10    0.04
  -7   8   2    0.15    0.04
   7   8   2    0.07    0.03
  -7   8  -2    0.08    0.04
  -7   8   2    0.08    0.04
   7   8  -2    0.06    0.03
  -7  -8  -2    0.11    0.04
   8  -8  -2    0.88    0.07
   8  -8   2    0.81    0.07
   8   8   2    0.82    0.07
  -8   8  -2    0.70    0.07
  -8   8   2    1.06    0.08
  -8  -8  -2    0.84    0.08
  -8   8   2    0.86    0.08
   8   8  -2    0.85    0.07
  -8  -8   2    0.86    0.07
  -9   8  -2    0.31    0.06
   9   8   2    0.38    0.06
  -9   8   2    0.30    0.06
  -9  -8   2    0.27    0.06
   0   9   2    0.08    0.02
   0  -9   2   -0.01    0.01
   0   9  -2   -0.01    0.01
   0   9   2    0.00    0.02
   0  -9  -2    0.01    0.01
   0   9  -2    0.01    0.01
   0  -9   2    0.00    0.01
   0  -9  -2    0.00    0.01
  -1   9   2    0.07    0.02
   1  -9   2    0.09    0.01
   1   9   2    0.04    0.01
   1   9   2    0.04    0.02
   1  -9  -2    0.06    0.01
   1  -9  -2    0.06    0.02
   1  -9   2    0.03    0.02
  -1   9  -2    0.06    0.01
  -1  -9  -2    0.08    0.02
  -1  -9   2    0.12    0.01
  -1   9  -2    0.06    0.02
  -1  -9   2    0.03    0.02
   1   9  -2    0.05    0.02
   1   9  -2    0.06    0.02
  -1  -9  -2    0.06    0.01
  -2   9  -2   57.33    1.31
   2   9  -2   60.23    1.31
  -2   9   2   59.55    1.34
   2   9   2   59.12    1.35
  -2  -9   2   58.05    1.32
   2  -9   2   58.58    1.32
  -2  -9  -2   59.28    1.32
   2  -9   2   59.08    1.34
   2   9  -2   58.51    1.35
  -2  -9   2   59.53    1.33
   2  -9  -2   58.42    1.34
   2  -9  -2   58.39    1.32
  -2   9   2   57.62    1.32
   2   9   2   59.89    1.30
  -2   9  -2   60.23    1.34
  -2  -9  -2   59.63    1.34
   3   9   2   10.21    0.25
   3   9  -2   10.34    0.26
   3  -9   2   10.27    0.25
  -3  -9   2    9.96    0.26
   3   9   2   10.28    0.26
  -3   9   2    9.93    0.26
  -3  -9  -2   10.13    0.26
   3  -9  -2    9.86    0.25
   3   9  -2   10.54    0.25
  -3   9  -2    9.99    0.26
   3  -9   2   10.14    0.26
   3  -9  -2   10.16    0.25
  -3  -9   2   10.42    0.24
  -4  -9   2    3.37    0.11
   4  -9  -2    3.19    0.11
   4   9   2    3.37    0.11
  -4   9  -2    3.39    0.11
   4  -9  -2    3.37    0.11
   4   9  -2    3.37    0.10
   4   9  -2    3.40    0.11
   4  -9   2    3.28    0.10
  -4   9   2    3.20    0.11
   4  -9   2    2.81    0.11
   4   9   2    3.35    0.10
  -4  -9  -2    3.25    0.11
   5   9   2    0.85    0.06
  -5  -9  -2    0.81    0.06
   5  -9   2    0.78    0.06
   5   9   2    0.94    0.06
  -5   9  -2    0.86    0.06
   5  -9  -2    0.87    0.06
   5  -9   2    0.83    0.05
  -5   9   2    0.89    0.06
   5   9  -2    0.84    0.06
  -5  -9   2    0.79    0.05
   5   9  -2    0.94    0.05
  -6   9  -2    2.92    0.11
  -6   9   2    2.91    0.12
  -6  -9  -2    2.89    0.12
   6  -9  -2    2.89    0.11
   6   9  -2    2.89    0.10
   6  -9   2    2.75    0.11
   6   9   2    2.58    0.10
   6   9  -2    2.89    0.11
   6   9   2    2.78    0.11
  -6  -9   2    2.75    0.11
  -6   9   2    2.80    0.12
   7   9   2    0.20    0.04
  -7  -9  -2    0.22    0.04
   7  -9   2    0.20    0.04
   7   9   2    0.21    0.04
  -7   9   2    0.22    0.05
  -7  -9   2    0.26    0.04
   7  -9  -2    0.20    0.04
  -7   9  -2    0.22    0.05
  -7   9  -2    0.19    0.04
  -7   9   2    0.29    0.05
   7   9  -2    0.27    0.04
  -8   9   2    2.11    0.11
  -8  -9   2    1.91    0.10
  -8   9   2    2.21    0.11
   8  -9   2    1.83    0.10
   8   9   2    2.01    0.10
  -8   9  -2    1.84    0.11
   8  -9  -2    1.92    0.10
   8   9   2    1.99    0.10
  -8  -9  -2    1.84    0.10
   8   9  -2    1.96    0.10
  -9   9  -2    0.64    0.08
   9   9   2    0.57    0.07
   0 -10  -2    7.77    0.19
   0  10  -2    7.52    0.19
   0 -10   2    7.55    0.19
   0  10  -2    7.69    0.19
   0  10   2    7.50    0.19
   0 -10   2    7.45    0.18
   0 -10  -2    7.43    0.19
   0  10   2    7.49    0.19
   1  10   2    1.35    0.06
  -1 -10   2    1.40    0.06
  -1  10  -2    1.53    0.06
   1  10  -2    1.41    0.06
  -1  10  -2    1.34    0.05
  -1 -10   2    1.36    0.04
   1  10   2    1.26    0.05
  -1  10   2    1.32    0.06
   1 -10   2    1.30    0.04
   1 -10  -2    1.33    0.05
   1 -10   2    1.29    0.05
  -1 -10  -2    1.29    0.05
   1 -10  -2    1.37    0.05
  -1  10   2    1.31    0.05
  -1 -10  -2    1.25    0.05
   1  10  -2    1.42    0.05
  -2 -10  -2   43.17    1.00
   2 -10  -2   43.80    0.98
  -2  10   2   43.45    0.99
   2 -10   2   42.93    0.99
   2  10   2   44.28    0.97
  -2 -10   2   44.37    0.99
   2  10  -2   44.98    0.98
   2  10   2   43.11    1.01
  -2  10  -2   43.02    0.99
   2 -10   2   43.56    1.00
   2 -10  -2   43.55    1.00
  -2 -10   2   43.41    0.99
   2  10  -2   43.61    1.01
  -2  10  -2   45.09    1.00
  -2  10   2   43.71    1.00
  -2 -10  -2   43.17    0.99
   3 -10   2    0.66    0.05
  -3 -10   2    0.65    0.04
  -3  10   2    0.71    0.05
   3 -10   2    0.70    0.04
   3  10  -2    0.73    0.05
  -3  10  -2    0.69    0.05
  -3 -10  -2    0.74    0.04
   3  10  -2    0.76    0.04
  -3 -10  -2    0.72    0.05
   3 -10  -2    0.74    0.04
   3  10   2    0.76    0.05
   3 -10  -2    0.78    0.05
   4 -10  -2    0.00    0.02
  -4  10   2    0.02    0.03
   4  10   2    0.01    0.03
   4  10   2   -0.01    0.02
  -4 -10  -2   -0.01    0.02
   4 -10  -2    0.02    0.02
   4  10  -2    0.01    0.02
   4  10  -2    0.04    0.03
   4 -10   2    0.01    0.02
  -4  10  -2    0.01    0.03
  -4 -10   2    0.09    0.03
   4 -10   2   -0.01    0.02
   5 -10   2   16.41    0.41
  -5  10   2   16.58    0.42
  -5  10  -2   16.40    0.41
   5  10   2   16.92    0.42
  -5 -10   2   16.89    0.41
   5  10  -2   16.52    0.40
   5  10  -2   16.16    0.41
   5 -10  -2   16.14    0.41
   5  10   2   16.00    0.41
   5 -10  -2   16.52    0.41
   5 -10   2   16.59    0.41
  -5 -10  -2   16.60    0.41
   6  10   2    1.51    0.08
   6 -10   2    1.70    0.08
  -6 -10  -2    1.49    0.08
  -6  10  -2    1.82    0.09
   6  10  -2    1.59    0.08
   6 -10   2    1.65    0.09
  -6  10   2    1.84    0.09
   6  10   2    1.54    0.08
   6 -10  -2    1.65    0.08
  -6 -10   2    1.62    0.09
  -6  10   2    1.60    0.09
   7  10   2    2.68    0.11
  -7  10  -2    2.62    0.12
   7  10  -2    2.69    0.11
  -7  10  -2    2.92    0.13
  -7 -10  -2    2.69    0.12
  -7 -10   2    2.65    0.12
   7 -10   2    2.57    0.11
   7 -10  -2    2.75    0.11
   7  10   2    2.66    0.11
  -7  10   2    2.69    0.12
  -7  10   2    2.91    0.13
  -8  10   2    0.06    0.05
  -8  10  -2    0.09    0.04
   8  10   2    0.09    0.04
  -8 -10  -2    0.01    0.04
  -8  10   2    0.09    0.04
   8 -10  -2    0.07    0.04
   8  10  -2    0.05    0.04
   8  10   2   -0.02    0.04
  -8 -10   2    0.08    0.05
  -8  10  -2    0.07    0.05
   8 -10   2    0.01    0.04
   0 -11  -2    0.00    0.01
   0  11  -2    0.01    0.02
   0  11   2    0.00    0.02
   0 -11   2    0.00    0.01
   0  11  -2   -0.01    0.02
   0  11   2    0.00    0.02
   0 -11  -2    0.03    0.02
   0 -11   2    0.01    0.02
  -1 -11  -2   19.10    0.45
   1 -11   2   18.92    0.45
   1 -11  -2   19.54    0.45
   1  11  -2   19.27    0.46
  -1  11  -2   19.48    0.45
   1  11   2   19.62    0.47
  -1  11  -2   19.06    0.45
   1 -11  -2   19.08    0.45
  -1 -11   2   19.72    0.44
   1  11  -2   19.73    0.45
  -1 -11   2   19.16    0.45
   1 -11   2   19.39    0.45
   1  11   2   19.46    0.44
  -1  11   2   19.43    0.46
  -1  11   2   18.69    0.45
  -1 -11  -2   19.37    0.45
  -2 -11  -2   17.70    0.42
  -2 -11   2   17.29    0.42
  -2 -11   2   17.89    0.41
  -2  11   2   17.17    0.42
   2  11   2   18.01    0.40
   2 -11   2   17.29    0.42
  -2  11  -2   17.82    0.41
  -2  11  -2   17.60    0.42
  -2 -11  -2   17.28    0.42
   2  11  -2   17.89    0.41
   2  11   2   17.33    0.43
   2 -11  -2   17.23    0.42
   2  11  -2   17.25    0.42
   2 -11   2   17.39    0.41
  -2  11   2   17.24    0.41
   2 -11  -2   17.46    0.41
  -3  11   2    1.76    0.08
   3 -11   2    1.75    0.07
  -3 -11   2    1.82    0.06
   3  11   2    1.91    0.08
  -3 -11  -2    1.64    0.07
   3  11  -2    1.71    0.07
   3 -11  -2    1.88    0.07
   3  11  -2    1.85    0.06
  -3 -11  -2    1.82    0.07
  -3  11  -2    1.85    0.08
   3 -11   2    1.68    0.07
  -3 -11   2    1.69    0.07
   3 -11  -2    1.74    0.07
  -4 -11   2    0.28    0.04
   4 -11   2    0.30    0.03
   4 -11  -2    0.31    0.04
  -4 -11  -2    0.34    0.04
   4 -11   2    0.33    0.04
   4  11   2    0.30    0.04
  -4  11  -2    0.33    0.04
  -4  11   2    0.38    0.04
   4  11   2    0.36    0.03
   4 -11  -2    0.34    0.04
   4  11  -2    0.31    0.04
   5 -11   2    0.72    0.05
   5 -11  -2    0.83    0.06
  -5  11   2    0.76    0.06
  -5 -11  -2    0.67    0.06
   5 -11   2    0.74    0.06
   5  11   2    0.74    0.06
   5 -11  -2    0.82    0.06
   5  11  -2    0.70    0.06
   5  11   2    0.84    0.05
  -5  11  -2    0.69    0.06
  -5 -11   2    0.72    0.06
   6 -11   2    0.42    0.05
  -6 -11   2    0.38    0.05
   6 -11   2    0.39    0.04
  -6 -11  -2    0.34    0.05
   6  11  -2    0.37    0.04
   6  11   2    0.43    0.04
   6 -11  -2    0.44    0.05
  -6  11   2    0.43    0.05
  -6  11   2    0.43    0.05
   6  11   2    0.35    0.05
  -6  11  -2    0.34    0.05
  -7  11   2    0.14    0.05
  -7 -11   2    0.17    0.04
   7 -11  -2    0.14    0.04
   7  11  -2    0.17    0.04
   7 -11   2    0.08    0.04
  -7  11   2    0.13    0.04
   7  11   2    0.11    0.04
   7  11   2    0.17    0.04
  -7  11  -2    0.14    0.05
  -7  11  -2    0.16    0.04
  -7 -11  -2    0.18    0.04
  -8  11  -2    0.09    0.05
  -8  11  -2    0.17    0.05
   8 -11  -2    0.14    0.04
  -8 -11   2    0.19    0.05
   8  11   2    0.13    0.05
  -8  11   2    0.14    0.05
   8 -11   2    0.07    0.04
  -8 -11  -2    0.08    0.05
   8  11  -2    0.08    0.05
   0  12   2    0.20    0.03
   0 -12   2    0.17    0.03
   0 -12  -2    0.23    0.03
   0  12   2    0.21    0.03
   0 -12  -2    0.25    0.02
   0  12  -2    0.21    0.03
   0  12  -2    0.21    0.03
   0 -12   2    0.21    0.02
  -1  12   2   14.81    0.36
   1 -12   2   15.00    0.35
  -1 -12  -2   15.26    0.36
   1  12   2   14.83    0.35
  -1  12  -2   14.89    0.36
  -1 -12  -2   15.13    0.36
   1  12  -2   14.70    0.37
  -1  12   2   14.55    0.36
   1  12  -2   15.09    0.35
  -1 -12   2   14.66    0.36
   1 -12  -2   14.69    0.36
   1 -12  -2   14.60    0.35
  -1  12  -2   15.35    0.36
   1 -12   2   15.12    0.36
   1  12   2   15.02    0.37
   2 -12  -2    0.24    0.03
   2  12  -2    0.15    0.03
  -2 -12   2    0.19    0.02
  -2  12  -2    0.12    0.03
  -2  12   2    0.19    0.02
   2 -12   2    0.17    0.02
  -2 -12   2    0.19    0.03
  -2  12   2    0.13    0.03
   2 -12  -2    0.22    0.03
   2 -12   2    0.19    0.03
  -2 -12  -2    0.20    0.03
   2  12   2    0.23    0.02
  -2 -12  -2    0.21    0.02
   2  12   2    0.16    0.03
   2  12  -2    0.18    0.03
  -3  12   2    9.65    0.25
  -3 -12  -2    9.84    0.25
   3 -12  -2    9.53    0.25
  -3 -12  -2    9.47    0.25
   3  12  -2    9.73    0.26
  -3 -12   2    9.57    0.25
   3 -12  -2    9.64    0.25
   3 -12   2    9.59    0.25
   3 -12   2    9.62    0.24
   3  12   2    9.28    0.25
  -3  12  -2    9.42    0.25
   4 -12  -2    3.98    0.12
   4  12   2    3.68    0.13
   4 -12   2    3.92    0.12
   4 -12   2    3.72    0.13
  -4  12  -2    3.89    0.13
  -4  12   2    3.89    0.14
  -4 -12   2    3.90    0.13
   4 -12  -2    3.74    0.12
   4  12  -2    4.03    0.13
  -4 -12  -2    3.56    0.12
  -4 -12  -2    3.39    0.12
   5  12   2   -0.01    0.03
   5 -12   2    0.03    0.03
   5 -12  -2    0.07    0.03
  -5  12   2    0.02    0.03
  -5 -12  -2    0.01    0.03
   5  12  -2    0.03    0.03
   5 -12   2    0.03    0.03
   5 -12  -2    0.09    0.03
  -5 -12   2    0.02    0.03
  -5  12  -2    0.02    0.03
   5  12   2    0.04    0.03
   6  12   2    0.55    0.05
  -6 -12   2    0.59    0.06
   6 -12  -2    0.64    0.05
  -6  12   2    0.64    0.06
   6 -12   2    0.56    0.05
   6 -12   2    0.72    0.06
  -6 -12  -2    0.60    0.06
  -6  12  -2    0.58    0.06
   6  12   2    0.61    0.06
   6  12  -2    0.55    0.06
  -7  12   2    0.41    0.06
   7 -12   2    0.51    0.05
  -7 -12   2    0.50    0.06
  -7  12  -2    0.59    0.07
   7  12  -2    0.56    0.06
  -7  12   2    0.61    0.07
   7  12   2    0.49    0.06
  -7 -12  -2    0.42    0.06
   7 -12  -2    0.50    0.05
  -7  12  -2    0.45    0.06
   8 -12  -2    1.28    0.09
  -8  12  -2    1.52    0.10
  -8  12  -2    1.34    0.09
  -8 -12  -2    1.33    0.09
   8 -12   2    1.29    0.09
  -8 -12   2    1.45    0.09
  -8  12   2    1.26    0.09
   8  12  -2    1.41    0.09
   8  12   2    1.30    0.09
   0 -13   2   -0.01    0.02
   0 -13  -2    0.00    0.02
   0 -13  -2   -0.02    0.02
   0  13   2    0.00    0.02
   0  13  -2   -0.01    0.02
   0  13  -2    0.05    0.02
   0  13   2    0.07    0.02
  -1 -13   2    2.46    0.09
   1  13   2    2.71    0.09
   1  13  -2    2.62    0.09
  -1  13   2    2.82    0.10
  -1 -13  -2    2.57    0.08
  -1  13  -2    2.81    0.09
   1 -13  -2    2.70    0.09
   1  13   2    2.48    0.09
   1 -13   2    2.66    0.08
  -1  13   2    2.74    0.09
   1 -13  -2    2.65    0.09
  -1  13  -2    2.59    0.09
   1  13  -2    2.52    0.09
  -1 -13  -2    2.58    0.09
   1 -13   2    2.52    0.09
  -2  13  -2    1.84    0.08
   2 -13  -2    1.84    0.07
   2 -13  -2    1.84    0.07
   2  13   2    1.73    0.08
  -2 -13  -2    1.85    0.07
   2 -13   2    1.86    0.07
  -2 -13   2    1.75    0.07
   2  13  -2    1.64    0.07
  -2 -13  -2    1.49    0.07
   2  13  -2    1.76    0.07
  -2  13   2    1.85    0.08
   2 -13   2    1.82    0.06
   3 -13  -2    5.50    0.15
   3  13  -2    5.16    0.16
  -3  13   2    5.47    0.17
   3 -13   2    5.31    0.16
  -3 -13  -2    5.25    0.15
   3 -13  -2    5.35    0.15
   3  13   2    5.19    0.16
  -3  13  -2    5.39    0.16
  -3 -13  -2    5.09    0.15
   3 -13   2    5.35    0.15
  -3 -13   2    5.09    0.16
   4 -13  -2    7.62    0.21
   4 -13   2    7.93    0.21
   4 -13  -2    7.92    0.22
   4  13  -2    7.79    0.22
  -4 -13   2    7.82    0.22
  -4 -13  -2    7.69    0.22
  -4  13   2    8.14    0.23
  -4 -13  -2    8.24    0.21
  -4  13  -2    7.51    0.22
   4 -13   2    7.77    0.22
   4  13   2    7.68    0.23
   5 -13   2    0.49    0.05
   5  13  -2    0.61    0.06
  -5 -13   2    0.66    0.06
   5  13   2    0.60    0.05
  -5 -13  -2    0.55    0.05
  -5  13  -2    0.62    0.06
   5 -13  -2    0.58    0.05
   5 -13   2    0.64    0.05
  -5  13   2    0.49    0.06
   5 -13  -2    0.58    0.05
  -5 -13  -2    0.58    0.05
   6 -13  -2    1.28    0.07
   6 -13   2    1.28    0.08
  -6  13  -2    1.28    0.08
  -6  13   2    1.21    0.08
   6  13   2    1.37    0.08
  -6 -13   2    1.32    0.08
   6 -13  -2    1.18    0.07
   6 -13   2    1.38    0.08
  -6 -13  -2    1.24    0.08
   6  13  -2    1.34    0.08
   7  13   2    2.60    0.12
   7 -13   2    2.65    0.11
  -7  13  -2    2.49    0.12
   7 -13  -2    2.44    0.11
  -7 -13  -2    2.66    0.12
   7  13  -2    2.66    0.12
  -7  13   2    2.66    0.12
  -7 -13   2    2.70    0.12
  -8  13  -2    0.43    0.07
  -8  13   2    0.44    0.07
   8  13  -2    0.43    0.06
   8 -13  -2    0.37    0.06
   8 -13   2    0.39    0.06
  -8  13  -2    0.54    0.07
   8  13   2    0.39    0.06
   0 -14   2    1.07    0.04
   0  14  -2    0.98    0.06
   0  14  -2    0.95    0.05
   0  14   2    0.93    0.05
   0 -14  -2    0.94    0.05
   0  14   2    0.93    0.05
   0 -14   2    0.98    0.05
   0 -14  -2    1.01    0.05
  -1 -14  -2    2.23    0.08
   1  14  -2    2.19    0.08
  -1  14   2    2.23    0.08
  -1 -14   2    2.10    0.08
   1  14   2    2.13    0.09
   1  14   2    2.38    0.08
  -1  14  -2    2.23    0.08
  -1 -14  -2    2.04    0.08
  -1  14   2    2.18    0.09
   1 -14   2    2.17    0.07
   1  14  -2    1.96    0.08
  -1  14  -2    2.28    0.09
   1 -14  -2    2.23    0.08
   1 -14  -2    2.26    0.08
   1 -14   2    2.07    0.08
   2  14  -2   12.58    0.29
  -2 -14  -2   11.85    0.30
  -2 -14   2   11.82    0.30
  -2  14   2   11.90    0.31
  -2  14  -2   12.01    0.31
   2  14  -2   11.67    0.31
   2 -14   2   11.78    0.30
   2  14   2   11.93    0.31
   2 -14  -2   12.09    0.30
  -2 -14  -2   12.23    0.30
   2 -14   2   12.04    0.30
  -3  14  -2    4.68    0.15
  -3 -14  -2    5.04    0.14
   3 -14  -2    4.68    0.14
   3 -14  -2    4.74    0.14
   3  14   2    4.69    0.15
  -3  14   2    4.85    0.16
   3  14  -2    4.74    0.15
  -3 -14   2    4.60    0.15
   3 -14   2    4.59    0.15
   3 -14   2    4.64    0.14
  -3 -14  -2    4.96    0.15
   4  14   2    0.56    0.05
   4 -14   2    0.66    0.06
  -4 -14  -2    0.63    0.05
  -4 -14  -2    0.50    0.05
  -4  14   2    0.60    0.06
   4  14  -2    0.54    0.05
   4 -14  -2    0.57    0.05
   4 -14  -2    0.69    0.05
  -4 -14   2    0.69    0.06
  -4  14  -2    0.95    0.07
   4 -14   2    0.65    0.05
   5 -14  -2    0.09    0.04
   5 -14   2    0.10    0.04
  -5 -14  -2    0.05    0.03
   5  14  -2    0.07    0.04
   5 -14  -2    0.09    0.03
  -5  14  -2    0.13    0.04
   5  14   2    0.09    0.04
  -5  14   2    0.10    0.04
   5 -14   2    0.11    0.03
  -5 -14   2    0.06    0.03
   6 -14  -2    0.00    0.03
  -6  14   2   -0.02    0.04
   6 -14   2    0.01    0.04
   6  14   2    0.01    0.03
   6 -14   2    0.02    0.03
  -6 -14   2    0.04    0.04
   6  14  -2    0.02    0.04
  -6  14  -2    0.01    0.04
  -6 -14  -2    0.05    0.04
   7 -14  -2    0.45    0.05
   7 -14   2    0.54    0.06
   7  14  -2    0.48    0.06
  -7 -14  -2    0.53    0.06
  -7  14  -2    0.49    0.06
   7  14   2    0.57    0.06
  -7 -14   2    0.48    0.06
   7 -14   2    0.57    0.06
  -7  14   2    0.46    0.06
  -8  14  -2    0.91    0.09
  -8  14   2    0.80    0.08
  -8  14  -2    0.69    0.08
   8  14   2    0.80    0.08
   0  15   2   -0.01    0.02
   0 -15  -2    0.01    0.02
   0  15   2    0.04    0.03
   0 -15  -2   -0.02    0.02
   0 -15   2   -0.02    0.02
   0  15  -2   -0.03    0.02
   0  15  -2    0.00    0.02
   1  15   2    0.73    0.05
   1 -15  -2    0.67    0.05
   1 -15   2    0.77    0.04
   1 -15  -2    0.71    0.04
   1  15  -2    0.68    0.05
   1 -15   2    0.63    0.05
  -1 -15   2    0.65    0.05
  -1  15  -2    0.72    0.06
   1  15  -2    0.68    0.05
   1  15   2    0.71    0.05
  -1  15   2    0.75    0.06
  -1 -15  -2    0.78    0.05
  -1  15   2    0.76    0.05
  -1 -15  -2    0.76    0.04
  -1  15  -2    0.73    0.05
   2 -15   2    0.25    0.04
   2 -15  -2    0.27    0.03
   2  15   2    0.27    0.04
  -2  15  -2    0.20    0.04
   2 -15  -2    0.25    0.03
  -2 -15   2    0.20    0.03
   2  15  -2    0.23    0.03
  -2 -15  -2    0.23    0.03
  -2  15   2    0.19    0.04
   2 -15   2    0.24    0.03
  -2 -15  -2    0.27    0.03
   2  15  -2    0.38    0.04
   3 -15  -2    0.18    0.03
   3 -15   2    0.20    0.04
   3  15  -2    0.24    0.04
   3 -15   2    0.19    0.03
  -3 -15  -2    0.24    0.04
  -3  15  -2    0.21    0.04
   3 -15  -2    0.22    0.03
  -3 -15   2    0.26    0.04
  -3 -15  -2    0.19    0.03
  -3  15   2    0.17    0.04
   3  15   2    0.14    0.04
   4  15  -2    3.42    0.13
   4  15   2    3.70    0.14
   4 -15  -2    3.61    0.12
  -4 -15  -2    3.52    0.13
   4 -15   2    3.64    0.12
   4 -15  -2    3.58    0.12
  -4  15   2    3.48    0.14
   4 -15   2    3.58    0.13
  -4  15  -2    3.60    0.13
  -4 -15   2    3.55    0.13
  -5  15  -2    0.47    0.06
   5 -15   2    0.38    0.04
   5 -15  -2    0.46    0.05
   5  15   2    0.49    0.06
   5 -15  -2    0.39    0.04
   5  15  -2    0.45    0.05
  -5  15   2    0.46    0.05
   5 -15   2    0.45    0.05
  -5 -15   2    0.44    0.05
  -5 -15  -2    0.51    0.05
   6  15  -2   -0.03    0.04
  -6  15   2   -0.02    0.04
   6 -15   2    0.04    0.03
  -6  15  -2    0.05    0.04
   6  15   2   -0.01    0.04
   6 -15   2    0.01    0.04
  -6 -15  -2    0.05    0.04
   6 -15  -2    0.03    0.03
  -6 -15   2    0.03    0.03
  -7 -15  -2    0.22    0.05
   7 -15   2    0.25    0.05
   7 -15  -2    0.30    0.05
   7 -15   2    0.35    0.05
  -7  15  -2    0.29    0.06
  -7  15   2    0.24    0.06
   7  15  -2    0.20    0.05
  -7 -15   2    0.27    0.05
   7  15   2    0.23    0.05
   0 -16  -2    2.89    0.10
   0  16   2    3.11    0.11
   0  16  -2    2.65    0.10
   0  16   2    3.14    0.11
   0 -16   2    3.03    0.10
   0  16  -2    3.12    0.11
   0 -16  -2    3.11    0.10
   1 -16   2    0.35    0.04
  -1  16   2    0.43    0.04
  -1 -16   2    0.45    0.04
   1 -16  -2    0.34    0.04
  -1  16  -2    0.49    0.05
  -1 -16  -2    0.41    0.04
   1 -16  -2    0.39    0.04
  -1 -16  -2    0.41    0.04
   1  16   2    0.44    0.04
   1  16   2    0.42    0.04
   1  16  -2    0.43    0.04
  -1  16   2    0.47    0.05
   1  16  -2    0.37    0.04
   2 -16  -2    7.09    0.19
  -2  16   2    6.97    0.20
  -2 -16  -2    6.57    0.19
  -2 -16   2    6.99    0.20
  -2 -16  -2    7.06    0.20
   2  16   2    7.00    0.21
  -2  16  -2    7.13    0.20
   2 -16  -2    6.96    0.19
   2 -16   2    6.95    0.20
   2  16  -2    7.09    0.20
  -3  16  -2    0.46    0.05
  -3 -16   2    0.52    0.05
   3 -16  -2    0.61    0.05
   3  16  -2    0.49    0.05
  -3  16   2    0.48    0.06
   3 -16   2    0.54    0.05
   3  16   2    0.47    0.05
   3 -16   2    0.48    0.04
  -3 -16  -2    0.58    0.05
   3 -16  -2    0.57    0.05
  -4 -16  -2    0.51    0.05
   4 -16   2    0.51    0.05
   4 -16   2    0.46    0.05
   4 -16  -2    0.48    0.05
   4  16   2    0.46    0.05
  -4  16  -2    0.52    0.06
  -4 -16   2    0.54    0.05
   4  16  -2    0.52    0.05
  -4  16   2    0.52    0.06
   4 -16  -2    0.50    0.05
  -5  16   2    4.47    0.16
   5 -16   2    4.34    0.16
  -5  16  -2    4.45    0.16
   5 -16   2    4.45    0.15
   5 -16  -2    4.43    0.15
  -5 -16  -2    4.42    0.15
  -5 -16   2    4.34    0.15
   5  16   2    4.25    0.16
   5  16  -2    4.41    0.16
   6 -16  -2    0.14    0.04
  -6 -16  -2    0.03    0.04
   6  16  -2    0.09    0.04
   6  16   2    0.07    0.04
  -6  16   2    0.11    0.05
   6 -16   2    0.11    0.04
  -6  16  -2    0.08    0.05
   6 -16   2    0.07    0.04
  -6 -16   2    0.08    0.04
   7  16   2    0.06    0.05
   7 -16   2    0.05    0.04
  -7 -16   2    0.04    0.04
  -7 -16  -2    0.00    0.04
   7 -16   2    0.01    0.04
  -7  16   2    0.01    0.05
   7  16  -2    0.03    0.05
  -7  16  -2   -0.02    0.04
   7 -16  -2    0.05    0.04
   0  17   2    0.01    0.03
   0 -17   2    0.01    0.03
   0 -17  -2   -0.01    0.02
   0  17  -2   -0.01    0.03
   0 -17  -2   -0.02    0.02
   0  17  -2   -0.02    0.03
   0  17   2   -0.01    0.03
   1 -17  -2    1.42    0.06
   1  17  -2    1.51    0.07
  -1  17  -2    1.44    0.08
   1 -17   2    1.38    0.07
  -1 -17  -2    1.49    0.07
   1  17  -2    1.46    0.07
  -1  17   2    1.49    0.08
   1  17   2    1.33    0.07
  -1 -17  -2    1.48    0.06
  -1 -17   2    1.38    0.07
   1 -17  -2    1.41    0.07
   2 -17  -2    3.85    0.13
  -2  17   2    4.01    0.14
  -2 -17   2    3.83    0.13
   2  17   2    3.79    0.14
   2  17  -2    3.88    0.14
  -2 -17  -2    3.82    0.13
  -2  17  -2    4.07    0.14
   2 -17   2    3.79    0.13
   2 -17  -2    4.24    0.13
   3 -17  -2    0.89    0.06
  -3  17   2    0.85    0.07
   3 -17   2    0.79    0.06
  -3  17  -2    0.87    0.07
  -3 -17   2    0.92    0.06
   3 -17  -2    0.87    0.06
   3  17   2    0.78    0.06
  -3 -17  -2    0.89    0.06
   3  17  -2    0.85    0.06
  -4 -17  -2    1.52    0.08
   4 -17  -2    1.53    0.08
   4  17  -2    1.38    0.08
  -4  17   2    1.40    0.09
   4  17   2    1.40    0.08
  -4 -17   2    1.35    0.08
   4 -17  -2    1.55    0.08
   4 -17   2    1.32    0.08
   4 -17   2    1.45    0.07
  -4  17  -2    1.46    0.09
   5  17  -2    0.30    0.05
   5 -17  -2    0.24    0.04
   5 -17   2    0.28    0.05
  -5  17   2    0.23    0.05
   5 -17   2    0.27    0.04
   5  17   2    0.20    0.05
  -5 -17  -2    0.21    0.04
  -5  17  -2    0.17    0.05
  -5 -17   2    0.30    0.05
   6  17  -2    0.06    0.04
  -6 -17  -2    0.02    0.04
   6 -17   2    0.03    0.03
   6  17   2    0.02    0.04
   6 -17   2    0.00    0.04
  -6  17   2    0.00    0.04
   6 -17  -2    0.06    0.04
  -6  17  -2    0.03    0.05
  -6 -17   2    0.10    0.04
   7 -17   2    0.02    0.04
   7 -17   2    0.05    0.04
   0 -18  -2    1.32    0.07
   0 -18   2    1.41    0.07
   0  18   2    1.43    0.08
   0  18  -2    1.27    0.07
   0  18   2    1.27    0.07
   0  18  -2    1.34    0.07
   1 -18  -2    0.30    0.04
  -1  18  -2    0.37    0.05
   1  18   2    0.31    0.04
  -1  18   2    0.28    0.05
   1  18  -2    0.31    0.04
  -1 -18  -2    0.33    0.04
   1 -18  -2    0.35    0.04
   1  18  -2    0.32    0.04
   1 -18   2    0.33    0.04
  -1 -18   2    0.32    0.04
   2 -18  -2    0.24    0.04
  -2 -18  -2    0.19    0.04
   2  18  -2    0.21    0.04
  -2 -18   2    0.25    0.04
  -2  18   2    0.17    0.04
  -2  18  -2    0.18    0.04
   2 -18   2    0.20    0.04
   2  18   2    0.27    0.04
   2 -18  -2    0.30    0.04
   3  18   2    0.42    0.05
   3 -18   2    0.31    0.04
   3 -18  -2    0.38    0.04
  -3 -18   2    0.34    0.04
   3  18  -2    0.31    0.05
   3 -18  -2    0.39    0.04
  -3 -18  -2    0.37    0.04
  -3  18  -2    0.40    0.05
  -3  18   2    0.42    0.06
  -4 -18  -2    0.07    0.04
  -4  18  -2    0.06    0.04
  -4 -18   2    0.10    0.04
   4 -18  -2    0.07    0.03
  -4  18   2    0.05    0.04
   4  18   2    0.09    0.04
   4 -18   2    0.09    0.04
   4  18  -2    0.08    0.04
  -5 -18  -2    0.00    0.03
  -5 -18   2    0.03    0.03
   5 -18   2    0.04    0.04
  -5  18   2    0.02    0.04
   5 -18  -2    0.01    0.03
   5  18  -2    0.06    0.04
   5  18   2    0.06    0.04
  -5  18  -2    0.04    0.04
   6 -18   2    0.19    0.04
   6  18  -2    0.11    0.05
  -6  18   2    0.16    0.06
  -6  18  -2    0.24    0.06
   6 -18  -2    0.20    0.04
   6  18   2    0.16    0.05
  -6 -18  -2    0.13    0.05
   6 -18   2    0.15    0.05
  -6 -18   2    0.19    0.05
   0  19   2    0.00    0.03
   0  19   2   -0.02    0.03
   0 -19   2    0.00    0.03
   0  19  -2    0.00    0.03
   0 -19  -2    0.01    0.03
   1  19  -2    0.00    0.03
   1  19  -2   -0.03    0.03
   1 -19   2    0.00    0.03
  -1 -19   2    0.01    0.03
   1  19   2   -0.02    0.03
  -1 -19  -2    0.01    0.03
  -1  19   2   -0.01    0.04
   1 -19  -2   -0.01    0.03
  -1  19  -2    0.00    0.04
   2 -19  -2   -0.02    0.03
   2  19  -2    0.00    0.03
   2 -19  -2    0.03    0.03
  -2 -19   2    0.02    0.03
   2  19   2   -0.02    0.03
  -2  19   2    0.02    0.04
  -2 -19  -2    0.01    0.03
  -2  19  -2    0.01    0.04
   2 -19   2   -0.01    0.03
  -3  19  -2    0.21    0.05
   3  19   2    0.24    0.05
   3  19  -2    0.19    0.04
  -3 -19  -2    0.30    0.04
  -3 -19   2    0.22    0.04
   3 -19   2    0.16    0.04
   3 -19  -2    0.17    0.04
  -3  19   2    0.23    0.05
  -4 -19   2    0.60    0.06
   4  19   2    0.54    0.06
   4 -19  -2    0.59    0.05
  -4  19   2    0.58    0.07
   4  19  -2    0.55    0.06
  -4  19  -2    0.61    0.07
   4 -19   2    0.51    0.06
  -4 -19  -2    0.53    0.05
   5  19   2    0.20    0.05
  -5  19  -2    0.21    0.05
   5 -19   2    0.18    0.05
   5 -19  -2    0.22    0.04
  -5 -19  -2    0.21    0.05
   5  19  -2    0.14    0.04
  -5 -19   2    0.19    0.05
  -5  19   2    0.17    0.05
   6 -19   2    0.02    0.04
  -6 -19  -2    0.04    0.04
   6 -19  -2    0.04    0.04
   0  20  -2   14.01    0.36
   0 -20  -2   13.85    0.36
   0 -20   2   13.69    0.36
   0  20   2   14.29    0.36
  -1 -20   2    0.22    0.04
  -1  20  -2    0.21    0.05
  -1 -20  -2    0.16    0.04
   1 -20  -2    0.17    0.04
   1 -20   2    0.23    0.04
  -1  20   2    0.21    0.04
   1  20  -2    0.14    0.04
   1  20   2    0.23    0.04
  -2 -20  -2    0.38    0.05
   2 -20   2    0.35    0.05
   2  20  -2    0.42    0.05
  -2  20   2    0.47    0.06
   2  20   2    0.42    0.05
  -2 -20   2    0.46    0.05
   2 -20  -2    0.41    0.05
  -2  20  -2    0.42    0.06
   3 -20   2    1.27    0.08
  -3 -20  -2    1.43    0.08
  -3  20  -2    1.40    0.09
   3  20  -2    1.34    0.09
  -3  20   2    1.43    0.09
   3  20   2    1.28    0.09
  -3 -20   2    1.53    0.08
  -4  20  -2    0.00    0.04
  -4  20   2   -0.02    0.04
  -4 -20  -2    0.00    0.03
   4  20   2   -0.02    0.04
  -4 -20   2   -0.03    0.03
   4  20  -2    0.01    0.04
   4 -20  -2    0.03    0.03
   4 -20   2    0.04    0.04
  -5  20  -2    0.03    0.05
   5 -20   2    0.05    0.04
  -5 -20  -2    0.06    0.04
   5  20   2    0.03    0.04
  -5  20   2    0.01    0.05
  -5 -20   2    0.02    0.04
   5 -20  -2    0.02    0.04
   5  20  -2    0.06    0.05
   0 -21  -2    0.03    0.03
   0 -21   2    0.10    0.04
   0  21  -2    0.04    0.04
  -1  21   2    0.76    0.07
  -1  21  -2    0.80    0.07
   1 -21   2    0.77    0.06
  -1 -21   2    0.71    0.06
   1  21   2    0.71    0.07
   1  21  -2    0.75    0.06
  -1 -21  -2    0.83    0.06
   1 -21  -2    0.83    0.06
  -2  21  -2    0.06    0.04
   2  21   2    0.09    0.04
   2  21  -2    0.07    0.04
  -2  21   2    0.16    0.05
  -2 -21  -2    0.09    0.04
   2 -21   2    0.08    0.04
  -2 -21   2    0.14    0.04
   3  21   2    0.04    0.04
  -3  21   2   -0.04    0.04
  -3 -21   2    0.02    0.03
   3  21  -2    0.07    0.04
  -3  21  -2   -0.05    0.04
   3 -21   2    0.01    0.04
  -3 -21  -2    0.03    0.04
   4  21   2    0.01    0.04
  -4  21  -2    0.08    0.05
   4 -21   2    0.04    0.04
  -4 -21  -2    0.08    0.04
  -4 -21   2    0.10    0.04
   4  21  -2    0.10    0.05
  -4  21   2    0.04    0.04
   5 -21   2    0.49    0.06
  -5 -21  -2    0.52    0.06
   0 -22  -2    0.23    0.04
   0  22  -2    0.36    0.06
   0 -22   2    0.26    0.04
  -1 -22  -2    0.93    0.07
   1  22   2    0.98    0.07
  -1 -22   2    0.89    0.07
  -1  22   2    0.96    0.08
   1 -22   2    0.96    0.07
  -1  22  -2    0.84    0.08
   2  22   2    0.61    0.06
  -2  22  -2    0.53    0.07
   2 -22   2    0.66    0.06
  -2  22   2    0.47    0.06
   2  22  -2    0.58    0.06
  -2 -22  -2    0.52    0.05
  -2 -22   2    0.54    0.06
  -3 -22  -2    0.26    0.05
   3  22   2    0.27    0.06
  -3 -22   2    0.28    0.05
   3 -22   2    0.23    0.05
  -3  22   2    0.22    0.06
  -3  22  -2    0.25    0.06
   3  22  -2    0.23    0.05
   4 -22   2   -0.03    0.04
   4  22  -2    0.00    0.04
   4  22   2    0.00    0.05
  -4 -22  -2    0.00    0.04
  -4 -22   2    0.02    0.04
  -4  22   2   -0.01    0.05
   0 -23   2    0.04    0.04
  -1 -23   2    0.13    0.04
   1 -23   2    0.18    0.04
  -1  23  -2    0.15    0.05
  -1 -23  -2    0.17    0.04
  -1  23   2    0.22    0.05
  -2 -23  -2    0.06    0.04
  -2  23   2    0.07    0.05
  -2 -23   2    0.03    0.04
   2  23  -2    0.07    0.04
   2 -23   2    0.13    0.04
   2  23   2    0.09    0.04
  -2  23  -2    0.04    0.05
  -3  23  -2    0.02    0.05
  -3 -23  -2    0.01    0.04
  -3 -23   2   -0.04    0.04
  -3  23   2   -0.03    0.05
   3  23  -2   -0.03    0.04
   3 -23   2    0.01    0.04
   3  23   2    0.01    0.04
   0 -24   2    0.19    0.05
  -1  24  -2    0.55    0.07
   1 -24   2    0.42    0.06
  -1 -24   2    0.52    0.06
  -2  24  -2    0.02    0.05
   2 -24   2    0.01    0.04
  -2 -24  -2    0.01    0.04
  -2 -24   2    0.04    0.04
   2  24   2    0.06    0.05
  -2  24   2    0.03    0.05
   2  24  -2    0.00    0.04
   0   0   3    0.05    0.01
   0   0  -3    0.04    0.01
   0   0   3    0.05    0.01
   0   0   3    0.04    0.00
   1   0  -3    0.00    0.01
   1   0   3    0.01    0.01
   1   0   3    0.02    0.01
   1   0   3    0.00    0.01
  -1   0   3    0.01    0.01
   1   0  -3    0.01    0.01
  -1   0   3    0.02    0.01
   1   0   3    0.00    0.01
   2   0  -3    0.04    0.01
   2   0   3    0.04    0.01
   2   0   3    0.00    0.01
  -2   0   3    0.02    0.01
  -2   0  -3    0.07    0.01
   2   0  -3    0.04    0.01
  -2   0   3    0.01    0.01
  -2   0  -3    0.02    0.01
   3   0  -3   -0.01    0.01
   3   0   3   -0.02    0.01
  -3   0  -3    0.01    0.02
   3   0   3   -0.02    0.01
  -3   0  -3    0.01    0.01
  -3   0   3    0.03    0.02
  -3   0   3    0.01    0.01
  -4   0  -3    0.11    0.03
   4   0   3    0.07    0.02
  -4   0  -3    0.00    0.02
   4   0  -3    0.01    0.02
   4   0   3   -0.01    0.02
  -4   0   3    0.02    0.02
  -4   0   3    0.04    0.02
   5   0   3    0.05    0.02
  -5   0  -3    0.02    0.02
  -5   0   3   -0.02    0.02
   5   0  -3   -0.02    0.02
   5   0   3    0.01    0.02
   5   0  -3    0.03    0.02
  -5   0  -3   -0.01    0.03
  -5   0   3    0.04    0.03
   6   0   3   -0.02    0.02
  -6   0   3   -0.02    0.03
  -6   0   3   -0.02    0.03
  -6   0  -3    0.00    0.03
   6   0  -3    0.03    0.02
  -7   0   3   -0.04    0.03
   7   0  -3    0.01    0.03
   7   0   3   -0.05    0.03
  -7   0  -3   -0.03    0.03
   8   0   3    0.04    0.03
  -8   0  -3    0.06    0.04
  -8   0   3   -0.01    0.04
   8   0  -3   -0.03    0.03
  -9   0   3    0.07    0.05
   9   0  -3   -0.02    0.04
  -9   0  -3   -0.01    0.04
   9   0   3   -0.06    0.04
   0   1   3    0.01    0.01
   0  -1  -3    0.01    0.00
   1  -1  -3    0.84    0.03
   1   1  -3    0.84    0.03
   1   1   3    0.81    0.03
   1  -1   3    0.80    0.03
   1   1  -3    0.86    0.02
   1  -1   3    0.81    0.03
  -1  -1   3    0.77    0.03
  -1   1   3    0.78    0.03
  -1  -1  -3    0.73    0.03
   1  -1   3    0.80    0.03
   1   1   3    0.77    0.02
  -1  -1   3    0.80    0.03
   1  -1   3    0.81    0.03
  -1   1   3    0.84    0.02
   1   1   3    0.74    0.03
  -2  -1   3   13.06    0.30
   2  -1   3   13.02    0.31
   2  -1  -3   12.92    0.30
   2   1   3   12.49    0.31
   2   1  -3   13.36    0.30
  -2  -1  -3   13.07    0.31
  -2   1  -3   12.81    0.30
   2   1  -3   12.98    0.31
  -2   1   3   12.69    0.30
   2  -1   3   13.30    0.30
   2  -1   3   12.89    0.30
  -2  -1   3   13.11    0.30
   2   1   3   13.35    0.31
  -2  -1  -3   13.02    0.29
  -2   1   3   13.16    0.30
   2  -1  -3   13.04    0.30
   3   1   3    3.57    0.10
  -3  -1   3    3.18    0.09
  -3  -1   3    3.28    0.09
   3  -1  -3    3.36    0.09
   3   1   3    3.47    0.09
  -3   1   3    3.32    0.10
  -3  -1  -3    3.53    0.09
  -3   1   3    3.36    0.10
  -3  -1  -3    3.41    0.10
   3  -1   3    3.46    0.09
  -3   1  -3    3.25    0.09
   3   1  -3    3.31    0.09
   3  -1   3    3.16    0.10
   3   1  -3    3.49    0.09
  -3   1  -3    3.32    0.10
   3  -1  -3    3.37    0.09
   4  -1   3   16.30    0.40
  -4  -1  -3   16.92    0.38
  -4   1   3   16.78    0.39
  -4   1  -3   16.15    0.40
  -4  -1   3   16.54    0.39
   4   1   3   16.38    0.40
   4   1  -3   16.29    0.39
   4   1  -3   16.30    0.39
  -4  -1   3   16.50    0.39
   4  -1   3   16.82    0.39
  -4   1   3   16.46    0.39
   4   1   3   16.76    0.39
   4  -1  -3   16.59    0.40
  -4   1  -3   16.69    0.38
   4  -1  -3   16.41    0.39
  -4  -1  -3   16.24    0.40
  -5  -1  -3   13.06    0.35
  -5   1  -3   13.51    0.36
  -5  -1   3   14.65    0.35
  -5  -1   3   14.53    0.34
   5   1  -3   14.55    0.34
   5  -1   3   13.25    0.35
   5   1   3   14.33    0.34
   5   1  -3   14.01    0.35
  -5   1  -3   14.71    0.34
  -5   1   3   14.47    0.35
   5  -1  -3   14.06    0.35
   5  -1   3   14.74    0.34
  -5   1   3   14.65    0.35
   5  -1  -3   14.43    0.34
  -6  -1   3    0.05    0.03
  -6   1   3    0.13    0.03
  -6  -1   3    0.15    0.03
  -6   1   3    0.11    0.03
   6  -1  -3    0.12    0.03
  -6   1  -3    0.06    0.03
   6  -1   3    0.11    0.03
   6   1  -3    0.13    0.03
   6   1   3    0.09    0.03
   6   1  -3    0.13    0.03
  -6  -1  -3    0.12    0.04
   7   1   3    1.90    0.09
  -7   1   3    2.09    0.09
  -7   1  -3    1.86    0.10
  -7  -1   3    1.95    0.09
  -7  -1  -3    1.79    0.09
   7   1  -3    1.88    0.09
   7  -1  -3    1.76    0.08
   7  -1   3    1.71    0.09
   8   1  -3    0.53    0.05
  -8  -1   3    0.61    0.06
  -8   1   3    0.66    0.06
  -8   1  -3    0.57    0.06
   8  -1  -3    0.57    0.05
  -8  -1  -3    0.64    0.07
   8   1   3    0.56    0.06
   8  -1   3    0.52    0.06
   9   1  -3    0.25    0.05
   9   1   3    0.20    0.05
   9  -1  -3    0.15    0.04
  -9  -1   3    0.35    0.06
  -9  -1  -3    0.29    0.06
  -9   1   3    0.19    0.05
   9  -1   3    0.14    0.04
  -9   1  -3    0.21    0.06
   0   2   3   70.42    1.57
   0  -2   3   72.47    1.58
   0  -2   3   73.05    1.64
   0   2   3   69.80    1.61
   0   2  -3   71.86    1.61
   0  -2  -3   70.01    1.60
   0  -2   3   68.12    1.56
   0  -2  -3   74.23    1.63
   1   2  -3    3.12    0.08
   1  -2  -3    3.13    0.08
   1  -2   3    3.19    0.08
  -1  -2  -3    3.26    0.08
   1   2   3    3.11    0.08
  -1  -2   3    2.96    0.08
   1  -2   3    3.09    0.08
   1  -2   3    3.08    0.08
  -1   2   3    3.16    0.08
  -1   2   3    3.18    0.08
  -1  -2   3    3.06    0.08
   1   2   3    3.25    0.08
  -1   2   3    3.29    0.08
   1   2  -3    3.15    0.08
   1   2   3    3.25    0.08
  -2  -2  -3  196.46    4.28
  -2   2   3  191.39    4.20
   2  -2  -3  195.95    4.32
   2   2   3  189.56    4.29
   2  -2   3  184.74    4.22
   2  -2   3  198.37    4.34
  -2  -2   3  187.38    4.20
  -2  -2   3  185.68    4.22
   2   2  -3  194.08    4.30
  -2  -2  -3  191.16    4.23
   2  -2  -3  193.40    4.29
   2  -2   3  195.18    4.30
  -2   2   3  196.31    4.23
   2   2  -3  183.79    4.31
  -2   2  -3  190.71    4.20
   2   2   3  193.03    4.32
   3   2  -3    2.14    0.06
  -3  -2   3    2.19    0.07
  -3   2  -3    2.18    0.06
  -3   2   3    2.15    0.07
   3  -2   3    2.15    0.07
  -3  -2   3    2.12    0.07
   3   2  -3    2.15    0.07
   3  -2   3    2.34    0.08
  -3   2   3    2.07    0.07
   3   2   3    2.17    0.07
   3  -2   3    2.28    0.06
   3   2   3    2.05    0.07
  -3  -2  -3    2.25    0.06
   3  -2  -3    2.06    0.06
   3  -2  -3    2.12    0.07
  -3  -2  -3    2.48    0.08
   4   2   3    0.50    0.03
  -4  -2  -3    0.45    0.04
   4   2  -3    0.54    0.03
   4  -2   3    0.43    0.04
  -4  -2   3    0.52    0.04
  -4  -2  -3    0.52    0.03
   4   2  -3    0.47    0.03
   4  -2  -3    0.46    0.03
   4   2   3    0.49    0.04
   4  -2   3    0.46    0.03
  -4   2   3    0.44    0.04
  -4  -2   3    0.50    0.03
  -4   2  -3    0.46    0.04
  -4   2   3    0.41    0.04
  -4   2  -3    0.54    0.04
   4  -2  -3    0.60    0.03
  -5   2  -3    0.30    0.04
   5   2  -3    0.33    0.03
  -5   2  -3    0.32    0.03
   5  -2  -3    0.31    0.03
  -5  -2  -3    0.32    0.04
  -5   2   3    0.39    0.04
  -5   2   3    0.38    0.04
   5   2   3    0.29    0.03
   5   2   3    0.34    0.03
  -5  -2   3    0.36    0.03
   5  -2  -3    0.41    0.03
  -5  -2   3    0.26    0.04
   5  -2   3    0.34    0.04
   5   2  -3    0.32    0.03
  -6   2  -3    0.06    0.04
   6   2   3    0.06    0.03
  -6   2   3    0.07    0.03
  -6   2   3    0.07    0.03
   6   2  -3    0.06    0.03
  -6  -2   3    0.09    0.03
   6   2   3    0.12    0.03
   6   2  -3    0.11    0.03
   6  -2  -3    0.07    0.03
   6  -2   3    0.12    0.03
  -6  -2  -3    0.10    0.04
   7  -2   3    0.03    0.03
   7   2  -3    0.01    0.03
  -7   2   3   -0.03    0.03
  -7  -2   3    0.00    0.03
  -7   2   3    0.06    0.04
   7   2   3    0.04    0.03
   7  -2  -3   -0.02    0.03
  -7  -2  -3    0.01    0.04
  -7   2  -3    0.06    0.04
   8   2  -3    0.71    0.06
  -8  -2  -3    0.75    0.07
   8   2   3    0.78    0.06
  -8   2   3    0.68    0.06
  -8   2  -3    0.62    0.06
   8  -2   3    0.63    0.06
   8  -2  -3    0.62    0.06
  -8  -2   3    0.71    0.07
   9   2   3    0.67    0.07
  -9  -2   3    0.65    0.07
  -9   2  -3    0.61    0.07
   9   2  -3    0.69    0.06
  -9  -2  -3    0.61    0.07
   9  -2  -3    0.67    0.06
  -9   2   3    0.81    0.08
   9  -2   3    0.68    0.07
   0   3  -3    0.06    0.01
   0  -3   3    0.07    0.01
   0   3   3    0.09    0.01
   0  -3  -3    0.08    0.01
   0  -3  -3    0.05    0.01
   0  -3   3    0.08    0.01
   0   3   3    0.10    0.01
   1  -3  -3    8.19    0.20
   1  -3   3    8.27    0.20
   1   3   3    8.31    0.20
  -1  -3  -3    8.45    0.20
   1  -3   3    8.34    0.20
  -1  -3   3    8.41    0.20
   1   3   3    7.96    0.20
   1   3  -3    8.35    0.20
  -1   3   3    8.46    0.20
   1   3   3    8.34    0.19
   1   3  -3    8.46    0.19
   1  -3  -3    8.53    0.19
  -1   3   3    8.52    0.20
  -1   3  -3    8.20    0.19
  -1   3  -3    8.12    0.19
  -1  -3   3    8.21    0.19
   2  -3  -3    1.40    0.05
  -2  -3   3    1.36    0.05
   2  -3   3    1.28    0.05
   2   3  -3    1.39    0.04
   2  -3  -3    1.39    0.04
   2   3   3    1.34    0.05
   2   3  -3    1.30    0.04
  -2   3  -3    1.56    0.05
   2  -3   3    1.40    0.04
  -2   3   3    1.37    0.05
  -2  -3  -3    1.32    0.05
   2  -3   3    1.28    0.04
   2   3   3    1.34    0.05
  -2   3   3    1.38    0.04
  -3   3  -3    2.03    0.06
  -3   3   3    2.00    0.07
   3   3   3    1.98    0.07
   3  -3  -3    2.13    0.07
   3  -3   3    1.98    0.07
  -3   3   3    2.03    0.07
   3   3  -3    2.00    0.06
   3  -3   3    1.98    0.07
   3   3  -3    1.88    0.06
   3  -3   3    1.99    0.06
   3   3   3    2.02    0.07
  -3  -3  -3    2.01    0.07
   3  -3  -3    2.12    0.06
  -3  -3   3    2.00    0.06
  -3  -3   3    2.01    0.07
   4   3  -3    2.36    0.08
   4  -3   3    2.46    0.08
  -4  -3   3    2.39    0.08
  -4   3   3    2.38    0.08
  -4  -3   3    2.36    0.08
  -4  -3  -3    2.54    0.06
  -4  -3  -3    2.43    0.09
   4   3   3    2.29    0.08
   4   3  -3    2.43    0.08
   4  -3  -3    2.48    0.08
   4   3   3    2.48    0.08
  -4   3  -3    2.51    0.08
  -4   3  -3    2.44    0.09
   4  -3  -3    2.46    0.07
  -4   3   3    2.32    0.08
   4  -3   3    2.47    0.07
   5  -3   3    5.02    0.15
   5  -3  -3    4.89    0.14
  -5  -3   3    4.88    0.15
  -5   3   3    4.90    0.15
  -5   3  -3    5.01    0.14
   5   3  -3    4.89    0.14
   5   3  -3    5.01    0.14
  -5  -3  -3    4.83    0.15
   5   3   3    4.87    0.14
  -5  -3   3    5.02    0.14
  -5   3   3    4.89    0.15
  -5   3  -3    5.17    0.16
   5   3   3    4.49    0.14
   6  -3  -3    5.64    0.17
   6   3  -3    5.85    0.17
  -6   3   3    5.98    0.17
  -6  -3  -3    5.49    0.18
  -6   3  -3    6.04    0.18
  -6   3  -3    6.02    0.17
   6   3   3    5.69    0.17
   6   3   3    5.93    0.17
  -6   3   3    5.76    0.18
   6  -3   3    5.73    0.17
   6   3  -3    5.90    0.17
  -6  -3   3    6.14    0.18
   7   3   3    1.14    0.07
  -7  -3   3    1.29    0.08
   7  -3   3    0.97    0.06
  -7  -3  -3    1.25    0.08
   7  -3  -3    1.18    0.07
  -7   3  -3    1.10    0.08
  -7   3   3    1.18    0.07
   7   3  -3    1.11    0.07
  -7   3   3    1.38    0.08
  -8   3   3   -0.02    0.04
  -8  -3  -3    0.01    0.04
   8  -3  -3    0.01    0.03
   8   3   3    0.05    0.04
   8  -3   3    0.04    0.03
   8   3  -3   -0.01    0.03
  -8  -3   3    0.04    0.04
  -8   3  -3    0.01    0.04
   9  -3   3    0.05    0.04
  -9   3  -3    0.03    0.05
  -9   3   3    0.06    0.04
   9   3   3    0.03    0.04
   9  -3  -3    0.05    0.04
  -9  -3   3    0.05    0.04
  -9  -3  -3   -0.02    0.04
   9   3  -3    0.08    0.04
   0  -4   3    3.87    0.10
   0   4   3    3.79    0.10
   0   4  -3    3.75    0.09
   0   4   3    3.81    0.10
   0  -4   3    3.82    0.09
   0  -4  -3    3.82    0.09
   0  -4   3    3.83    0.10
  -1   4   3   70.57    1.56
   1   4   3   72.96    1.57
  -1  -4  -3   69.52    1.60
  -1  -4  -3   70.61    1.57
  -1   4  -3   71.79    1.61
   1  -4   3   71.31    1.57
   1  -4  -3   71.35    1.57
  -1   4   3   71.32    1.61
  -1   4  -3   72.18    1.56
  -1  -4   3   69.98    1.57
   1   4  -3   71.09    1.62
   1  -4   3   71.95    1.60
  -1  -4   3   70.90    1.56
   1  -4  -3   70.42    1.60
   1   4   3   69.20    1.61
   1   4  -3   69.56    1.60
   2  -4  -3   88.12    2.00
  -2  -4  -3   89.24    1.98
  -2   4   3   89.05    1.97
  -2   4  -3   92.92    2.03
   2   4  -3   90.16    2.00
  -2   4   3   90.61    2.02
  -2   4  -3   88.61    1.96
  -2  -4   3   86.12    1.97
   2   4   3   88.05    2.02
   2   4   3   88.89    2.01
   2   4  -3   88.43    2.02
   2  -4   3   87.96    1.98
   2  -4   3   89.95    2.00
   2  -4  -3   89.23    1.97
  -2  -4   3   88.98    1.96
  -3  -4  -3   22.54    0.53
  -3   4  -3   22.59    0.52
   3   4  -3   22.20    0.53
  -3  -4   3   22.45    0.52
   3  -4   3   22.82    0.53
   3   4  -3   22.50    0.52
   3  -4   3   22.74    0.53
  -3  -4   3   22.91    0.51
   3  -4  -3   22.86    0.52
  -3   4   3   22.42    0.52
   3   4   3   22.22    0.53
  -3   4   3   22.70    0.52
   3   4   3   22.86    0.53
   3  -4   3   23.07    0.52
   3  -4  -3   22.33    0.53
   4  -4  -3   21.47    0.49
   4  -4   3   22.31    0.49
   4   4  -3   21.28    0.50
  -4  -4   3   21.89    0.49
   4   4   3   21.01    0.51
  -4  -4  -3   21.49    0.51
   4  -4  -3   21.21    0.51
   4  -4   3   21.51    0.51
  -4   4   3   21.81    0.50
  -4   4   3   21.46    0.50
  -4   4  -3   21.77    0.50
   4  -4   3   20.79    0.51
   4   4   3   21.42    0.51
  -4  -4   3   21.21    0.50
   4   4  -3   21.32    0.51
  -5   4   3   11.47    0.29
   5   4  -3   11.25    0.28
  -5   4   3   11.38    0.29
  -5   4  -3   11.42    0.28
   5   4  -3   11.49    0.28
  -5  -4   3   11.49    0.27
  -5  -4  -3   11.38    0.29
   5   4   3   10.74    0.29
   5  -4   3   11.20    0.29
  -5   4  -3   10.98    0.29
   5   4   3   11.26    0.28
  -5  -4   3   10.98    0.29
  -6   4   3    3.48    0.12
  -6   4  -3    3.20    0.11
   6   4   3    2.90    0.11
   6  -4  -3    3.02    0.11
   6   4  -3    3.15    0.11
  -6  -4   3    3.17    0.12
   6   4   3    3.15    0.11
   6   4  -3    3.28    0.11
   6  -4   3    3.09    0.11
  -6  -4  -3    3.27    0.12
  -6   4   3    3.37    0.12
  -6   4  -3    3.36    0.13
  -7   4   3    0.36    0.04
  -7   4   3    0.33    0.05
  -7   4  -3    0.38    0.05
   7  -4   3    0.35    0.04
   7   4   3    0.34    0.04
  -7  -4  -3    0.29    0.05
  -7  -4   3    0.33    0.05
   7  -4  -3    0.35    0.04
   7   4  -3    0.39    0.04
   7   4  -3    0.37    0.04
   8  -4   3   -0.01    0.03
   8   4  -3    0.02    0.03
  -8  -4  -3   -0.02    0.04
  -8  -4   3   -0.02    0.04
   8   4   3    0.00    0.03
  -8   4  -3    0.00    0.04
   8  -4  -3   -0.02    0.03
  -8   4   3   -0.03    0.04
  -9  -4  -3    0.06    0.05
   9   4  -3    0.08    0.04
  -9   4  -3    0.02    0.04
  -9   4   3    0.18    0.05
   9  -4   3    0.15    0.05
  -9  -4   3    0.08    0.05
   9   4   3    0.17    0.04
   9  -4  -3    0.10    0.04
   0  -5  -3    0.01    0.01
   0  -5  -3    0.01    0.01
   0   5   3   -0.02    0.01
   0   5   3    0.03    0.01
   0  -5   3    0.01    0.00
   0  -5   3    0.01    0.01
   0  -5   3    0.00    0.01
   0   5  -3    0.05    0.01
  -1  -5  -3   69.48    1.60
  -1   5   3   71.45    1.61
  -1   5  -3   70.62    1.56
  -1   5  -3   71.92    1.60
  -1  -5   3   70.32    1.57
   1  -5  -3   71.03    1.60
  -1  -5  -3   70.28    1.57
   1   5  -3   69.60    1.60
  -1  -5   3   72.43    1.62
   1   5   3   70.10    1.61
   1  -5   3   68.69    1.57
   1  -5   3   72.15    1.60
  -1   5   3   70.93    1.57
   1   5   3   72.41    1.56
   1  -5  -3   72.37    1.57
  -1  -5   3   70.84    1.56
  -2   5  -3   95.21    2.07
   2  -5   3   90.17    2.04
   2   5   3   91.17    2.06
  -2   5   3   92.41    2.06
   2  -5   3   89.16    2.01
   2   5  -3   91.51    2.04
   2   5  -3   89.06    2.06
  -2  -5   3   89.92    2.00
   2  -5  -3   90.70    2.05
  -2   5  -3   89.20    2.00
   2  -5  -3   91.94    2.01
  -2  -5   3   90.05    2.01
   2   5   3   91.39    2.05
  -2   5   3   90.82    2.01
  -2  -5  -3   90.04    2.01
  -3  -5   3    0.00    0.01
   3   5   3    0.02    0.02
   3  -5  -3    0.01    0.02
   3   5  -3    0.01    0.01
   3  -5  -3   -0.01    0.01
   3   5   3   -0.01    0.02
  -3   5  -3    0.01    0.02
   3  -5  -3    0.01    0.01
  -3  -5  -3    0.00    0.02
  -3  -5   3    0.00    0.02
  -3   5   3    0.01    0.02
   3   5  -3   -0.02    0.01
   3  -5   3    0.01    0.01
   3  -5   3    0.02    0.02
   4  -5  -3    0.06    0.02
  -4   5   3    0.04    0.02
   4   5  -3    0.09    0.02
   4   5   3    0.06    0.02
  -4  -5   3    0.06    0.02
   4   5   3    0.06    0.02
  -4   5   3   -0.01    0.02
   4   5  -3    0.15    0.02
  -4   5  -3    0.09    0.02
   4  -5   3    0.08    0.02
  -4  -5   3    0.17    0.03
   4  -5   3    0.11    0.03
   4  -5  -3    0.08    0.01
  -5  -5   3   15.66    0.36
   5   5   3   14.71    0.38
   5   5   3   15.31    0.38
   5   5  -3   15.39    0.38
  -5   5  -3   15.49    0.39
  -5   5   3   15.40    0.38
  -5  -5   3   15.61    0.38
  -5  -5  -3   14.91    0.38
  -5   5   3   15.66    0.38
  -5   5  -3   15.37    0.37
   5   5  -3   15.60    0.38
   5  -5   3   15.43    0.38
   5  -5  -3   15.39    0.38
  -6   5   3    0.46    0.05
   6  -5   3    0.39    0.04
   6   5  -3    0.37    0.04
  -6   5  -3    0.40    0.04
   6   5   3    0.41    0.04
   6  -5  -3    0.43    0.04
  -6  -5  -3    0.41    0.05
  -6  -5   3    0.38    0.05
  -6   5   3    0.44    0.05
   6   5   3    0.43    0.04
  -6   5  -3    0.50    0.05
   6   5  -3    0.43    0.04
   7   5   3    0.05    0.03
  -7  -5   3    0.13    0.04
   7   5   3    0.14    0.04
  -7   5   3    0.07    0.04
  -7   5  -3    0.09    0.04
   7  -5   3    0.11    0.04
  -7   5   3    0.08    0.04
   7   5  -3    0.11    0.03
   7   5  -3    0.10    0.03
  -7  -5  -3    0.08    0.04
   7  -5  -3    0.10    0.03
   8   5  -3    2.46    0.10
   8   5   3    2.36    0.11
   8  -5  -3    2.23    0.10
  -8   5  -3    2.28    0.12
  -8  -5  -3    2.35    0.12
  -8  -5   3    2.37    0.11
  -8   5   3    2.51    0.11
   8  -5   3    2.33    0.11
  -9   5  -3    0.14    0.05
   9   5  -3    0.07    0.04
   9  -5   3    0.09    0.04
  -9  -5  -3    0.02    0.05
  -9   5   3    0.07    0.05
   9  -5  -3    0.06    0.04
   9   5   3    0.09    0.04
  -9  -5   3    0.08    0.05
   0  -6  -3  161.61    3.72
   0   6   3  164.04    3.75
   0   6  -3  170.08    3.75
   0   6  -3  163.03    3.64
   0  -6   3  162.76    3.66
   0  -6  -3  174.21    3.67
   0  -6   3  172.83    3.75
   0   6   3  161.65    3.64
  -1   6   3    2.17    0.07
   1  -6  -3    2.19    0.06
   1  -6   3    2.21    0.06
  -1   6  -3    2.24    0.06
   1  -6  -3    2.15    0.06
  -1  -6   3    2.29    0.07
  -1   6   3    2.13    0.06
  -1  -6  -3    2.12    0.06
  -1   6  -3    2.27    0.07
   1   6   3    2.10    0.06
  -1  -6   3    2.26    0.06
   1   6   3    2.01    0.07
   1  -6   3    2.31    0.07
   1   6  -3    2.34    0.07
  -1  -6   3    2.31    0.06
  -1  -6  -3    2.03    0.06
   2  -6  -3    2.02    0.06
   2  -6  -3    2.00    0.06
  -2  -6  -3    1.99    0.06
   2  -6   3    1.95    0.07
   2   6  -3    1.96    0.06
   2   6   3    1.94    0.07
  -2   6   3    1.89    0.07
  -2   6   3    2.00    0.06
  -2   6  -3    1.98    0.07
   2  -6   3    2.00    0.06
   2   6   3    2.00    0.06
  -2  -6   3    2.15    0.06
  -2  -6   3    1.93    0.06
   2   6   3    1.97    0.05
   2   6  -3    1.89    0.06
  -3  -6   3    0.11    0.02
   3  -6   3    0.09    0.02
   3  -6  -3    0.08    0.02
  -3  -6  -3    0.09    0.02
   3  -6  -3    0.10    0.01
   3   6  -3    0.06    0.02
  -3   6  -3    0.12    0.02
   3   6  -3    0.10    0.02
   3  -6   3    0.08    0.02
   3   6   3    0.15    0.02
  -3  -6   3    0.09    0.02
   3   6   3    0.11    0.02
   3  -6  -3    0.15    0.02
  -3   6   3    0.14    0.03
   4  -6  -3    1.16    0.06
  -4   6   3    1.18    0.06
  -4   6   3    1.17    0.06
  -4   6  -3    1.24    0.06
   4  -6   3    1.17    0.06
  -4  -6   3    1.23    0.05
   4   6  -3    1.19    0.05
   4   6   3    1.12    0.06
   4   6  -3    1.27    0.05
   4   6   3    1.21    0.06
  -4  -6   3    1.19    0.06
  -4  -6  -3    1.24    0.06
   4  -6   3    1.19    0.06
   5   6  -3    4.92    0.15
  -5  -6  -3    5.05    0.16
  -5  -6   3    5.04    0.15
  -5   6   3    4.93    0.15
  -5   6  -3    5.06    0.15
   5  -6   3    5.23    0.15
   5   6   3    4.57    0.15
  -5   6   3    5.03    0.15
   5   6   3    5.17    0.15
   5   6  -3    4.97    0.14
   5  -6  -3    5.05    0.15
   5  -6   3    4.85    0.15
  -6   6   3    2.69    0.10
   6  -6  -3    2.54    0.10
  -6  -6   3    2.60    0.10
  -6   6  -3    2.58    0.11
  -6   6   3    2.44    0.10
  -6  -6  -3    2.55    0.11
   6   6   3    2.41    0.10
   6  -6   3    2.42    0.10
   6   6  -3    2.61    0.10
   6   6   3    2.49    0.10
  -6   6  -3    2.60    0.10
   6   6  -3    2.54    0.09
   7   6  -3    0.66    0.06
   7   6   3    0.75    0.06
   7   6   3    0.68    0.06
  -7   6   3    0.77    0.07
   7   6  -3    0.65    0.05
  -7   6   3    0.75    0.06
  -7   6  -3    0.62    0.06
  -7  -6   3    0.70    0.06
  -7  -6  -3    0.57    0.06
   7  -6  -3    0.59    0.06
   7  -6   3    0.63    0.05
   8  -6  -3    0.10    0.04
  -8   6  -3    0.06    0.04
  -8  -6  -3    0.11    0.05
  -8  -6   3    0.12    0.04
   8   6   3    0.07    0.04
  -8   6   3    0.19    0.05
   8  -6   3    0.09    0.04
   8   6  -3    0.07    0.04
  -9   6  -3    0.45    0.07
  -9  -6  -3    0.42    0.06
   9  -6  -3    0.44    0.06
   9  -6   3    0.40    0.06
   9   6   3    0.44    0.06
  -9   6   3    0.42    0.07
  -9  -6   3    0.54    0.07
   0  -7  -3    0.01    0.01
   0   7   3    0.01    0.01
   0   7   3    0.00    0.01
   0  -7  -3    0.01    0.01
   0   7  -3    0.01    0.01
   0  -7   3    0.02    0.01
   0   7  -3    0.00    0.01
  -1   7  -3    8.29    0.20
  -1   7   3    8.28    0.20
   1  -7   3    8.53    0.20
   1   7  -3    7.96    0.20
  -1  -7   3    8.12    0.20
  -1   7  -3    8.58    0.20
  -1  -7  -3    8.40    0.20
   1  -7  -3    8.16    0.20
   1   7   3    8.49    0.21
  -1  -7  -3    8.37    0.20
   1   7   3    8.50    0.20
  -1  -7   3    8.03    0.20
   1  -7  -3    8.18    0.20
  -1  -7   3    8.26    0.19
  -1   7   3    7.86    0.20
   1  -7   3    8.33    0.20
  -2  -7  -3   11.06    0.27
   2  -7  -3   11.08    0.27
   2   7   3   10.90    0.28
   2  -7  -3   11.12    0.26
  -2   7   3   11.10    0.27
   2   7   3   11.19    0.25
  -2  -7   3   10.98    0.27
   2  -7   3   11.13    0.27
  -2   7  -3   11.54    0.26
  -2  -7  -3   11.17    0.27
  -2  -7   3   11.25    0.26
   2   7  -3   10.73    0.27
   2  -7   3   11.29    0.27
  -2   7   3   11.38    0.27
   2   7  -3   11.52    0.26
  -2   7  -3   11.07    0.27
  -3  -7  -3    6.51    0.17
   3   7   3    6.64    0.17
  -3  -7   3    6.47    0.17
   3   7   3    6.27    0.18
   3  -7   3    6.68    0.17
  -3  -7   3    6.54    0.16
   3  -7   3    6.68    0.18
   3   7  -3    6.56    0.17
  -3   7   3    6.46    0.18
   3  -7  -3    6.38    0.17
  -3   7  -3    6.67    0.17
   3  -7  -3    6.65    0.17
  -4   7  -3   46.13    1.04
   4  -7  -3   45.58    1.04
   4  -7   3   45.95    1.05
   4  -7   3   45.86    1.06
  -4  -7  -3   46.20    1.05
   4  -7  -3   45.18    1.06
  -4   7   3   46.20    1.04
   4   7  -3   45.86    1.06
   4   7  -3   46.51    1.05
   4   7   3   46.09    1.06
  -4  -7   3   46.55    1.02
  -4  -7   3   46.06    1.05
   4   7   3   45.91    1.07
  -5   7  -3    0.14    0.03
  -5  -7  -3    0.09    0.03
   5   7  -3    0.07    0.03
  -5   7   3    0.09    0.03
   5   7   3    0.03    0.03
   5   7   3    0.11    0.03
   5  -7   3    0.13    0.03
  -5  -7   3    0.13    0.03
   5  -7   3    0.16    0.03
   5  -7  -3    0.11    0.03
  -5   7   3    0.10    0.03
   5   7  -3    0.09    0.03
  -6   7  -3    1.79    0.09
   6   7   3    1.79    0.08
   6  -7  -3    1.77    0.08
  -6  -7   3    1.83    0.08
   6   7   3    1.64    0.08
   6   7  -3    1.68    0.08
  -6   7   3    1.70    0.09
  -6   7  -3    1.86    0.09
  -6   7   3    1.71    0.09
   6   7  -3    1.95    0.08
  -6  -7  -3    1.69    0.09
   6  -7   3    1.75    0.08
   7  -7   3    0.11    0.04
   7   7   3    0.10    0.04
  -7   7  -3    0.16    0.05
  -7  -7   3    0.13    0.04
   7   7  -3    0.08    0.04
   7  -7  -3    0.13    0.04
  -7   7   3    0.19    0.05
   7   7   3    0.09    0.04
   7   7  -3    0.11    0.03
  -7   7  -3    0.09    0.04
  -7   7   3    0.13    0.04
  -7  -7  -3    0.10    0.04
   8   7   3    0.69    0.06
   8  -7   3    0.57    0.06
  -8  -7  -3    0.72    0.07
  -8   7   3    0.70    0.07
   8  -7  -3    0.61    0.06
  -8  -7   3    0.76    0.07
  -8   7   3    0.70    0.07
  -8   7  -3    0.57    0.07
   9  -7  -3    0.33    0.06
  -9   7  -3    0.28    0.06
  -9  -7   3    0.35    0.06
   9  -7   3    0.26    0.05
   9   7   3    0.29    0.05
   0  -8   3   56.78    1.27
   0  -8   3   56.29    1.25
   0   8   3   55.78    1.28
   0  -8  -3   56.02    1.27
   0   8  -3   56.79    1.25
   0   8   3   55.51    1.25
   0   8  -3   56.48    1.28
   0  -8  -3   56.00    1.25
   1  -8   3   54.90    1.23
  -1  -8  -3   53.82    1.21
  -1   8   3   54.56    1.21
  -1  -8  -3   53.56    1.23
   1   8  -3   54.04    1.24
   1  -8   3   53.93    1.21
   1  -8  -3   54.17    1.21
   1  -8  -3   53.72    1.23
  -1  -8   3   52.31    1.21
   1   8   3   54.28    1.24
  -1   8  -3   55.57    1.23
  -1   8  -3   55.76    1.21
   1   8   3   54.64    1.20
  -1   8   3   54.03    1.24
  -1  -8   3   54.35    1.22
  -1  -8   3   54.26    1.20
  -2  -8  -3   41.82    0.94
   2   8   3   41.06    0.95
   2   8  -3   40.25    0.94
   2   8   3   41.42    0.91
  -2   8   3   40.96    0.92
   2  -8  -3   40.63    0.92
   2  -8   3   40.19    0.92
  -2   8   3   41.20    0.93
  -2   8  -3   40.84    0.92
  -2  -8  -3   40.66    0.92
   2  -8   3   40.95    0.93
  -2   8  -3   42.63    0.93
  -2  -8   3   40.70    0.91
   2  -8  -3   39.73    0.93
  -2  -8   3   39.86    0.92
  -3  -8  -3    0.96    0.05
   3  -8  -3    0.92    0.04
   3  -8   3    0.82    0.04
   3   8   3    0.88    0.05
   3   8   3    0.98    0.05
  -3   8   3    0.85    0.05
  -3  -8   3    0.94    0.04
  -3   8   3    0.95    0.04
   3  -8  -3    0.97    0.05
   3  -8   3    0.84    0.05
   3   8  -3    0.94    0.04
  -3   8  -3    0.93    0.05
  -3  -8   3    0.95    0.05
   3   8  -3    0.93    0.05
   4   8  -3    0.06    0.02
  -4  -8  -3    0.08    0.03
  -4  -8   3    0.04    0.02
  -4   8  -3    0.09    0.03
   4   8  -3    0.06    0.03
  -4  -8   3    0.15    0.03
   4  -8  -3    0.12    0.03
   4  -8  -3    0.12    0.03
   4  -8   3    0.07    0.03
   4  -8   3    0.06    0.02
  -4   8   3    0.16    0.03
   4   8   3    0.06    0.03
   4   8   3    0.04    0.02
  -5   8  -3    0.03    0.03
   5  -8   3    0.10    0.03
   5  -8  -3    0.09    0.03
   5   8  -3    0.04    0.03
   5   8  -3    0.08    0.02
  -5   8   3    0.15    0.03
   5  -8   3    0.09    0.03
  -5   8   3    0.04    0.03
  -5  -8  -3    0.09    0.03
   5   8   3    0.12    0.03
  -5  -8   3    0.05    0.03
   5   8   3    0.11    0.03
  -6   8   3    8.40    0.23
   6   8  -3    7.84    0.22
  -6   8   3    7.72    0.23
   6   8   3    8.27    0.23
  -6  -8   3    8.07    0.23
   6   8  -3    7.73    0.22
  -6  -8  -3    8.17    0.23
   6  -8  -3    7.82    0.23
  -6   8  -3    8.25    0.23
  -6   8  -3    7.99    0.24
   6   8   3    7.94    0.23
   6  -8   3    7.92    0.23
   7   8  -3    0.44    0.05
  -7   8  -3    0.56    0.06
  -7  -8  -3    0.57    0.06
   7  -8   3    0.57    0.05
  -7   8   3    0.63    0.06
   7   8   3    0.64    0.06
  -7   8  -3    0.55    0.06
   7  -8  -3    0.54    0.05
   7   8   3    0.61    0.06
  -7   8   3    0.57    0.06
  -7  -8   3    0.57    0.06
  -8  -8  -3    4.02    0.16
  -8   8  -3    4.15    0.17
   8   8   3    4.13    0.15
  -8  -8   3    4.26    0.16
   8  -8   3    4.06    0.15
  -8   8   3    4.30    0.16
   8   8  -3    4.34    0.15
   8  -8  -3    3.91    0.15
  -8   8   3    4.06    0.16
  -9  -8   3    0.21    0.05
   9   8   3    0.28    0.05
  -9   8  -3    0.16    0.06
   0  -9   3    0.06    0.01
   0   9   3   -0.01    0.01
   0   9  -3    0.08    0.02
   0  -9  -3    0.00    0.01
   0  -9  -3    0.00    0.01
   0  -9   3    0.00    0.01
   0   9   3    0.00    0.02
   1   9   3    2.41    0.08
   1   9   3    2.30    0.07
  -1  -9   3    2.39    0.08
  -1   9  -3    2.48    0.07
   1  -9  -3    2.49    0.07
  -1  -9  -3    2.31    0.07
   1   9  -3    2.38    0.07
  -1   9   3    2.42    0.08
   1  -9   3    2.38    0.08
   1  -9  -3    2.49    0.08
   1  -9   3    2.41    0.07
   1   9  -3    2.39    0.08
  -1   9   3    2.48    0.08
  -1   9  -3    2.38    0.08
  -1  -9   3    2.39    0.06
  -1  -9  -3    2.35    0.07
  -2   9   3    9.19    0.24
  -2  -9  -3    9.55    0.23
  -2   9  -3    9.59    0.22
  -2  -9   3    9.19    0.22
  -2  -9  -3    9.21    0.23
   2   9   3    9.34    0.22
  -2  -9   3    8.77    0.23
  -2   9   3    9.50    0.23
   2  -9  -3    9.30    0.23
   2   9   3    9.16    0.24
   2  -9   3    9.02    0.23
   2  -9  -3    9.24    0.23
   2  -9   3    9.31    0.23
  -2   9  -3    9.18    0.23
  -2  -9   3    9.33    0.22
   2   9  -3    9.05    0.23
  -3  -9   3    2.07    0.06
   3  -9  -3    1.88    0.07
   3  -9  -3    2.03    0.07
  -3  -9  -3    2.04    0.08
   3   9  -3    2.00    0.08
   3  -9   3    2.04    0.07
   3   9   3    1.94    0.07
  -3  -9   3    2.07    0.08
   3   9   3    1.91    0.08
  -3   9   3    2.04    0.06
   3  -9   3    1.98    0.08
  -3   9  -3    2.06    0.08
  -3   9   3    1.96    0.08
   3   9  -3    2.09    0.06
   4  -9  -3    0.52    0.04
   4  -9   3    0.52    0.05
  -4   9   3    0.44    0.04
   4  -9  -3    0.53    0.04
  -4  -9   3    0.49    0.04
  -4   9  -3    0.48    0.04
   4  -9   3    0.45    0.04
  -4  -9  -3    0.55    0.04
   4   9  -3    0.57    0.04
   4   9   3    0.47    0.04
   4   9   3    0.52    0.05
   4   9  -3    0.50    0.04
   5   9   3    8.28    0.23
   5   9   3    7.98    0.22
   5   9  -3    8.34    0.23
  -5   9   3    7.99    0.23
  -5  -9  -3    8.23    0.23
   5  -9   3    8.27    0.22
   5  -9  -3    7.92    0.22
   5   9  -3    8.42    0.22
  -5  -9   3    8.36    0.23
  -5   9  -3    8.11    0.23
   5  -9   3    8.00    0.23
  -6  -9  -3   -0.01    0.03
   6  -9   3    0.01    0.03
   6  -9   3    0.01    0.03
  -6   9  -3    0.03    0.04
  -6  -9   3   -0.05    0.03
  -6   9   3    0.09    0.04
   6   9  -3    0.01    0.03
   6   9   3    0.00    0.03
  -6   9   3    0.04    0.04
   6  -9  -3    0.01    0.03
   6   9   3    0.05    0.03
  -7  -9  -3   -0.03    0.03
   7   9   3    0.04    0.03
   7   9   3    0.00    0.03
   7  -9   3    0.02    0.03
  -7   9   3    0.00    0.04
  -7   9  -3   -0.04    0.04
  -7  -9   3    0.01    0.04
  -7   9  -3    0.03    0.04
   7   9  -3    0.01    0.03
  -7   9   3   -0.01    0.04
   7  -9  -3    0.02    0.03
  -8  -9  -3    0.02    0.04
  -8   9  -3    0.05    0.05
   8   9   3    0.00    0.04
   8   9  -3   -0.01    0.04
  -8   9   3   -0.04    0.04
   8  -9  -3    0.03    0.04
   8  -9   3   -0.02    0.04
  -8  -9   3    0.02    0.04
   8   9   3    0.03    0.04
   9   9   3    0.66    0.07
   0  10  -3   14.99    0.35
   0  10   3   14.40    0.34
   0 -10  -3   14.60    0.35
   0 -10  -3   14.60    0.34
   0  10  -3   14.58    0.34
   0  10   3   14.66    0.35
   0 -10   3   14.57    0.34
   0 -10   3   14.74    0.35
   1 -10   3    1.63    0.06
   1  10   3    1.56    0.05
   1  10   3    1.55    0.06
  -1 -10  -3    1.51    0.06
  -1  10  -3    1.62    0.05
   1  10  -3    1.63    0.06
   1  10  -3    1.57    0.06
  -1  10   3    1.49    0.06
  -1 -10   3    1.48    0.06
   1 -10   3    1.60    0.05
  -1 -10  -3    1.47    0.06
   1 -10  -3    1.48    0.06
  -1  10  -3    1.60    0.06
  -1  10   3    1.55    0.06
   1 -10  -3    1.51    0.05
  -2 -10   3   11.19    0.26
   2  10   3   11.34    0.28
   2  10  -3   10.93    0.28
  -2 -10  -3   11.28    0.27
   2 -10   3   10.73    0.27
  -2  10   3   11.24    0.27
   2 -10  -3   10.96    0.27
   2 -10  -3   11.14    0.27
   2  10   3   11.36    0.26
  -2  10   3   11.09    0.28
  -2  10  -3   10.92    0.28
  -2  10  -3   11.32    0.26
   2 -10   3   11.23    0.27
  -2 -10   3   10.73    0.27
  -2 -10  -3   11.32    0.27
  -3 -10  -3    4.25    0.12
   3  10  -3    4.36    0.11
  -3 -10   3    3.76    0.12
   3 -10  -3    4.33    0.12
  -3 -10   3    4.37    0.11
  -3 -10  -3    4.46    0.12
  -3  10  -3    3.73    0.12
   3 -10   3    4.19    0.12
  -3  10   3    3.82    0.13
   3  10   3    3.75    0.13
   3  10  -3    3.79    0.12
   3 -10   3    4.13    0.13
   3 -10  -3    4.35    0.12
  -4  10   3    1.16    0.07
   4 -10  -3    1.19    0.06
   4  10   3    1.15    0.06
   4 -10  -3    1.17    0.06
   4  10  -3    1.18    0.06
  -4  10  -3    1.17    0.07
   4 -10   3    1.22    0.06
   4 -10   3    1.17    0.06
   4  10   3    1.30    0.07
  -4 -10   3    1.23    0.06
  -4 -10  -3    1.25    0.06
   5 -10  -3    0.05    0.03
   5  10   3    0.06    0.03
   5  10   3    0.04    0.03
  -5 -10  -3    0.04    0.03
  -5  10   3    0.04    0.03
  -5  10  -3    0.06    0.03
   5 -10   3    0.05    0.03
  -5 -10   3    0.04    0.03
   5 -10  -3    0.06    0.03
   5  10  -3    0.01    0.03
   5 -10   3    0.01    0.03
  -6 -10  -3    0.59    0.06
  -6  10   3    0.62    0.06
   6 -10  -3    0.64    0.05
   6 -10   3    0.66    0.06
   6 -10   3    0.61    0.05
  -6  10  -3    0.64    0.06
   6  10   3    0.63    0.06
   6  10   3    0.64    0.06
  -6 -10   3    0.59    0.06
  -6  10   3    0.64    0.06
   6  10  -3    0.58    0.05
  -7  10   3    1.04    0.08
  -7  10   3    1.20    0.08
   7  10   3    1.13    0.07
  -7 -10  -3    0.98    0.07
   7  10   3    1.00    0.07
  -7 -10   3    1.09    0.07
  -7  10  -3    1.11    0.08
  -7  10  -3    0.98    0.08
   7  10  -3    1.10    0.07
   7 -10   3    0.94    0.07
   7 -10  -3    1.04    0.07
   8 -10  -3    0.39    0.05
   8  10  -3    0.52    0.06
  -8  10   3    0.40    0.06
  -8 -10  -3    0.38    0.06
   8  10   3    0.41    0.06
  -8  10  -3    0.50    0.07
   8 -10   3    0.42    0.06
  -8 -10   3    0.54    0.06
   8  10   3    0.44    0.06
   0  11   3   -0.02    0.02
   0  11  -3    0.01    0.02
   0  11   3    0.00    0.02
   0 -11  -3   -0.01    0.01
   0 -11  -3   -0.01    0.01
   0 -11   3   -0.01    0.01
   0  11  -3   -0.01    0.02
   0 -11   3    0.00    0.02
   1 -11  -3    0.02    0.02
   1  11  -3    0.03    0.02
  -1  11  -3    0.03    0.02
  -1 -11   3    0.02    0.01
   1  11   3   -0.02    0.02
   1  11   3    0.04    0.02
   1 -11  -3    0.02    0.02
  -1 -11  -3    0.00    0.02
  -1 -11  -3    0.03    0.02
   1 -11   3    0.02    0.01
  -1  11   3    0.02    0.02
   1 -11   3    0.02    0.02
   1  11  -3    0.03    0.02
  -1  11  -3   -0.01    0.02
  -1  11   3   -0.01    0.02
   2 -11  -3    6.75    0.18
   2  11  -3    7.16    0.17
   2 -11  -3    6.71    0.18
  -2 -11   3    6.59    0.18
   2  11   3    6.81    0.17
  -2  11  -3    7.24    0.17
   2  11   3    6.90    0.19
  -2  11   3    6.81    0.18
  -2 -11   3    6.82    0.17
  -2  11  -3    6.87    0.19
   2  11  -3    6.96    0.19
  -2  11   3    6.58    0.19
   2 -11   3    6.89    0.17
  -2 -11  -3    6.72    0.18
   2 -11   3    6.87    0.18
  -2 -11  -3    6.78    0.18
   3 -11   3    1.82    0.07
  -3  11  -3    1.74    0.08
  -3  11   3    1.73    0.08
   3 -11  -3    1.78    0.07
  -3 -11  -3    1.65    0.07
   3  11  -3    1.73    0.07
   3  11   3    1.80    0.08
   3 -11  -3    1.69    0.07
  -3 -11  -3    1.74    0.07
   3 -11   3    1.73    0.07
  -3 -11   3    1.68    0.07
   4 -11  -3    0.34    0.04
  -4  11  -3    0.70    0.06
   4 -11  -3    0.37    0.04
   4  11  -3    0.32    0.04
   4  11   3    0.41    0.04
   4 -11   3    0.40    0.04
  -4 -11   3    0.39    0.04
   4 -11   3    0.45    0.04
  -4 -11  -3    0.38    0.04
  -4  11   3    0.38    0.04
   5 -11  -3    0.86    0.06
  -5  11   3    0.76    0.06
  -5 -11  -3    0.75    0.06
   5 -11   3    0.71    0.06
   5  11  -3    0.88    0.06
   5 -11  -3    0.76    0.05
   5  11   3    0.83    0.06
  -5 -11   3    0.78    0.06
   5  11   3    0.76    0.05
   5 -11   3    0.78    0.05
  -5  11  -3    0.82    0.06
  -6 -11   3    1.31    0.08
   6 -11  -3    1.28    0.07
   6 -11   3    1.22    0.07
   6  11   3    1.31    0.07
  -6 -11  -3    1.18    0.07
  -6  11   3    1.26    0.08
   6  11   3    1.21    0.08
   6 -11   3    1.13    0.07
  -6  11   3    1.45    0.08
   6  11  -3    1.20    0.07
  -6  11  -3    1.17    0.07
   7 -11   3    1.15    0.07
   7  11  -3    1.15    0.08
  -7  11  -3    1.00    0.08
  -7 -11   3    1.09    0.08
  -7 -11  -3    0.99    0.07
  -7  11  -3    1.21    0.08
   7  11   3    1.03    0.07
   7 -11  -3    1.12    0.07
   7  11   3    1.06    0.08
  -7  11   3    1.11    0.08
  -8  11  -3    2.52    0.12
   8  11   3    2.69    0.12
   8 -11   3    2.56    0.12
   8  11   3    2.54    0.12
  -8  11  -3    2.52    0.13
  -8 -11  -3    2.58    0.12
   8  11  -3    2.46    0.12
   8 -11  -3    2.47    0.12
  -8 -11   3    2.61    0.12
  -8  11   3    2.61    0.13
   0  12   3    0.19    0.03
   0 -12  -3    0.24    0.02
   0  12   3    0.28    0.03
   0  12  -3    0.25    0.03
   0  12  -3    0.28    0.03
   0 -12   3    0.31    0.03
   0 -12   3    0.28    0.02
   0 -12  -3    0.26    0.03
  -1 -12   3   13.40    0.34
   1  12   3   13.86    0.35
   1 -12  -3   14.14    0.34
  -1 -12  -3   13.98    0.33
   1  12   3   13.78    0.33
   1 -12   3   13.69    0.33
   1 -12  -3   14.04    0.33
  -1  12   3   13.83    0.34
  -1  12   3   13.70    0.34
   1  12  -3   13.95    0.34
   1  12  -3   14.10    0.33
  -1 -12  -3   13.93    0.34
   1 -12   3   13.65    0.34
  -1  12  -3   13.68    0.34
  -1  12  -3   13.98    0.33
  -2  12   3    4.63    0.15
   2  12  -3    5.37    0.14
   2 -12   3    4.47    0.15
  -2  12   3    5.33    0.14
   2 -12   3    5.20    0.14
   2 -12  -3    5.24    0.14
   2  12   3    5.02    0.15
  -2  12  -3    5.30    0.15
  -2 -12   3    5.06    0.15
  -2 -12  -3    5.45    0.15
   2 -12  -3    5.38    0.14
  -2 -12  -3    5.48    0.15
   3 -12   3    4.49    0.14
  -3  12  -3    4.57    0.14
   3 -12  -3    4.63    0.14
   3  12  -3    4.71    0.14
  -3  12   3    4.49    0.15
   3  12  -3    4.90    0.13
   3 -12   3    4.53    0.13
  -3 -12  -3    4.67    0.14
   3 -12  -3    4.39    0.13
   3  12   3    4.58    0.15
  -3 -12  -3    4.69    0.14
  -3 -12   3    4.67    0.14
   4  12   3    2.29    0.10
  -4 -12   3    2.36    0.09
   4 -12   3    2.23    0.08
   4  12  -3    2.24    0.09
  -4 -12  -3    2.20    0.09
  -4  12  -3    2.18    0.09
   4 -12  -3    2.20    0.09
   4 -12  -3    2.31    0.09
  -4 -12  -3    2.29    0.09
  -4  12   3    2.24    0.10
   4 -12   3    2.24    0.09
   5 -12  -3    0.44    0.05
  -5 -12  -3    0.46    0.04
  -5 -12   3    0.47    0.05
   5 -12   3    0.53    0.05
  -5  12   3    0.43    0.05
   5 -12  -3    0.54    0.05
   5 -12   3    0.39    0.04
   5  12   3    0.55    0.05
  -5  12  -3    0.40    0.05
   5  12  -3    0.49    0.05
   5  12   3    0.50    0.04
  -6 -12  -3    0.02    0.03
  -6  12   3    0.03    0.04
   6  12   3    0.06    0.04
  -6 -12   3    0.02    0.03
  -6  12  -3   -0.03    0.04
  -6  12   3    0.06    0.04
   6 -12  -3    0.00    0.03
   6 -12   3    0.06    0.04
   6  12  -3    0.00    0.03
   6  12   3    0.02    0.03
   6 -12   3   -0.02    0.03
  -7  12   3    0.23    0.05
   7  12  -3    0.15    0.04
  -7 -12  -3    0.13    0.04
   7  12   3    0.14    0.04
   7  12   3    0.19    0.05
   7 -12   3    0.17    0.04
  -7  12  -3    0.15    0.05
  -7 -12   3    0.06    0.04
   7 -12  -3    0.17    0.04
  -8  12  -3    1.27    0.09
   8  12   3    1.31    0.09
   8 -12   3    1.13    0.08
  -8  12  -3    1.23    0.10
  -8  12   3    1.32    0.10
  -8 -12   3    1.21    0.09
  -8 -12  -3    1.13    0.09
   8  12  -3    1.14    0.08
   8 -12  -3    1.19    0.08
   0 -13   3    0.01    0.01
   0 -13   3   -0.01    0.02
   0 -13  -3    0.00    0.02
   0  13  -3    0.01    0.02
   0 -13  -3    0.03    0.02
   0  13   3    0.00    0.02
   0  13  -3   -0.02    0.02
   0  13   3   -0.01    0.02
   1  13  -3    0.04    0.02
   1  13   3    0.03    0.02
   1 -13  -3    0.02    0.02
  -1  13  -3    0.02    0.02
  -1 -13   3    0.04    0.02
   1  13  -3    0.18    0.03
   1 -13   3    0.03    0.02
  -1  13   3    0.13    0.03
  -1 -13  -3    0.02    0.02
  -1  13  -3   -0.01    0.02
  -1 -13  -3    0.01    0.02
   1 -13   3    0.04    0.02
   1  13   3    0.04    0.02
   1 -13  -3    0.02    0.02
  -1  13   3    0.03    0.02
   2  13   3    0.00    0.03
   2 -13  -3    0.03    0.02
   2 -13   3    0.01    0.02
  -2  13   3   -0.01    0.03
   2  13  -3   -0.01    0.02
  -2 -13   3    0.01    0.02
  -2 -13  -3   -0.01    0.02
  -2  13  -3    0.05    0.03
  -2  13   3    0.00    0.02
  -2 -13  -3   -0.02    0.02
   2  13  -3    0.05    0.02
   2 -13  -3    0.02    0.02
   2 -13   3    0.00    0.02
  -3 -13   3    0.26    0.04
   3 -13  -3    0.31    0.04
   3  13  -3    0.26    0.04
   3 -13   3    0.33    0.03
  -3  13  -3    0.21    0.04
  -3  13   3    0.38    0.04
   3  13   3    0.24    0.04
   3 -13   3    0.27    0.04
  -3 -13  -3    0.28    0.04
  -3 -13  -3    0.29    0.03
   3 -13  -3    0.28    0.03
   4 -13  -3    0.04    0.03
  -4 -13   3    0.05    0.03
   4  13  -3   -0.06    0.03
  -4 -13  -3    0.10    0.03
   4 -13  -3    0.00    0.02
  -4 -13  -3    0.00    0.03
   4 -13   3   -0.03    0.02
   4 -13   3    0.00    0.02
  -4  13   3    0.00    0.04
  -4  13  -3   -0.04    0.03
   4  13   3    0.01    0.03
  -5  13  -3    0.25    0.04
  -5 -13  -3    0.29    0.04
  -5 -13  -3    0.20    0.04
   5 -13   3    0.22    0.04
   5  13   3    0.20    0.04
  -5  13   3    0.23    0.04
   5 -13  -3    0.24    0.04
   5 -13   3    0.21    0.04
  -5 -13   3    0.23    0.04
   5  13  -3    0.21    0.04
   5 -13  -3    0.21    0.04
  -6  13  -3    0.14    0.04
  -6 -13  -3    0.06    0.04
   6 -13   3    0.06    0.03
  -6 -13   3    0.15    0.04
   6  13   3    0.04    0.03
   6  13  -3    0.09    0.04
  -6  13   3    0.09    0.04
   6 -13  -3    0.10    0.03
   6 -13   3    0.09    0.03
   6  13   3    0.08    0.04
  -7  13   3    0.11    0.05
  -7 -13  -3    0.07    0.04
   7  13   3    0.00    0.04
   7 -13  -3    0.03    0.04
   7 -13   3    0.03    0.03
   7  13  -3   -0.01    0.04
  -7  13  -3    0.03    0.04
   7 -13   3    0.05    0.04
  -7 -13   3    0.10    0.04
   8  13  -3    0.36    0.06
  -8  13  -3    0.40    0.07
  -8  13  -3    0.33    0.06
   8  13   3    0.35    0.06
   8 -13   3    0.34    0.05
  -8  13   3    0.40    0.06
   0 -14   3    2.83    0.10
   0  14   3    2.90    0.10
   0 -14  -3    2.97    0.09
   0  14  -3    2.62    0.10
   0  14   3    2.90    0.10
   0 -14  -3    2.95    0.09
   0  14  -3    2.90    0.10
   1 -14  -3    0.32    0.03
  -1 -14   3    0.29    0.03
   1 -14  -3    0.30    0.03
  -1  14   3    0.32    0.04
  -1 -14  -3    0.29    0.03
   1 -14   3    0.29    0.03
   1 -14   3    0.34    0.03
  -1  14  -3    0.30    0.04
   1  14  -3    0.26    0.03
   1  14   3    0.35    0.03
  -1  14   3    0.29    0.03
   1  14   3    0.33    0.04
   1  14  -3    0.25    0.03
  -1 -14  -3    0.28    0.03
  -1  14  -3    0.30    0.03
   2 -14   3    0.37    0.04
  -2  14  -3    0.25    0.04
   2  14  -3    0.33    0.04
   2 -14  -3    0.37    0.03
   2  14  -3    0.34    0.03
   2 -14  -3    0.33    0.03
  -2 -14   3    0.35    0.04
  -2 -14  -3    0.31    0.03
  -2  14   3    0.34    0.04
   2  14   3    0.31    0.04
   2 -14   3    0.37    0.03
  -2 -14  -3    0.33    0.03
  -3  14  -3    8.08    0.23
   3 -14  -3    7.69    0.21
   3  14   3    8.25    0.23
  -3 -14  -3    8.26    0.22
   3 -14   3    7.87    0.22
  -3 -14  -3    8.39    0.22
  -3 -14   3    8.14    0.22
   3  14  -3    8.05    0.23
   3 -14   3    7.33    0.21
  -3  14   3    7.85    0.23
   3 -14  -3    8.26    0.22
   4 -14  -3    1.74    0.08
   4 -14  -3    1.64    0.07
  -4 -14  -3    1.80    0.08
  -4  14   3    1.59    0.08
   4 -14   3    1.49    0.08
   4  14   3    1.55    0.08
   4 -14   3    1.65    0.07
  -4  14  -3    1.43    0.08
  -4 -14   3    1.47    0.08
  -4 -14  -3    1.59    0.08
   4  14  -3    1.51    0.08
  -5 -14  -3    0.29    0.04
   5 -14   3    0.30    0.04
   5 -14   3    0.28    0.04
  -5  14  -3    0.33    0.05
  -5 -14   3    0.32    0.04
   5  14  -3    0.29    0.05
  -5  14   3    0.33    0.05
   5  14   3    0.28    0.04
  -5 -14  -3    0.36    0.04
   5 -14  -3    0.36    0.04
  -6  14   3    0.35    0.05
   6  14  -3    0.35    0.05
   6 -14  -3    0.30    0.04
  -6 -14   3    0.39    0.05
   6  14   3    0.36    0.05
   6 -14   3    0.36    0.05
  -6 -14  -3    0.35    0.05
  -6  14  -3    0.31    0.05
   6 -14   3    0.38    0.05
   7 -14   3    0.12    0.04
  -7 -14  -3    0.10    0.04
   7 -14   3    0.09    0.04
   7  14   3    0.14    0.05
  -7 -14   3    0.19    0.05
   7  14  -3    0.12    0.05
  -7  14  -3    0.10    0.05
  -7  14   3    0.13    0.05
   7 -14  -3    0.14    0.04
  -8  14  -3    0.18    0.06
  -8  14  -3    0.21    0.06
   0 -15  -3   -0.01    0.02
   0  15  -3   -0.03    0.02
   0  15   3    0.04    0.03
   0 -15   3   -0.01    0.02
   0 -15  -3    0.01    0.02
   0  15  -3    0.01    0.03
   0  15   3   -0.01    0.02
   1  15  -3    4.17    0.13
  -1  15   3    4.55    0.14
   1  15   3    4.42    0.14
  -1  15  -3    4.43    0.14
  -1 -15   3    4.36    0.14
   1 -15  -3    4.75    0.13
   1  15   3    4.51    0.13
  -1 -15  -3    4.44    0.13
  -1  15  -3    4.48    0.13
   1 -15   3    4.38    0.14
  -1  15   3    4.49    0.14
   1  15  -3    4.38    0.14
  -1 -15  -3    4.55    0.13
   1 -15  -3    4.42    0.13
   2 -15  -3    2.70    0.10
  -2  15  -3    2.82    0.11
  -2 -15  -3    2.59    0.09
  -2 -15  -3    2.86    0.10
   2 -15   3    2.82    0.09
  -2 -15   3    2.93    0.10
   2  15   3    2.90    0.11
   2 -15   3    2.72    0.10
   2  15  -3    3.00    0.11
   2  15  -3    3.14    0.10
   2 -15  -3    2.97    0.10
  -2  15   3    3.04    0.11
  -3 -15  -3    0.99    0.06
  -3  15  -3    0.91    0.07
   3  15  -3    0.94    0.06
   3 -15   3    0.88    0.06
   3 -15  -3    0.98    0.06
   3  15   3    0.95    0.07
  -3  15   3    0.98    0.07
  -3 -15   3    0.88    0.06
  -3 -15  -3    0.88    0.05
   3 -15   3    1.06    0.06
   3 -15  -3    0.91    0.06
   4  15  -3    0.48    0.05
  -4 -15  -3    0.54    0.05
  -4 -15  -3    0.57    0.05
   4 -15  -3    0.51    0.05
  -4 -15   3    0.56    0.05
  -4  15   3    0.59    0.06
   4  15   3    0.43    0.05
   4 -15   3    0.49    0.05
   4 -15  -3    0.47    0.05
  -4  15  -3    0.50    0.05
   4 -15   3    0.45    0.04
   5 -15   3    0.31    0.05
  -5 -15   3    0.29    0.04
  -5  15   3    0.29    0.05
   5  15   3    0.28    0.05
  -5  15  -3    0.35    0.05
   5 -15   3    0.32    0.04
   5 -15  -3    0.29    0.04
   5  15  -3    0.31    0.05
  -5 -15  -3    0.34    0.05
   6  15  -3    0.04    0.04
   6 -15  -3    0.02    0.03
  -6 -15   3    0.08    0.04
  -6  15   3    0.05    0.04
  -6  15  -3    0.06    0.04
   6  15   3    0.01    0.04
   6 -15   3    0.06    0.04
   6 -15   3    0.04    0.03
  -6 -15  -3    0.06    0.04
  -7  15  -3    0.10    0.05
   7 -15   3    0.12    0.04
  -7  15   3    0.01    0.04
   7  15   3    0.17    0.05
   7 -15   3    0.22    0.05
   7 -15  -3    0.16    0.04
   7  15  -3    0.11    0.04
  -7 -15  -3    0.18    0.05
  -7 -15   3    0.06    0.04
   0  16  -3    2.66    0.10
   0  16  -3    2.66    0.10
   0  16   3    2.61    0.10
   0 -16  -3    2.80    0.09
   0  16   3    2.54    0.10
   0 -16   3    2.57    0.10
   0 -16  -3    2.78    0.09
   1  16   3    2.16    0.09
   1  16   3    2.25    0.09
  -1  16   3    2.58    0.09
  -1 -16  -3    2.26    0.08
  -1 -16  -3    2.17    0.09
  -1  16  -3    2.48    0.10
   1 -16  -3    2.21    0.08
   1  16  -3    2.27    0.09
   1 -16  -3    2.29    0.09
   1  16  -3    2.36    0.09
  -1 -16   3    2.25    0.09
   1 -16   3    2.18    0.09
  -1  16   3    2.27    0.09
  -2  16   3    0.91    0.07
   2 -16  -3    1.05    0.06
  -2 -16  -3    1.02    0.06
  -2  16  -3    0.92    0.06
  -2 -16  -3    1.00    0.06
   2  16  -3    1.04    0.06
   2  16   3    0.92    0.06
   2  16  -3    0.88    0.06
   2 -16   3    1.07    0.06
   2 -16  -3    0.99    0.06
  -2 -16   3    0.96    0.06
   3  16   3    0.40    0.05
  -3 -16  -3    0.46    0.04
   3  16  -3    0.48    0.05
   3 -16   3    0.40    0.04
  -3  16   3    0.43    0.05
  -3 -16   3    0.44    0.04
  -3 -16  -3    0.46    0.04
   3 -16  -3    0.44    0.04
   3 -16  -3    0.51    0.05
  -3  16  -3    0.44    0.05
  -4  16   3    0.04    0.04
   4  16   3    0.12    0.04
   4 -16  -3    0.11    0.03
  -4 -16   3    0.09    0.03
  -4 -16  -3    0.16    0.04
   4 -16   3    0.03    0.03
   4  16  -3    0.05    0.04
  -4  16  -3    0.06    0.04
   4 -16   3    0.06    0.03
   5 -16   3    0.10    0.04
   5 -16  -3    0.02    0.03
   5 -16   3    0.03    0.03
  -5  16   3    0.06    0.04
  -5  16  -3    0.04    0.04
  -5 -16   3    0.07    0.04
   5  16  -3    0.08    0.04
   5  16   3    0.07    0.04
  -5 -16  -3    0.08    0.04
  -6  16  -3    0.15    0.05
  -6  16   3    0.19    0.05
  -6 -16   3    0.14    0.04
   6  16  -3    0.17    0.05
   6 -16   3    0.14    0.04
   6 -16   3    0.15    0.04
   6  16   3    0.11    0.04
  -6 -16  -3    0.14    0.04
   6 -16  -3    0.17    0.04
  -7 -16  -3    0.03    0.04
   7  16   3    0.00    0.04
   7  16  -3   -0.01    0.04
   7 -16   3    0.01    0.04
  -7  16  -3   -0.02    0.04
   7 -16  -3   -0.05    0.03
  -7  16   3    0.01    0.05
   7 -16   3    0.04    0.04
  -7 -16   3    0.02    0.04
   0 -17   3   -0.01    0.03
   0  17  -3   -0.06    0.03
   0  17   3    0.00    0.03
   0 -17  -3   -0.02    0.02
   0 -17  -3    0.00    0.02
   0  17  -3    0.02    0.03
   0  17   3   -0.03    0.03
  -1  17  -3    0.31    0.04
  -1 -17  -3    0.22    0.03
  -1 -17   3    0.35    0.04
   1 -17   3    0.31    0.04
   1 -17  -3    0.32    0.04
   1 -17  -3    0.30    0.04
   1  17   3    0.22    0.04
   1  17  -3    0.25    0.04
   1  17  -3    0.32    0.04
  -1  17   3    0.31    0.04
  -1 -17  -3    0.31    0.04
   2  17   3   -0.02    0.03
  -2  17  -3   -0.01    0.03
   2 -17  -3    0.04    0.03
   2 -17  -3   -0.03    0.02
  -2 -17  -3    0.00    0.02
   2 -17   3    0.00    0.03
  -2 -17   3   -0.03    0.02
   2  17  -3   -0.05    0.03
  -2  17   3   -0.04    0.03
  -2 -17  -3    0.02    0.03
  -3  17   3    0.42    0.05
  -3 -17  -3    0.36    0.04
   3 -17   3    0.34    0.04
   3  17  -3    0.44    0.05
   3 -17  -3    0.38    0.04
   3  17   3    0.37    0.05
  -3  17  -3    0.31    0.05
  -3 -17   3    0.39    0.04
   3 -17  -3    0.44    0.04
  -4 -17  -3    0.42    0.05
  -4  17  -3    0.23    0.05
  -4  17   3    0.38    0.05
  -4 -17   3    0.31    0.04
   4  17  -3    0.35    0.05
   4 -17   3    0.27    0.04
   4 -17  -3    0.39    0.04
   4  17   3    0.24    0.05
  -5  17  -3    0.01    0.04
   5  17  -3    0.02    0.04
  -5 -17   3    0.00    0.03
   5  17   3    0.03    0.04
   5 -17   3    0.02    0.03
  -5 -17  -3   -0.01    0.03
   5 -17  -3   -0.03    0.03
   5 -17   3   -0.04    0.03
  -5  17   3    0.03    0.04
  -6 -17   3    0.13    0.04
   6 -17   3    0.10    0.04
  -6  17  -3    0.16    0.05
   6  17  -3    0.11    0.05
  -6  17   3    0.17    0.05
   6 -17  -3    0.06    0.04
   6 -17   3    0.16    0.04
  -6 -17  -3    0.12    0.04
   6  17   3    0.22    0.05
   7 -17   3    0.03    0.04
   7 -17   3    0.04    0.04
   0 -18  -3   11.57    0.29
   0  18   3   11.36    0.30
   0  18  -3   11.56    0.30
   0 -18   3   10.83    0.30
   0  18   3   11.41    0.30
   0  18  -3   11.41    0.30
   0 -18  -3   11.35    0.29
  -1  18   3    0.02    0.04
  -1 -18  -3    0.01    0.03
   1  18   3    0.00    0.03
  -1  18  -3   -0.02    0.03
  -1 -18   3    0.06    0.03
   1 -18  -3    0.03    0.03
   1 -18  -3    0.13    0.03
   1  18  -3    0.04    0.03
   1  18  -3    0.02    0.03
   1 -18   3    0.06    0.03
  -2 -18  -3    0.35    0.04
  -2  18  -3    0.35    0.05
  -2  18   3    0.30    0.05
   2 -18   3    0.37    0.04
   2 -18  -3    0.32    0.04
   2  18  -3    0.28    0.04
  -2 -18   3    0.30    0.04
   2 -18  -3    0.32    0.04
   2  18   3    0.29    0.05
   3  18  -3    0.84    0.07
  -3  18  -3    0.97    0.07
   3 -18  -3    0.78    0.06
   3 -18   3    0.89    0.06
   3  18   3    0.91    0.07
  -3  18   3    0.81    0.07
  -3 -18  -3    0.92    0.06
  -3 -18   3    0.87    0.06
  -4 -18   3    1.34    0.08
   4 -18   3    1.38    0.08
   4  18   3    1.45    0.09
  -4 -18  -3    1.40    0.08
   4 -18  -3    1.38    0.07
  -4  18   3    1.38    0.09
   4  18  -3    1.36    0.09
  -4  18  -3    1.39    0.09
   5  18  -3    0.17    0.05
   5 -18   3    0.17    0.04
   5 -18  -3    0.14    0.04
   5  18   3    0.19    0.05
  -5  18   3    0.15    0.05
  -5  18  -3    0.17    0.05
  -5 -18   3    0.13    0.04
  -5 -18  -3    0.16    0.04
  -6 -18   3    0.23    0.05
  -6 -18  -3    0.15    0.04
   6  18   3    0.20    0.05
   6 -18  -3    0.19    0.04
  -6  18   3    0.18    0.05
   6 -18   3    0.10    0.04
  -6  18  -3    0.12    0.05
   6  18  -3    0.12    0.05
   0  19  -3    0.02    0.03
   0 -19  -3    0.00    0.03
   0  19   3    0.03    0.03
   0 -19   3    0.04    0.03
   0  19   3   -0.04    0.03
  -1  19  -3    1.46    0.08
  -1  19   3    1.37    0.08
  -1 -19  -3    1.39    0.07
   1 -19  -3    1.36    0.07
   1  19   3    1.41    0.08
   1 -19  -3    1.40    0.07
   1  19  -3    1.47    0.08
   1  19  -3    1.34    0.08
  -1 -19   3    1.44    0.08
   1 -19   3    1.40    0.08
  -2 -19  -3    0.26    0.04
  -2  19  -3    0.17    0.04
  -2  19   3    0.25    0.05
  -2 -19   3    0.29    0.04
   2 -19   3    0.23    0.04
   2  19   3    0.26    0.05
   2 -19  -3    0.24    0.04
   2  19  -3    0.23    0.04
   3  19   3    0.64    0.06
  -3  19   3    0.53    0.06
  -3  19  -3    0.55    0.06
   3 -19   3    0.55    0.06
  -3 -19   3    0.61    0.06
   3  19  -3    0.53    0.06
   3 -19  -3    0.66    0.06
  -3 -19  -3    0.57    0.05
  -4  19   3    0.06    0.04
  -4 -19   3    0.06    0.04
   4  19  -3    0.04    0.04
   4 -19  -3    0.02    0.03
  -4  19  -3    0.02    0.04
  -4 -19  -3    0.10    0.04
   4 -19   3    0.03    0.04
   4  19   3    0.08    0.04
  -5 -19  -3    0.11    0.04
   5 -19  -3    0.06    0.04
  -5 -19   3    0.15    0.04
   5  19  -3    0.09    0.05
  -5  19   3    0.12    0.05
   5  19   3    0.13    0.05
   5 -19   3    0.10    0.04
  -5  19  -3    0.16    0.05
   6 -19   3    0.20    0.05
  -6 -19  -3    0.19    0.05
   6 -19  -3    0.15    0.04
   0 -20  -3    0.26    0.04
   0  20  -3    0.22    0.04
   0 -20   3    0.26    0.04
   1  20   3    0.30    0.05
  -1  20  -3    0.22    0.05
  -1 -20  -3    0.23    0.04
   1  20  -3    0.14    0.04
  -1  20   3    0.25    0.05
  -1 -20   3    0.18    0.04
   1 -20   3    0.23    0.04
   2 -20  -3    1.30    0.07
   2  20   3    1.22    0.08
   2 -20   3    1.17    0.08
  -2  20   3    1.26    0.08
  -2  20  -3    1.24    0.08
  -2 -20  -3    1.21    0.07
  -2 -20   3    1.28    0.08
   2  20  -3    1.15    0.08
   3  20  -3    0.05    0.04
   3 -20  -3    0.01    0.03
  -3  20   3    0.09    0.04
   3 -20   3    0.06    0.04
   3  20   3    0.06    0.04
  -3 -20  -3    0.03    0.03
  -3 -20   3    0.08    0.04
  -3  20  -3    0.00    0.04
   4 -20  -3    0.38    0.05
   4  20   3    0.39    0.06
  -4  20  -3    0.36    0.06
   4 -20   3    0.34    0.05
  -4 -20   3    0.42    0.05
  -4  20   3    0.43    0.06
  -4 -20  -3    0.45    0.05
   4  20  -3    0.34    0.06
   5 -20   3    0.06    0.04
   5  20   3    0.06    0.05
  -5  20   3    0.05    0.05
  -5 -20  -3    0.00    0.04
   5 -20  -3    0.01    0.04
  -5  20  -3    0.05    0.05
   5  20  -3    0.03    0.04
  -5 -20   3    0.04    0.04
   0  21  -3    0.02    0.04
   0 -21  -3   -0.01    0.03
   0 -21   3    0.00    0.03
  -1  21   3    0.13    0.04
  -1 -21   3    0.09    0.04
   1  21   3    0.13    0.04
   1 -21   3    0.18    0.04
  -1 -21  -3    0.14    0.04
  -1  21  -3    0.13    0.04
   1  21  -3    0.11    0.04
  -2  21   3    1.65    0.10
   2  21  -3    1.56    0.09
  -2 -21   3    1.58    0.09
   2  21   3    1.64    0.09
  -2 -21  -3    1.69    0.08
  -2  21  -3    1.70    0.10
   2 -21   3    1.56    0.09
  -3  21   3    0.32    0.06
   3  21  -3    0.27    0.05
  -3 -21  -3    0.30    0.05
  -3  21  -3    0.33    0.06
  -3 -21   3    0.32    0.05
   3  21   3    0.37    0.06
   3 -21   3    0.35    0.05
  -4 -21   3    0.04    0.04
   4 -21  -3    0.06    0.04
  -4 -21  -3    0.03    0.04
   4  21   3    0.04    0.05
   4 -21   3   -0.02    0.04
   4  21  -3   -0.01    0.04
  -4  21  -3   -0.07    0.04
  -4  21   3    0.12    0.05
   5 -21  -3    0.01    0.04
  -5 -21  -3    0.05    0.04
   5 -21   3    0.09    0.04
   0 -22   3   -0.04    0.03
   0  22  -3    0.00    0.04
   1  22   3    0.06    0.04
  -1 -22  -3    0.02    0.03
  -1  22   3    0.01    0.04
   1 -22   3    0.08    0.04
  -1 -22   3    0.03    0.04
  -1  22  -3    0.03    0.04
  -2 -22   3    0.12    0.04
  -2  22   3    0.11    0.05
   2  22  -3    0.11    0.04
  -2 -22  -3    0.16    0.04
  -2  22  -3    0.11    0.05
   2 -22   3    0.07    0.04
   2  22   3    0.14    0.05
   3  22   3    0.00    0.04
  -3  22  -3   -0.01    0.04
   3 -22   3    0.05    0.04
  -3 -22   3    0.03    0.04
  -3  22   3    0.00    0.04
   3  22  -3    0.01    0.04
  -3 -22  -3    0.03    0.04
   4  22  -3    0.13    0.05
   4  22   3    0.06    0.05
  -4 -22  -3    0.02    0.04
   4 -22   3    0.13    0.05
   0 -23   3    0.00    0.03
  -1 -23   3    0.69    0.06
   1 -23   3    0.56    0.06
  -1  23  -3    0.64    0.07
   2 -23   3    0.09    0.04
   2  23   3    0.06    0.04
  -2 -23  -3    0.09    0.04
  -2 -23   3    0.14    0.04
  -2  23  -3    0.05    0.05
  -2  23   3    0.10    0.05
   2  23  -3    0.06    0.05
  -3 -23  -3   -0.01    0.04
  -3  23  -3   -0.02    0.05
   3  23  -3    0.05    0.05
   3  23   3    0.01    0.04
  -3  23   3    0.03    0.05
   3 -23   3    0.05    0.04
  -3 -23   3    0.05    0.04
   0 -24   3    0.24    0.05
   1 -24   3   -0.04    0.04
  -1 -24   3    0.05    0.04
  -1  24  -3   -0.03    0.04
   2  24   3    0.07    0.05
  -2  24   3    0.08    0.05
  -2  24  -3    0.14    0.05
   2 -24   3    0.07    0.04
   0   0   4   10.00    0.22
   0   0  -4    9.84    0.23
   0   0   4    9.85    0.23
   0   0   4    9.76    0.23
   1   0   4  215.13    4.96
   1   0   4  219.84    4.99
   1   0   4  220.48    4.86
   1   0   4  222.97    4.89
   1   0  -4  224.80    5.00
  -1   0   4  224.64    4.86
  -1   0   4  222.25    4.91
   1   0  -4  223.55    4.97
  -2   0   4    2.24    0.06
  -2   0  -4    2.34    0.07
   2   0   4    2.31    0.07
   2   0  -4    2.38    0.07
   2   0   4    2.41    0.07
  -2   0  -4    2.41    0.06
   2   0  -4    2.30    0.06
  -2   0   4    2.23    0.07
   3   0  -4   85.94    1.92
  -3   0   4   86.28    1.89
  -3   0  -4   84.80    1.87
  -3   0  -4   83.16    1.90
   3   0   4   82.81    1.92
   3   0   4   87.03    1.93
   3   0  -4   84.79    1.93
  -3   0   4   86.03    1.88
  -4   0  -4    8.78    0.21
  -4   0   4    8.55    0.22
   4   0   4    8.73    0.22
  -4   0  -4    8.55    0.23
   4   0  -4    8.74    0.22
   4   0  -4    8.74    0.21
  -4   0   4    8.73    0.22
   4   0   4    8.45    0.22
  -5   0  -4    0.75    0.04
   5   0  -4    0.69    0.04
  -5   0   4    0.62    0.05
   5   0   4    0.56    0.04
   5   0  -4    0.68    0.04
  -5   0   4    0.71    0.05
  -5   0  -4    0.72    0.05
   5   0   4    0.72    0.04
  -6   0  -4    5.59    0.18
  -6   0   4    5.84    0.17
  -6   0   4    5.60    0.17
   6   0  -4    5.87    0.16
   6   0   4    5.39    0.17
   6   0  -4    5.75    0.17
   7   0   4    2.31    0.10
   7   0  -4    2.26    0.10
  -7   0  -4    2.37    0.11
  -7   0   4    2.55    0.10
  -8   0  -4    0.49    0.06
   8   0   4    0.52    0.05
   8   0  -4    0.53    0.05
  -8   0   4    0.51    0.06
   9   0  -4    0.40    0.05
  -9   0   4    0.47    0.06
  -9   0  -4    0.37    0.06
   9   0   4    0.35    0.06
   0  -1   4    0.01    0.01
   0   1   4    0.01    0.01
   0   1   4    0.01    0.01
   0  -1   4    0.00    0.01
   0  -1  -4   -0.01    0.01
   0   1  -4    0.01    0.01
   0  -1   4    0.00    0.01
   0   1   4    0.00    0.01
   1  -1   4    9.73    0.22
  -1   1   4    9.70    0.23
   1   1   4    9.82    0.23
   1  -1   4    9.87    0.23
  -1   1   4    9.28    0.23
   1   1   4    9.74    0.22
  -1   1   4    9.46    0.22
  -1  -1   4    9.55    0.23
   1   1  -4    9.53    0.22
   1   1   4    9.68    0.23
  -1  -1  -4    9.84    0.23
  -1  -1   4    9.72    0.22
   1  -1   4    9.71    0.23
   1  -1   4    9.89    0.23
   1   1  -4    9.33    0.23
   1  -1  -4    9.56    0.23
  -2  -1  -4    7.49    0.17
  -2  -1   4    7.45    0.18
  -2   1   4    7.40    0.18
   2   1   4    7.20    0.18
  -2  -1  -4    7.43    0.18
  -2   1  -4    7.54    0.17
   2  -1  -4    7.34    0.18
  -2  -1   4    7.33    0.18
  -2   1   4    7.51    0.18
   2  -1   4    7.54    0.18
   2   1  -4    7.36    0.18
   2   1   4    7.53    0.18
   2   1  -4    7.24    0.18
   2  -1   4    7.46    0.18
   2  -1   4    7.36    0.18
   2  -1  -4    7.21    0.18
  -3   1   4   15.73    0.37
  -3  -1   4   15.66    0.37
   3   1   4   15.14    0.38
   3  -1   4   15.66    0.38
   3   1  -4   15.55    0.37
   3   1   4   16.24    0.37
   3  -1  -4   15.68    0.37
   3  -1   4   16.54    0.37
  -3  -1  -4   15.66    0.38
   3   1  -4   15.53    0.37
  -3   1  -4   15.72    0.36
  -3  -1   4   15.80    0.37
  -3  -1  -4   16.11    0.36
  -3   1   4   15.89    0.37
   3  -1  -4   15.67    0.37
  -3   1  -4   15.98    0.38
  -4  -1  -4    7.42    0.17
  -4  -1   4    7.02    0.19
  -4   1   4    7.42    0.19
   4   1  -4    7.09    0.19
  -4   1   4    7.44    0.19
   4  -1   4    7.31    0.19
   4  -1  -4    7.33    0.19
  -4  -1   4    7.13    0.19
   4   1  -4    7.18    0.18
   4  -1   4    7.36    0.18
   4   1   4    7.12    0.18
   4   1   4    7.20    0.19
  -4   1  -4    7.25    0.18
  -4   1  -4    6.94    0.19
   4  -1  -4    7.37    0.18
  -4  -1  -4    7.01    0.19
  -5  -1  -4    0.61    0.05
  -5   1   4    0.46    0.04
  -5   1  -4    0.73    0.04
   5   1   4    0.55    0.04
   5   1  -4    0.57    0.04
  -5   1  -4    0.59    0.05
  -5   1   4    0.63    0.05
  -5  -1   4    0.58    0.05
   5   1   4    0.59    0.04
   5  -1  -4    0.54    0.04
   5  -1   4    0.58    0.04
   5  -1  -4    0.56    0.04
  -5  -1   4    0.60    0.04
   5   1  -4    0.55    0.04
   5  -1   4    0.61    0.04
   6  -1   4    2.73    0.10
  -6  -1  -4    2.65    0.11
   6   1  -4    2.76    0.10
  -6  -1   4    2.88    0.11
   6   1  -4    2.83    0.09
   6   1   4    2.66    0.10
  -6   1   4    2.92    0.10
  -6   1  -4    2.76    0.11
  -6   1   4    2.71    0.10
   6  -1  -4    2.75    0.10
  -6  -1   4    2.99    0.10
  -7  -1   4   -0.02    0.03
   7  -1   4    0.04    0.03
   7  -1  -4   -0.01    0.03
  -7   1  -4    0.05    0.04
  -7   1   4   -0.02    0.03
   7   1   4    0.01    0.03
  -7  -1  -4    0.02    0.04
   7   1  -4    0.01    0.03
  -8  -1   4    0.10    0.04
  -8   1  -4    0.15    0.05
   8   1   4    0.14    0.04
  -8   1   4    0.13    0.04
   8  -1  -4    0.12    0.04
  -8  -1  -4    0.20    0.05
   8  -1   4    0.15    0.04
   8   1  -4    0.19    0.04
  -9  -1   4   -0.04    0.04
   9  -1  -4    0.05    0.04
  -9   1   4    0.02    0.04
   9   1  -4    0.06    0.04
  -9  -1  -4   -0.01    0.05
   9  -1   4   -0.02    0.04
   9   1   4    0.03    0.04
  -9   1  -4    0.05    0.05
   0  -2   4   21.53    0.49
   0  -2  -4   21.52    0.49
   0   2  -4   22.01    0.49
   0  -2  -4   21.39    0.49
   0   2   4   21.80    0.49
   0  -2   4   21.96    0.49
   0   2  -4   21.41    0.50
   0   2   4   21.94    0.50
  -1   2   4    9.88    0.23
  -1   2   4    9.86    0.23
  -1  -2  -4   10.05    0.23
   1  -2   4   10.05    0.23
  -1  -2   4    9.95    0.23
   1   2  -4    9.84    0.24
   1   2   4   10.11    0.24
  -1  -2   4    9.72    0.23
   1   2  -4    9.99    0.23
   1   2   4    9.93    0.24
   1  -2   4    9.82    0.23
   1  -2   4    9.95    0.23
  -1   2   4    9.88    0.24
   1   2   4   10.34    0.23
   1  -2  -4   10.25    0.23
   1  -2   4    9.81    0.23
  -2   2   4    0.06    0.01
  -2  -2   4    0.06    0.01
   2   2  -4    0.08    0.01
  -2   2  -4    0.10    0.01
   2   2  -4    0.05    0.01
   2  -2   4    0.04    0.01
   2  -2   4    0.03    0.01
   2   2   4    0.04    0.01
   2  -2   4    0.06    0.01
  -2  -2   4    0.05    0.01
  -2  -2  -4    0.05    0.01
  -2   2   4    0.03    0.01
   2   2   4    0.02    0.01
   2  -2  -4    0.06    0.01
   3   2   4    2.10    0.07
   3   2  -4    2.07    0.06
  -3  -2  -4    2.26    0.06
  -3  -2   4    2.11    0.07
  -3   2   4    2.06    0.07
   3  -2  -4    2.05    0.06
  -3  -2   4    2.07    0.07
   3   2  -4    2.03    0.06
   3  -2   4    2.16    0.06
   3  -2   4    2.03    0.07
   3  -2   4    2.19    0.07
   3  -2  -4    1.98    0.06
  -3   2   4    2.06    0.07
  -3  -2  -4    2.17    0.07
   3   2   4    2.11    0.07
  -3   2  -4    2.16    0.06
  -4   2   4    7.19    0.19
  -4  -2  -4    7.15    0.19
  -4  -2   4    6.83    0.19
   4   2  -4    7.04    0.18
  -4  -2  -4    7.46    0.17
  -4   2   4    7.01    0.19
  -4   2  -4    6.90    0.19
   4  -2  -4    7.06    0.17
   4   2   4    7.15    0.19
  -4  -2   4    6.98    0.18
   4  -2  -4    7.03    0.19
   4   2  -4    7.07    0.18
   4   2   4    7.34    0.19
  -4   2  -4    7.02    0.18
   4  -2   4    7.26    0.18
   4  -2   4    7.03    0.19
   5  -2  -4   15.80    0.37
  -5  -2  -4   15.63    0.39
  -5  -2   4   15.88    0.38
   5   2   4   16.28    0.38
   5  -2   4   15.30    0.39
   5   2   4   15.48    0.39
   5   2  -4   15.88    0.38
  -5   2   4   15.66    0.38
  -5  -2   4   15.61    0.39
  -5   2  -4   16.20    0.37
  -5   2   4   15.83    0.38
  -5   2  -4   16.08    0.40
   5   2  -4   15.52    0.38
   6   2   4    1.25    0.06
  -6  -2   4    1.22    0.06
   6   2   4    1.31    0.07
  -6  -2   4    1.27    0.07
  -6   2   4    1.35    0.07
   6  -2   4    1.11    0.06
   6  -2  -4    1.33    0.07
   6   2  -4    1.24    0.06
  -6   2  -4    1.22    0.08
  -6   2   4    1.26    0.07
  -6  -2  -4    1.27    0.08
   6   2  -4    1.18    0.06
  -7  -2   4    1.51    0.08
  -7   2  -4    1.40    0.09
   7   2   4    1.47    0.08
  -7   2   4    1.39    0.08
   7  -2   4    1.27    0.07
  -7   2   4    1.57    0.08
   7  -2  -4    1.30    0.07
  -7  -2  -4    1.32    0.08
   7   2  -4    1.50    0.07
  -8   2   4    0.17    0.04
  -8  -2  -4    0.12    0.04
   8   2   4    0.20    0.04
   8  -2  -4    0.13    0.04
  -8  -2   4    0.11    0.04
   8   2  -4    0.15    0.04
  -8   2  -4    0.15    0.05
   8  -2   4    0.09    0.04
  -9   2  -4    0.13    0.05
   9  -2  -4    0.06    0.04
  -9  -2  -4    0.07    0.05
   9  -2   4    0.10    0.04
   9   2   4    0.07    0.04
  -9   2   4    0.13    0.05
  -9  -2   4    0.15    0.05
   9   2  -4    0.10    0.04
   0   3   4    0.03    0.01
   0  -3   4    0.06    0.01
   1   3   4   11.19    0.27
  -1  -3   4   11.04    0.26
  -1   3   4   11.11    0.26
  -1  -3   4   10.98    0.26
   1  -3   4   11.35    0.26
   1   3  -4   10.95    0.27
   1  -3  -4   11.21    0.26
   1   3   4   11.73    0.26
  -1   3  -4   11.27    0.26
  -1  -3  -4   11.19    0.26
  -1   3   4   11.33    0.27
   1  -3   4   11.70    0.26
   1   3  -4   11.57    0.26
   1  -3   4   11.10    0.26
   1   3   4   11.07    0.27
   2   3   4   35.61    0.82
  -2  -3  -4   35.54    0.81
   2  -3   4   35.36    0.81
   2  -3  -4   35.70    0.82
   2   3   4   36.25    0.80
   2   3   4   36.06    0.82
  -2   3  -4   36.33    0.80
  -2   3   4   37.15    0.80
   2  -3   4   35.94    0.82
  -2   3   4   35.91    0.81
   2  -3   4   36.11    0.82
  -2  -3   4   35.29    0.80
   2  -3  -4   35.04    0.82
  -2  -3   4   35.84    0.80
   2   3  -4   35.51    0.82
   2   3  -4   36.14    0.81
   3   3  -4   35.44    0.82
   3  -3   4   35.84    0.82
  -3   3   4   36.00    0.80
   3  -3  -4   35.49    0.81
   3  -3   4   36.55    0.81
  -3   3   4   35.86    0.81
   3  -3   4   35.00    0.81
  -3  -3   4   34.91    0.80
  -3  -3  -4   35.62    0.81
  -3   3  -4   35.37    0.80
   3   3  -4   35.46    0.81
   3   3   4   35.51    0.82
   3   3   4   34.53    0.82
   3  -3  -4   35.35    0.81
  -3  -3   4   36.40    0.80
  -4  -3   4    0.02    0.02
   4  -3   4    0.01    0.02
   4   3   4    0.00    0.02
  -4   3   4   -0.01    0.02
  -4   3  -4    0.06    0.02
   4   3   4    0.02    0.02
  -4   3  -4    0.03    0.02
  -4  -3  -4    0.03    0.01
   4   3  -4    0.02    0.02
   4  -3   4    0.03    0.01
  -4   3   4    0.03    0.02
   4  -3  -4    0.02    0.02
   4   3  -4    0.03    0.02
  -4  -3  -4    0.04    0.02
  -4  -3   4    0.05    0.02
  -5  -3   4    9.51    0.25
  -5   3  -4    9.29    0.26
  -5   3   4    9.63    0.25
   5   3   4    9.37    0.25
  -5  -3   4    9.42    0.24
   5   3   4    9.70    0.25
  -5   3   4    9.71    0.25
   5  -3   4    9.11    0.25
   5   3  -4    9.23    0.24
   5   3  -4    9.44    0.24
   5  -3  -4    9.62    0.23
  -5  -3  -4    9.40    0.25
  -5   3  -4    9.61    0.24
   5  -3  -4    9.66    0.25
  -6   3   4    0.05    0.03
  -6   3   4    0.15    0.04
   6  -3  -4    0.09    0.03
  -6   3  -4    0.09    0.03
   6   3   4    0.12    0.03
  -6  -3  -4    0.05    0.04
  -6  -3   4    0.12    0.03
   6  -3   4    0.16    0.04
  -6   3  -4    0.15    0.04
   6   3   4    0.13    0.03
   6   3  -4    0.11    0.03
   6   3  -4    0.08    0.03
   7   3  -4    5.15    0.16
  -7   3   4    5.28    0.17
   7  -3  -4    5.01    0.16
  -7   3  -4    5.01    0.18
   7   3   4    4.92    0.16
  -7  -3   4    5.47    0.17
  -7   3   4    5.29    0.17
   7  -3   4    5.14    0.17
  -7  -3  -4    4.97    0.17
  -8  -3   4    0.06    0.04
   8  -3  -4   -0.01    0.03
  -8   3   4    0.01    0.04
   8   3   4    0.01    0.03
   8  -3   4   -0.01    0.03
  -8  -3  -4    0.02    0.04
   8   3  -4   -0.04    0.03
  -8   3  -4   -0.02    0.03
   9  -3   4    0.42    0.06
   9  -3  -4    0.42    0.06
  -9   3  -4    0.51    0.07
  -9   3   4    0.53    0.06
  -9  -3  -4    0.49    0.07
   9   3   4    0.51    0.06
   9   3  -4    0.48    0.06
  -9  -3   4    0.38    0.06
   0   4   4    2.78    0.08
   0  -4   4    2.77    0.08
   0   4   4    2.80    0.08
   0   4  -4    2.93    0.08
   0  -4  -4    2.88    0.07
   0  -4   4    2.79    0.08
   0  -4  -4    2.76    0.08
   0  -4   4    2.88    0.07
  -1   4  -4    0.11    0.01
  -1  -4   4    0.17    0.02
   1   4  -4    0.15    0.01
  -1   4   4    0.10    0.02
  -1  -4  -4    0.11    0.01
   1  -4   4    0.14    0.01
   1   4   4    0.18    0.01
  -1   4  -4    0.13    0.01
   1  -4   4    0.12    0.01
   1  -4  -4    0.11    0.01
  -1  -4   4    0.12    0.01
   2  -4   4   14.13    0.34
   2   4  -4   14.02    0.34
   2   4   4   14.38    0.34
   2   4   4   14.09    0.34
   2  -4  -4   14.28    0.34
  -2   4   4   14.38    0.34
  -2  -4  -4   14.51    0.34
   2  -4  -4   14.68    0.33
  -2  -4   4   14.17    0.33
  -2  -4   4   13.86    0.33
  -2   4   4   14.55    0.34
  -2   4  -4   14.40    0.33
   2   4  -4   14.38    0.33
  -2   4  -4   14.21    0.33
   2  -4   4   14.19    0.34
  -3  -4   4   39.40    0.88
  -3  -4   4   39.18    0.89
   3   4   4   39.42    0.91
   3  -4  -4   39.40    0.90
   3  -4   4   38.79    0.89
   3   4   4   39.36    0.90
   3  -4  -4   39.68    0.90
  -3   4   4   39.23    0.89
   3   4  -4   38.39    0.90
   3  -4   4   40.73    0.90
  -3   4   4   39.11    0.89
  -3   4  -4   38.91    0.88
  -3  -4  -4   39.34    0.89
   3   4  -4   39.33    0.89
   3  -4   4   39.54    0.90
   4   4   4    4.14    0.12
  -4   4   4    4.32    0.12
  -4   4   4    4.27    0.13
  -4  -4  -4    4.18    0.13
   4   4  -4    4.25    0.12
  -4  -4   4    4.21    0.12
   4  -4   4    4.31    0.11
   4   4   4    4.16    0.12
   4  -4  -4    4.14    0.12
   4  -4   4    4.11    0.12
  -4   4  -4    4.24    0.12
   4  -4  -4    4.24    0.11
  -4  -4   4    4.07    0.12
   4   4  -4    4.24    0.12
   4  -4   4    4.16    0.13
  -5   4   4    4.53    0.14
  -5  -4  -4    4.57    0.14
   5   4   4    4.21    0.14
   5   4   4    4.58    0.14
   5  -4   4    4.46    0.14
   5  -4  -4    4.58    0.14
   5   4  -4    4.46    0.13
  -5   4   4    4.50    0.14
  -5  -4   4    4.54    0.14
   5   4  -4    4.59    0.13
  -5  -4   4    4.68    0.13
  -5   4  -4    4.59    0.15
  -5   4  -4    4.60    0.13
  -6   4  -4    5.52    0.18
  -6   4   4    5.29    0.17
  -6  -4  -4    5.25    0.17
   6   4   4    5.32    0.17
   6   4   4    5.21    0.16
   6  -4   4    5.38    0.17
  -6  -4   4    5.35    0.17
  -6   4   4    5.74    0.17
   6  -4  -4    5.52    0.16
   6   4  -4    5.24    0.16
   6   4  -4    5.38    0.16
  -6   4  -4    5.65    0.16
  -7   4  -4    0.87    0.07
  -7   4   4    0.95    0.07
   7   4  -4    0.82    0.06
  -7   4   4    0.80    0.07
   7  -4   4    0.87    0.06
   7  -4  -4    0.78    0.06
   7   4  -4    0.83    0.06
  -7  -4  -4    0.78    0.07
  -7  -4   4    0.79    0.06
   7   4   4    0.84    0.06
   8  -4  -4   -0.05    0.03
  -8   4  -4    0.02    0.04
   8   4  -4    0.01    0.03
   8   4   4    0.02    0.03
  -8  -4   4    0.01    0.04
  -8   4   4   -0.01    0.03
   8  -4   4   -0.04    0.03
  -8  -4  -4    0.04    0.04
  -9   4  -4    0.37    0.06
   9   4   4    0.42    0.06
  -9  -4  -4    0.40    0.07
  -9   4   4    0.42    0.06
   9  -4   4    0.40    0.06
  -9  -4   4    0.44    0.06
   9  -4  -4    0.47    0.06
   9   4  -4    0.41    0.06
   0   5  -4    0.01    0.01
   0  -5   4    0.01    0.01
   0   5   4   -0.01    0.01
   0   5   4   -0.01    0.01
   0  -5  -4   -0.02    0.01
   0  -5  -4    0.00    0.01
   0  -5   4    0.02    0.01
   1   5   4   42.90    0.97
  -1  -5  -4   43.12    0.95
   1  -5  -4   42.42    0.94
  -1  -5  -4   41.99    0.96
  -1  -5   4   41.52    0.95
   1  -5  -4   41.51    0.96
   1   5  -4   42.00    0.97
  -1   5   4   42.01    0.95
  -1  -5   4   41.32    0.94
  -1   5  -4   42.23    0.94
   1   5   4   43.49    0.94
   1  -5   4   43.10    0.95
  -1   5   4   42.22    0.97
   1  -5   4   43.03    0.96
  -1   5  -4   42.97    0.96
   2  -5   4   13.31    0.31
  -2   5   4   13.10    0.31
   2  -5  -4   13.30    0.30
   2   5   4   13.05    0.31
   2   5  -4   13.37    0.30
  -2   5   4   13.54    0.31
  -2  -5   4   13.09    0.30
   2   5   4   12.81    0.32
  -2  -5   4   12.86    0.31
   2  -5  -4   13.09    0.31
   2   5  -4   12.75    0.31
  -2   5  -4   13.08    0.31
  -2  -5  -4   13.06    0.31
   2  -5   4   12.83    0.31
  -2   5  -4   13.26    0.30
   3   5  -4    6.36    0.17
   3  -5  -4    6.45    0.17
  -3  -5   4    6.32    0.17
   3   5  -4    6.33    0.16
   3  -5   4    6.66    0.17
  -3  -5   4    6.43    0.16
   3  -5  -4    6.63    0.16
   3  -5   4    6.58    0.17
   3   5   4    6.50    0.17
   3   5   4    6.40    0.17
  -3   5   4    6.38    0.16
  -3   5  -4    6.49    0.15
  -3   5  -4    6.53    0.17
  -3  -5  -4    6.37    0.17
  -3   5   4    6.24    0.17
  -4   5   4    0.47    0.04
   4  -5  -4    0.49    0.03
   4  -5   4    0.50    0.04
  -4   5  -4    0.51    0.04
  -4  -5   4    0.48    0.04
   4  -5   4    0.51    0.04
  -4   5   4    0.52    0.04
   4   5   4    0.55    0.04
   4   5  -4    0.51    0.03
   4   5   4    0.50    0.04
   4  -5  -4    0.54    0.04
  -4  -5   4    0.55    0.04
   4   5  -4    0.50    0.04
  -4  -5  -4    0.54    0.04
   5   5   4   12.27    0.32
   5   5  -4   11.78    0.32
   5   5   4   12.86    0.32
  -5   5   4   12.57    0.32
  -5  -5   4   13.04    0.32
   5  -5  -4   12.80    0.32
  -5  -5   4   13.11    0.31
   5  -5   4   12.93    0.33
   5   5  -4   13.17    0.32
  -5   5  -4   12.81    0.32
  -5   5  -4   13.20    0.33
  -5  -5  -4   13.05    0.33
  -5   5   4   12.52    0.32
   6   5   4    4.34    0.14
   6   5   4    4.25    0.14
   6  -5   4    4.17    0.14
  -6   5   4    4.26    0.14
   6  -5  -4    4.23    0.14
  -6  -5  -4    4.02    0.14
  -6   5   4    4.22    0.14
  -6   5  -4    4.12    0.15
  -6  -5   4    4.18    0.14
  -6   5  -4    4.18    0.13
   6   5  -4    4.16    0.13
   6   5  -4    4.09    0.13
  -7  -5  -4    0.65    0.06
  -7  -5   4    0.73    0.06
  -7   5   4    0.89    0.06
  -7   5   4    0.71    0.06
   7   5  -4    0.76    0.06
   7   5   4    0.65    0.06
   7   5   4    0.78    0.06
   7  -5  -4    0.64    0.06
   7  -5   4    0.72    0.06
   7   5  -4    0.79    0.06
  -7   5  -4    0.77    0.07
  -8   5   4   -0.03    0.04
   8  -5  -4   -0.03    0.03
  -8   5  -4   -0.04    0.04
  -8  -5   4    0.03    0.04
   8   5  -4   -0.02    0.03
   8  -5   4    0.02    0.03
  -8  -5  -4    0.02    0.04
   8   5   4    0.04    0.04
  -9  -5   4    0.08    0.05
   9  -5  -4   -0.01    0.04
  -9  -5  -4    0.05    0.05
   9  -5   4    0.05    0.04
  -9   5  -4    0.06    0.05
   9   5   4    0.04    0.04
   0  -6  -4   17.79    0.40
   0   6   4   17.84    0.41
   0  -6  -4   17.33    0.41
   0  -6   4   18.21    0.41
   0  -6   4   17.71    0.41
   0  -6   4   17.68    0.41
   0   6  -4   17.96    0.41
   0   6   4   17.46    0.42
   1  -6  -4    0.29    0.02
   1  -6  -4    0.30    0.02
  -1  -6   4    0.31    0.02
   1   6   4    0.31    0.02
   1  -6   4    0.31    0.02
  -1   6   4    0.28    0.02
  -1   6  -4    0.27    0.03
  -1   6   4    0.30    0.03
  -1   6  -4    0.30    0.02
  -1  -6   4    0.29    0.02
   1   6   4    0.31    0.03
   1   6  -4    0.28    0.02
  -1  -6  -4    0.31    0.02
   1  -6   4    0.33    0.02
   2   6   4    5.07    0.14
  -2  -6   4    5.14    0.14
   2  -6   4    5.27    0.14
   2  -6   4    5.45    0.14
   2   6  -4    5.10    0.14
   2   6   4    5.13    0.14
  -2  -6   4    5.35    0.13
  -2   6   4    5.41    0.14
   2  -6  -4    5.23    0.13
   2   6   4    5.42    0.12
   2  -6  -4    5.02    0.14
  -2   6  -4    5.26    0.14
   2   6  -4    5.14    0.13
  -2   6  -4    5.57    0.13
  -2   6   4    5.23    0.14
  -2  -6  -4    5.52    0.14
   3   6  -4   16.47    0.39
  -3   6   4   16.95    0.40
  -3   6  -4   16.72    0.39
  -3   6  -4   17.14    0.39
   3   6  -4   16.66    0.40
  -3  -6   4   16.76    0.39
   3  -6  -4   16.13    0.40
   3   6   4   16.89    0.41
   3  -6  -4   16.95    0.39
   3  -6  -4   17.20    0.39
  -3  -6   4   16.56    0.40
   3   6   4   16.67    0.40
   3  -6   4   16.80    0.40
  -3  -6  -4   16.88    0.40
   3  -6   4   16.86    0.40
   4  -6  -4    0.08    0.01
   4   6   4    0.06    0.02
  -4   6   4    0.05    0.02
   4  -6   4    0.05    0.02
   4  -6   4    0.06    0.02
  -4   6   4    0.05    0.03
   4  -6  -4    0.07    0.02
  -4  -6  -4    0.07    0.03
  -4  -6   4    0.08    0.02
   4   6  -4    0.15    0.02
  -4  -6   4    0.09    0.02
   4   6   4    0.11    0.02
  -4   6  -4    0.10    0.02
   4   6  -4    0.10    0.02
  -5  -6  -4    5.17    0.16
  -5   6   4    5.25    0.16
   5  -6   4    5.23    0.16
  -5   6  -4    5.28    0.15
  -5  -6   4    5.18    0.16
   5   6   4    5.15    0.15
   5  -6  -4    5.16    0.15
  -5   6   4    5.38    0.16
   5   6   4    5.13    0.15
   5  -6   4    5.16    0.16
   5   6  -4    5.07    0.15
   5   6  -4    5.18    0.15
   6   6  -4    0.33    0.04
   6   6   4    0.35    0.04
   6  -6  -4    0.31    0.04
   6   6   4    0.41    0.04
  -6  -6   4    0.38    0.04
   6  -6   4    0.29    0.04
  -6   6  -4    0.35    0.05
   6   6  -4    0.39    0.04
  -6   6  -4    0.45    0.05
  -6   6   4    0.34    0.04
  -6   6   4    0.38    0.05
  -6  -6  -4    0.37    0.04
   7  -6   4    0.02    0.03
   7   6  -4   -0.06    0.03
  -7   6   4    0.02    0.04
  -7   6   4    0.00    0.04
  -7  -6   4    0.02    0.04
   7   6  -4    0.01    0.03
  -7   6  -4    0.03    0.04
   7   6   4    0.03    0.03
  -7  -6  -4    0.01    0.04
   7  -6  -4   -0.06    0.03
   7   6   4    0.01    0.03
  -8   6  -4    1.03    0.08
  -8   6   4    1.27    0.09
   8  -6  -4    1.02    0.07
  -8   6   4    1.21    0.08
  -8  -6  -4    1.08    0.08
  -8  -6   4    1.20    0.08
   8   6   4    1.10    0.08
   8  -6   4    0.98    0.07
  -9   6  -4    0.45    0.07
  -9  -6  -4    0.38    0.06
   9   6   4    0.39    0.06
  -9  -6   4    0.33    0.06
   9  -6   4    0.35    0.06
   9  -6  -4    0.38    0.06
   0  -7   4    0.04    0.01
   0   7   4    0.03    0.01
   0  -7  -4    0.03    0.01
   0  -7   4    0.00    0.01
   0   7  -4    0.01    0.01
   0   7   4    0.04    0.02
   0  -7  -4    0.02    0.01
  -1   7  -4  113.06    2.47
   1   7  -4  110.28    2.53
   1  -7  -4  110.47    2.52
   1  -7  -4  113.82    2.48
  -1  -7   4  113.03    2.47
   1   7   4  112.87    2.54
  -1   7   4  112.06    2.47
   1  -7   4  110.02    2.48
  -1  -7  -4  111.46    2.52
  -1  -7   4  108.14    2.48
  -1   7   4  113.12    2.54
  -1  -7  -4  112.16    2.48
   1  -7   4  114.62    2.52
   1   7   4  114.77    2.47
  -1   7  -4  112.88    2.53
   2  -7  -4    0.91    0.04
  -2   7   4    0.84    0.04
   2  -7  -4    0.82    0.04
   2  -7   4    0.92    0.04
   2   7  -4    0.89    0.04
  -2  -7  -4    0.90    0.04
  -2  -7   4    0.85    0.04
  -2   7  -4    0.93    0.03
  -2  -7  -4    0.97    0.04
   2   7   4    0.78    0.04
  -2  -7   4    0.86    0.04
   2  -7   4    0.95    0.04
   2   7  -4    0.88    0.03
  -2   7   4    0.85    0.04
   2   7   4    0.90    0.03
  -2   7  -4    0.93    0.04
   3  -7   4    5.08    0.14
  -3   7  -4    5.06    0.14
  -3  -7   4    4.88    0.14
  -3  -7   4    5.17    0.13
  -3  -7  -4    5.02    0.14
   3   7  -4    5.21    0.14
   3  -7  -4    5.06    0.14
   3   7   4    4.91    0.14
   3   7   4    5.09    0.14
  -3   7   4    5.18    0.13
   3  -7  -4    5.06    0.14
   3  -7   4    4.94    0.14
   3   7  -4    5.04    0.13
  -3   7   4    4.88    0.14
  -4  -7   4    4.88    0.13
   4   7   4    4.94    0.15
  -4   7   4    5.22    0.14
   4  -7   4    4.89    0.14
  -4   7  -4    5.02    0.14
   4  -7   4    4.47    0.15
  -4   7   4    5.05    0.15
  -4  -7  -4    5.08    0.15
   4   7  -4    5.14    0.14
  -4  -7   4    4.99    0.15
   4   7   4    5.08    0.15
   5  -7   4    0.13    0.03
  -5   7   4    0.16    0.03
   5   7  -4    0.07    0.03
  -5   7   4    0.12    0.03
   5   7   4    0.08    0.03
   5   7  -4    0.09    0.02
   5   7   4    0.12    0.03
  -5   7  -4    0.13    0.03
  -5  -7   4    0.15    0.03
   5  -7  -4    0.12    0.03
   5  -7   4    0.11    0.03
  -5  -7  -4    0.08    0.03
  -6  -7   4    0.58    0.05
   6  -7   4    0.47    0.05
   6   7  -4    0.47    0.04
  -6  -7  -4    0.53    0.05
   6   7   4    0.48    0.05
   6  -7  -4    0.59    0.05
   6   7  -4    0.54    0.05
   6   7   4    0.49    0.05
  -6   7   4    0.49    0.05
  -6   7  -4    0.56    0.06
  -6   7   4    0.47    0.05
  -6   7  -4    0.65    0.06
  -7   7   4   12.64    0.33
   7   7  -4   12.34    0.33
  -7   7  -4   12.32    0.34
  -7   7   4   12.52    0.33
  -7   7  -4   12.60    0.33
   7   7   4   12.58    0.33
   7  -7   4   12.27    0.33
  -7  -7  -4   12.09    0.34
   7  -7  -4   12.18    0.33
   7   7   4   11.96    0.33
  -7  -7   4   12.30    0.33
   8  -7  -4    0.03    0.04
  -8  -7  -4   -0.01    0.03
  -8  -7   4    0.03    0.04
  -8   7  -4   -0.02    0.04
   8  -7   4   -0.04    0.03
  -8   7   4   -0.03    0.03
   8   7   4   -0.02    0.03
  -9  -7   4    0.49    0.06
   9   7   4    0.40    0.06
  -9   7  -4    0.26    0.06
   0   8   4    3.35    0.10
   0   8  -4    3.36    0.09
   0  -8   4    3.32    0.09
   0  -8   4    3.40    0.08
   0  -8  -4    3.29    0.09
   0   8   4    3.26    0.09
   0   8  -4    3.27    0.09
   0  -8  -4    3.38    0.09
   1   8   4    0.46    0.03
   1  -8   4    0.46    0.03
  -1   8  -4    0.43    0.03
   1   8  -4    0.47    0.03
  -1  -8  -4    0.47    0.03
   1  -8  -4    0.40    0.03
  -1  -8   4    0.44    0.03
  -1   8   4    0.36    0.03
  -1  -8  -4    0.44    0.03
   1  -8  -4    0.44    0.03
   1  -8   4    0.49    0.02
  -1   8  -4    0.46    0.03
  -1   8   4    0.46    0.03
   1   8   4    0.43    0.03
  -1  -8   4    0.53    0.03
  -2  -8   4    0.01    0.01
   2  -8  -4    0.02    0.01
   2  -8   4    0.04    0.02
  -2   8   4    0.01    0.01
   2   8   4    0.03    0.01
  -2   8   4    0.03    0.02
  -2   8  -4    0.03    0.01
  -2  -8   4    0.02    0.02
  -2   8  -4    0.02    0.02
   2  -8   4    0.11    0.02
  -2  -8  -4    0.06    0.02
   2  -8  -4    0.04    0.02
   2   8  -4    0.02    0.02
   2   8   4    0.00    0.02
  -3  -8   4    3.59    0.10
   3  -8  -4    3.44    0.11
   3  -8   4    3.47    0.11
  -3   8  -4    3.51    0.11
   3   8   4    3.57    0.11
   3  -8   4    3.51    0.10
  -3   8   4    3.50    0.11
  -3   8   4    3.74    0.10
   3   8  -4    3.51    0.09
   3   8   4    3.61    0.11
  -3  -8  -4    3.57    0.11
   3   8  -4    3.50    0.11
  -3  -8   4    3.45    0.11
   3  -8  -4    3.71    0.10
  -4   8   4    0.13    0.03
   4   8  -4    0.15    0.02
  -4   8  -4    0.12    0.03
  -4  -8  -4    0.19    0.03
   4  -8  -4    0.14    0.03
   4  -8   4    0.11    0.03
  -4  -8   4    0.11    0.03
   4   8   4    0.09    0.03
  -4  -8   4    0.12    0.02
   4  -8   4    0.14    0.03
   4   8  -4    0.10    0.02
   4  -8  -4    0.12    0.03
   4   8   4    0.13    0.03
  -5   8  -4    0.21    0.04
  -5  -8   4    0.20    0.04
   5  -8  -4    0.13    0.03
   5  -8   4    0.15    0.03
   5   8  -4    0.19    0.03
  -5  -8  -4    0.09    0.03
   5  -8   4    0.20    0.03
  -5   8   4    0.15    0.03
  -5   8   4    0.19    0.04
   5   8  -4    0.17    0.03
   5   8   4    0.17    0.04
   5   8   4    0.16    0.03
  -6  -8   4    4.78    0.15
  -6   8   4    4.46    0.16
  -6  -8  -4    4.53    0.16
  -6   8  -4    4.58    0.15
   6  -8  -4    4.46    0.15
   6   8   4    4.69    0.15
  -6   8   4    4.98    0.16
   6   8   4    4.58    0.15
   6   8  -4    4.79    0.15
   6  -8   4    4.71    0.15
   7  -8   4    0.36    0.05
   7   8   4    0.40    0.05
  -7   8   4    0.48    0.06
  -7  -8  -4    0.52    0.06
  -7   8  -4    0.33    0.06
  -7   8   4    0.46    0.06
  -7  -8   4    0.41    0.05
   7   8  -4    0.43    0.05
   7  -8  -4    0.36    0.04
  -7   8  -4    0.41    0.05
   7   8   4    0.47    0.05
   8  -8  -4    0.04    0.03
  -8  -8   4    0.09    0.04
   8  -8   4    0.04    0.04
   8   8  -4    0.05    0.04
  -8   8  -4    0.08    0.05
   8   8   4    0.12    0.04
  -8   8   4    0.08    0.04
  -8  -8  -4    0.08    0.04
   9   8   4    0.02    0.04
   0   9   4   -0.02    0.01
   0  -9   4    0.00    0.01
   0   9  -4    0.00    0.01
   0   9  -4    0.00    0.01
   0  -9  -4   -0.01    0.01
   0   9   4    0.01    0.02
   0  -9  -4    0.00    0.01
   0  -9   4    0.00    0.01
   1   9   4    0.59    0.04
   1  -9  -4    0.53    0.03
  -1   9  -4    0.58    0.04
   1  -9   4    0.64    0.03
  -1   9   4    0.48    0.04
  -1   9   4    0.51    0.03
   1  -9   4    0.62    0.04
   1  -9  -4    0.57    0.03
  -1  -9   4    0.58    0.03
   1   9   4    0.60    0.03
  -1  -9   4    0.56    0.04
  -1  -9  -4    0.57    0.03
   1   9  -4    0.61    0.03
  -1  -9  -4    0.60    0.03
  -1   9  -4    0.69    0.03
  -1  -9   4    0.61    0.02
  -2  -9  -4   25.44    0.59
  -2   9   4   25.35    0.59
   2  -9  -4   24.93    0.59
  -2  -9   4   25.34    0.58
   2   9   4   25.91    0.57
   2  -9   4   25.26    0.59
   2  -9  -4   25.33    0.58
  -2  -9   4   26.07    0.58
  -2  -9   4   25.44    0.59
  -2  -9  -4   25.94    0.59
  -2   9   4   25.17    0.59
   2  -9   4   25.73    0.59
   2   9   4   25.51    0.61
  -2   9  -4   24.93    0.58
   2   9  -4   25.10    0.60
  -2   9  -4   26.00    0.58
   3  -9  -4    1.99    0.07
   3  -9   4    1.99    0.08
  -3  -9  -4    1.90    0.07
   3   9  -4    1.97    0.06
   3   9  -4    1.87    0.07
  -3   9   4    1.94    0.08
  -3   9  -4    1.98    0.08
  -3  -9   4    1.97    0.08
   3  -9   4    2.08    0.07
  -3   9   4    1.94    0.06
  -3  -9   4    2.01    0.07
   3  -9  -4    1.83    0.07
  -4  -9   4    0.17    0.03
   4   9  -4    0.18    0.02
   4  -9   4    0.16    0.03
   4   9  -4    0.18    0.03
   4   9   4    0.18    0.03
  -4  -9  -4    0.19    0.03
  -4   9   4    0.13    0.03
  -4  -9   4    0.17    0.02
  -4   9  -4    0.12    0.03
   4  -9  -4    0.19    0.03
   4   9   4    0.19    0.03
   4  -9  -4    0.15    0.03
   4  -9   4    0.15    0.03
   5  -9  -4    2.77    0.10
   5   9  -4    2.78    0.10
  -5  -9  -4    2.77    0.10
  -5   9   4    2.74    0.11
   5   9   4    2.76    0.10
   5  -9   4    2.77    0.10
   5   9   4    2.69    0.10
   5  -9   4    2.83    0.11
  -5  -9   4    2.76    0.10
  -5   9   4    2.84    0.10
  -5   9  -4    2.64    0.10
   6   9   4    0.65    0.05
   6  -9   4    0.64    0.05
  -6   9   4    0.80    0.06
   6  -9   4    0.65    0.06
  -6   9   4    0.76    0.06
  -6  -9   4    0.65    0.06
  -6  -9  -4    0.73    0.06
  -6   9  -4    0.71    0.06
   6   9  -4    0.74    0.06
   6   9   4    0.62    0.05
   6  -9  -4    0.78    0.06
   7  -9   4    0.21    0.04
  -7  -9  -4    0.16    0.04
  -7   9  -4    0.26    0.05
  -7   9  -4    0.24    0.05
  -7  -9   4    0.20    0.04
   7   9  -4    0.20    0.04
   7   9   4    0.20    0.04
   7   9   4    0.24    0.04
  -7   9   4    0.24    0.05
   7  -9  -4    0.21    0.04
  -8   9  -4    0.08    0.05
   8   9   4    0.10    0.04
  -8  -9   4    0.09    0.04
  -8   9   4    0.06    0.04
   8  -9  -4    0.14    0.04
   8   9  -4    0.03    0.04
  -8  -9  -4    0.10    0.05
   8  -9   4    0.09    0.04
   8   9   4    0.09    0.04
   0  10  -4    0.19    0.02
   0 -10  -4    0.20    0.02
   0  10  -4    0.16    0.02
   0 -10   4    0.20    0.02
   0 -10   4    0.18    0.02
   0 -10  -4    0.20    0.02
   0  10   4    0.16    0.02
   0  10   4    0.19    0.02
  -1 -10   4    1.02    0.05
   1  10  -4    1.10    0.05
   1  10   4    0.94    0.05
   1  10  -4    1.14    0.05
   1 -10   4    1.10    0.04
  -1 -10  -4    1.13    0.05
  -1  10   4    1.03    0.05
  -1  10  -4    1.16    0.04
   1 -10  -4    1.11    0.04
  -1 -10   4    1.06    0.03
  -1  10   4    1.01    0.05
  -1 -10  -4    1.09    0.04
   1 -10  -4    1.08    0.05
   1  10   4    1.09    0.04
   1 -10   4    1.07    0.05
  -1  10  -4    1.09    0.05
  -2  10  -4   60.48    1.33
  -2 -10  -4   58.35    1.31
   2 -10   4   59.49    1.33
   2  10  -4   58.93    1.34
   2 -10  -4   58.73    1.31
  -2 -10  -4   58.24    1.33
   2 -10  -4   57.42    1.33
   2 -10   4   57.63    1.32
  -2 -10   4   58.15    1.30
  -2 -10   4   59.86    1.32
  -2  10   4   58.78    1.34
   2  10   4   57.60    1.35
  -2 -10   4   58.87    1.32
  -2  10  -4   56.99    1.31
   2  10   4   59.22    1.29
  -2  10   4   57.68    1.31
  -3 -10  -4    0.46    0.04
   3  10   4    0.47    0.05
  -3  10   4    0.43    0.04
   3 -10  -4    0.38    0.04
   3 -10  -4    0.39    0.04
  -3 -10   4    0.44    0.03
  -3 -10  -4    0.52    0.04
   3 -10   4    0.42    0.04
   3 -10   4    0.47    0.03
  -3  10  -4    0.32    0.04
  -3 -10   4    0.41    0.04
   3  10  -4    0.44    0.04
   4  10  -4   -0.02    0.03
  -4 -10   4    0.00    0.02
   4  10   4    0.07    0.03
   4 -10  -4    0.00    0.02
   4 -10  -4    0.17    0.03
   4 -10   4    0.01    0.02
   4 -10   4    0.03    0.02
  -4  10   4    0.01    0.03
  -4 -10  -4    0.02    0.03
   4  10   4    0.01    0.02
  -4  10  -4   -0.02    0.03
  -5  10  -4    5.09    0.16
   5  10   4    5.11    0.16
   5  10   4    4.97    0.15
   5 -10  -4    5.10    0.16
  -5  10   4    4.90    0.16
   5 -10   4    5.14    0.16
   5  10  -4    5.22    0.16
   5 -10   4    5.00    0.16
  -5 -10  -4    5.04    0.16
  -5 -10   4    5.22    0.16
  -6 -10  -4    1.23    0.07
   6  10   4    1.13    0.07
  -6  10   4    1.14    0.08
   6  10   4    1.30    0.07
  -6  10  -4    1.17    0.08
  -6 -10   4    1.10    0.07
   6 -10   4    1.11    0.07
   6  10  -4    1.20    0.07
   6 -10  -4    1.16    0.07
   6 -10   4    1.23    0.07
  -6  10   4    1.33    0.08
   7  10   4    0.31    0.04
   7 -10   4    0.31    0.05
   7 -10  -4    0.39    0.05
  -7  10  -4    0.37    0.05
  -7 -10   4    0.47    0.06
   7  10  -4    0.33    0.05
  -7  10   4    0.33    0.05
   7  10   4    0.29    0.05
  -7  10  -4    0.33    0.06
  -7 -10  -4    0.34    0.05
  -8 -10   4    0.97    0.08
   8  10   4    0.96    0.08
   8  10  -4    0.89    0.08
  -8  10   4    1.05    0.08
   8 -10  -4    0.92    0.07
  -8 -10  -4    0.95    0.08
   8  10   4    0.88    0.07
   8 -10   4    0.93    0.08
  -8  10  -4    0.88    0.08
   0 -11  -4   -0.02    0.01
   0  11   4    0.04    0.02
   0  11   4    0.02    0.02
   0 -11   4    0.02    0.01
   0 -11   4   -0.02    0.02
   0  11  -4    0.01    0.02
   0 -11  -4    0.01    0.01
   0  11  -4    0.00    0.02
   1 -11  -4   31.99    0.75
   1 -11   4   31.90    0.74
   1  11  -4   32.42    0.75
   1 -11   4   32.39    0.74
   1  11  -4   32.85    0.73
   1 -11  -4   32.57    0.73
  -1 -11   4   31.69    0.74
  -1  11   4   31.90    0.74
  -1  11  -4   31.46    0.73
  -1 -11  -4   32.37    0.75
  -1  11   4   32.42    0.75
  -1 -11  -4   32.27    0.73
  -1  11  -4   33.11    0.75
   1  11   4   32.20    0.73
   1  11   4   31.98    0.76
  -2  11   4    2.26    0.07
  -2  11  -4    2.10    0.08
   2 -11   4    2.09    0.07
   2  11   4    2.02    0.06
   2 -11  -4    2.16    0.08
   2  11   4    2.17    0.08
   2  11  -4    2.09    0.08
  -2 -11   4    1.93    0.08
  -2 -11  -4    2.01    0.07
   2 -11   4    1.93    0.08
  -2 -11  -4    2.08    0.07
  -2  11   4    2.13    0.09
   2 -11  -4    2.21    0.07
  -2  11  -4    2.11    0.06
   3  11  -4    4.82    0.15
   3  11   4    4.78    0.15
   3 -11  -4    4.93    0.14
   3 -11  -4    5.01    0.14
   3 -11   4    5.02    0.14
  -3 -11  -4    5.08    0.14
  -3  11  -4    4.93    0.15
  -3  11   4    4.76    0.15
   3 -11   4    4.90    0.15
  -3 -11   4    4.95    0.13
  -3 -11  -4    4.95    0.14
  -3 -11   4    5.01    0.15
   4 -11  -4    0.06    0.03
  -4 -11   4    0.10    0.03
  -4 -11  -4    0.20    0.03
  -4  11  -4    0.06    0.03
   4 -11   4    0.08    0.03
  -4  11   4    0.08    0.04
   4 -11   4    0.08    0.03
   4  11   4    0.07    0.03
   4  11  -4    0.06    0.03
   4 -11  -4    0.08    0.03
   5 -11  -4    1.89    0.08
   5  11   4    1.76    0.09
   5  11  -4    1.85    0.08
   5 -11   4    1.89    0.09
  -5 -11  -4    1.96    0.09
   5 -11  -4    1.90    0.08
  -5  11   4    1.85    0.09
  -5  11  -4    1.65    0.09
   5  11   4    1.79    0.08
   5 -11   4    1.85    0.08
  -5 -11   4    2.07    0.09
  -6  11  -4    0.33    0.05
   6 -11   4    0.30    0.05
  -6 -11  -4    0.25    0.04
   6 -11  -4    0.33    0.04
   6  11   4    0.30    0.04
  -6  11   4    0.38    0.05
  -6 -11   4    0.26    0.04
   6  11  -4    0.31    0.05
   6  11   4    0.35    0.05
   6 -11   4    0.34    0.04
  -7  11  -4    0.38    0.05
  -7 -11  -4    0.35    0.05
   7  11  -4    0.46    0.05
  -7  11   4    0.42    0.06
   7 -11   4    0.43    0.05
   7  11   4    0.36    0.05
  -7 -11   4    0.42    0.06
  -7  11  -4    0.40    0.06
   7 -11  -4    0.39    0.05
   7  11   4    0.40    0.05
  -8  11   4    0.70    0.07
   8  11   4    0.62    0.06
   8 -11  -4    0.71    0.07
  -8  11  -4    0.76    0.08
  -8 -11  -4    0.67    0.07
   8 -11   4    0.58    0.06
   8  11   4    0.63    0.07
  -8 -11   4    0.68    0.07
   8  11  -4    0.61    0.07
   0 -12  -4    0.26    0.03
   0 -12  -4    0.22    0.02
   0  12  -4    0.21    0.03
   0  12   4    0.23    0.03
   0  12   4    0.21    0.03
   0 -12   4    0.24    0.03
   0  12  -4    0.24    0.03
  -1  12   4    0.08    0.03
  -1  12   4    0.05    0.02
   1  12   4    0.04    0.03
   1 -12  -4    0.04    0.02
   1  12  -4    0.04    0.02
  -1  12  -4    0.02    0.02
   1 -12  -4    0.06    0.02
  -1 -12  -4    0.05    0.02
  -1 -12  -4    0.06    0.02
   1  12   4    0.07    0.02
  -1  12  -4    0.02    0.02
   1 -12   4    0.07    0.02
  -1 -12   4    0.08    0.02
   1 -12   4    0.08    0.02
   1  12  -4    0.01    0.02
   2 -12  -4    1.43    0.06
   2  12   4    1.58    0.07
   2 -12   4    1.64    0.07
   2 -12  -4    1.66    0.06
  -2 -12  -4    1.62    0.06
  -2  12   4    1.56    0.07
   2 -12   4    1.64    0.06
   2  12  -4    1.47    0.07
  -2 -12  -4    1.50    0.06
  -2  12   4    1.63    0.06
  -2  12  -4    1.56    0.07
  -2 -12   4    1.56    0.07
   2  12  -4    1.58    0.06
   3  12   4    2.33    0.09
  -3  12   4    2.41    0.10
   3  12  -4    2.53    0.09
   3 -12   4    2.56    0.09
   3 -12  -4    2.51    0.09
  -3 -12   4    2.62    0.09
   3 -12  -4    2.38    0.09
  -3 -12  -4    2.63    0.09
   3 -12   4    2.53    0.08
  -3  12  -4    2.52    0.09
  -3 -12  -4    2.35    0.09
   4  12   4    0.25    0.04
  -4 -12   4    0.34    0.04
   4  12  -4    0.23    0.04
   4 -12   4    0.34    0.04
   4 -12  -4    0.34    0.04
  -4 -12  -4    0.34    0.04
  -4  12   4    0.24    0.04
  -4  12  -4    0.37    0.04
   4 -12   4    0.31    0.04
   4 -12  -4    0.32    0.03
  -4 -12  -4    0.31    0.04
   5 -12   4    1.11    0.06
  -5  12  -4    1.07    0.07
   5  12   4    1.20    0.06
   5 -12  -4    1.08    0.06
  -5  12   4    1.10    0.07
  -5 -12   4    1.23    0.07
  -5 -12  -4    1.05    0.07
   5 -12   4    1.14    0.07
   5  12  -4    1.10    0.07
   5  12   4    1.16    0.07
  -6  12  -4    0.31    0.05
  -6  12   4    0.28    0.05
  -6 -12  -4    0.30    0.05
   6  12  -4    0.32    0.04
   6  12   4    0.32    0.04
   6 -12  -4    0.33    0.04
   6 -12   4    0.32    0.05
  -6 -12   4    0.29    0.05
   6  12   4    0.23    0.04
   6 -12   4    0.34    0.04
   7  12   4    0.16    0.05
   7 -12   4    0.28    0.04
   7 -12  -4    0.25    0.04
  -7  12   4    0.28    0.05
   7  12   4    0.22    0.04
  -7 -12  -4    0.24    0.05
  -7 -12   4    0.28    0.05
  -7  12  -4    0.21    0.05
   7  12  -4    0.24    0.05
   8 -12   4    0.08    0.04
   8  12   4    0.03    0.05
  -8  12   4    0.08    0.05
  -8  12  -4    0.06    0.05
  -8  12  -4    0.08    0.05
   8 -12  -4    0.10    0.04
   8  12  -4    0.01    0.04
  -8 -12   4    0.05    0.05
  -8 -12  -4    0.07    0.05
   0  13   4   -0.01    0.02
   0 -13  -4   -0.01    0.02
   0  13  -4   -0.02    0.02
   0 -13  -4    0.00    0.02
   0  13   4    0.00    0.02
   0 -13   4   -0.02    0.02
   0  13  -4    0.01    0.02
   1 -13  -4    6.59    0.18
  -1 -13   4    6.41    0.18
  -1  13   4    6.67    0.18
   1  13  -4    6.92    0.18
  -1 -13  -4    6.93    0.18
  -1  13   4    6.91    0.19
   1 -13   4    7.03    0.17
   1 -13   4    6.71    0.19
  -1  13  -4    7.06    0.18
  -1  13  -4    6.75    0.19
  -1 -13  -4    6.79    0.18
   1 -13  -4    6.89    0.18
   1  13  -4    6.90    0.19
   1  13   4    6.95    0.18
   1  13   4    6.25    0.19
   2  13  -4    2.36    0.08
   2 -13   4    2.30    0.09
   2 -13   4    2.35    0.08
   2 -13  -4    2.21    0.08
  -2  13   4    2.38    0.08
  -2 -13  -4    2.19    0.08
   2 -13  -4    2.20    0.08
  -2 -13   4    2.21    0.09
   2  13   4    2.12    0.09
  -2  13  -4    2.44    0.09
  -2 -13  -4    2.35    0.08
  -2  13   4    2.27    0.09
   2  13  -4    2.19    0.09
   3 -13  -4    1.84    0.07
  -3  13   4    1.79    0.09
  -3 -13   4    1.63    0.08
  -3  13  -4    1.76    0.08
   3 -13  -4    1.75    0.07
   3  13  -4    1.70    0.07
  -3 -13  -4    1.78    0.07
   3  13  -4    1.73    0.08
   3  13   4    1.79    0.08
   3 -13   4    1.80    0.08
  -3 -13  -4    1.68    0.07
   3 -13   4    1.75    0.07
   4  13  -4    1.25    0.07
   4 -13   4    1.45    0.07
   4  13   4    1.29    0.07
   4 -13   4    1.48    0.07
   4 -13  -4    1.46    0.07
   4 -13  -4    1.32    0.07
  -4 -13   4    1.36    0.07
  -4 -13  -4    1.38    0.07
  -4  13   4    1.36    0.08
  -4  13  -4    1.42    0.08
  -4 -13  -4    1.54    0.07
  -5 -13  -4    0.48    0.05
   5 -13   4    0.66    0.06
   5 -13  -4    0.60    0.05
   5  13  -4    0.52    0.05
  -5  13   4    0.55    0.06
  -5 -13  -4    0.49    0.05
   5  13   4    0.64    0.06
   5 -13   4    0.60    0.05
  -5  13  -4    0.69    0.06
  -5 -13   4    0.59    0.05
  -6 -13   4   -0.06    0.03
  -6  13  -4    0.13    0.04
   6  13   4    0.05    0.03
  -6  13   4    0.04    0.04
   6  13  -4    0.00    0.04
   6 -13   4   -0.01    0.03
   6 -13  -4    0.03    0.03
   6  13   4    0.02    0.03
  -6 -13  -4    0.01    0.03
   6 -13   4    0.03    0.03
   7 -13   4    1.47    0.09
  -7 -13  -4    1.53    0.09
   7  13   4    1.37    0.09
  -7  13   4    1.56    0.10
   7 -13  -4    1.52    0.09
   7  13  -4    1.55    0.09
  -7 -13   4    1.46    0.09
   7 -13   4    1.54    0.09
   7  13   4    1.50    0.09
  -7  13  -4    1.53    0.09
   8 -13   4    0.10    0.04
   8  13  -4    0.08    0.05
  -8  13   4    0.08    0.05
  -8  13  -4    0.08    0.05
  -8  13  -4    0.17    0.05
   8  13   4    0.17    0.05
   0  14  -4   13.22    0.33
   0  14  -4   13.31    0.33
   0 -14  -4   13.56    0.32
   0 -14   4   13.21    0.33
   0 -14  -4   13.13    0.33
   0  14   4   13.02    0.33
   0  14   4   13.02    0.34
   1  14   4    2.98    0.11
   1 -14  -4    2.94    0.10
   1  14  -4    2.95    0.10
  -1  14   4    2.98    0.11
   1 -14  -4    2.88    0.09
  -1 -14  -4    2.84    0.09
  -1 -14   4    2.91    0.10
  -1 -14  -4    2.99    0.10
   1 -14   4    2.88    0.10
  -1  14   4    2.93    0.10
   1  14   4    2.93    0.10
  -1  14  -4    3.04    0.09
  -1  14  -4    3.00    0.10
   1  14  -4    2.88    0.10
   2 -14   4    8.87    0.24
  -2  14   4    8.44    0.24
  -2 -14  -4    8.81    0.23
  -2 -14  -4    8.09    0.23
   2 -14  -4    8.92    0.23
   2  14  -4    9.04    0.23
   2  14  -4    8.86    0.24
   2 -14  -4    8.84    0.23
   2  14   4    8.21    0.24
   2 -14   4    9.29    0.22
  -2  14  -4    9.17    0.24
  -2 -14   4    8.56    0.23
   3  14  -4    3.53    0.12
  -3  14   4    3.55    0.13
  -3  14  -4    3.55    0.13
   3  14   4    3.42    0.13
   3 -14  -4    3.74    0.12
   3 -14   4    3.57    0.11
  -3 -14  -4    3.61    0.12
   3 -14   4    3.52    0.12
  -3 -14   4    3.47    0.12
   3 -14  -4    3.72    0.12
  -3 -14  -4    3.51    0.11
   4 -14   4    0.91    0.05
  -4 -14  -4    0.94    0.06
  -4 -14   4    0.90    0.06
   4  14   4    0.94    0.07
   4 -14   4    0.88    0.06
  -4  14   4    1.04    0.07
   4  14  -4    0.86    0.06
   4 -14  -4    0.88    0.06
  -4 -14  -4    0.95    0.06
  -4  14  -4    0.81    0.06
   5  14   4    0.06    0.04
  -5 -14  -4    0.03    0.03
   5 -14  -4    0.07    0.03
   5 -14   4    0.01    0.03
  -5  14  -4   -0.02    0.03
  -5 -14   4    0.05    0.03
   5  14  -4   -0.01    0.03
  -5 -14  -4    0.06    0.03
   5 -14   4    0.05    0.03
  -5  14   4    0.01    0.04
  -6 -14  -4    0.35    0.04
  -6 -14  -4    0.27    0.05
   6  14   4    0.30    0.05
   6  14  -4    0.25    0.05
  -6  14   4    0.31    0.05
  -6 -14   4    0.37    0.05
   6 -14   4    0.30    0.05
   6 -14  -4    0.35    0.05
  -6  14  -4    0.29    0.05
   6 -14   4    0.37    0.04
   7  14   4    0.03    0.04
   7 -14   4    0.12    0.04
  -7  14   4    0.12    0.05
   7  14  -4    0.04    0.04
   7 -14   4    0.01    0.03
   7 -14  -4    0.04    0.04
  -7  14  -4   -0.06    0.04
  -7 -14   4    0.01    0.04
  -7 -14  -4    0.07    0.04
   0  15  -4    0.08    0.03
   0  15   4    0.01    0.02
   0  15  -4   -0.01    0.03
   0 -15  -4   -0.02    0.02
   0 -15   4   -0.02    0.02
   0 -15  -4   -0.01    0.02
   0  15   4    0.01    0.03
  -1 -15  -4    3.27    0.10
   1  15   4    3.21    0.10
  -1  15  -4    3.31    0.11
  -1  15   4    3.15    0.11
   1  15  -4    3.02    0.11
   1 -15   4    2.86    0.11
   1  15   4    3.33    0.12
  -1  15  -4    3.21    0.10
  -1 -15  -4    3.24    0.10
   1 -15  -4    3.18    0.10
   1 -15  -4    3.19    0.10
  -1  15   4    3.28    0.11
  -1 -15   4    2.95    0.11
   1  15  -4    3.11    0.11
   2  15  -4    0.05    0.03
  -2 -15  -4    0.12    0.03
   2  15   4    0.07    0.03
  -2  15   4    0.12    0.03
   2  15  -4    0.09    0.03
   2 -15  -4    0.05    0.02
   2 -15   4    0.08    0.03
   2 -15  -4    0.10    0.03
  -2  15  -4    0.14    0.04
  -2 -15   4    0.11    0.03
  -2 -15  -4    0.09    0.03
  -3 -15  -4    0.12    0.03
   3 -15  -4    0.13    0.03
  -3  15  -4    0.05    0.04
  -3 -15   4    0.10    0.03
   3  15   4    0.10    0.03
   3  15  -4    0.08    0.03
   3 -15  -4    0.08    0.03
  -3 -15  -4    0.10    0.03
   3 -15   4    0.08    0.03
   3 -15   4    0.07    0.03
  -3  15   4    0.08    0.04
  -4 -15  -4    0.13    0.03
  -4 -15   4    0.13    0.03
   4  15   4    0.16    0.04
   4 -15   4    0.13    0.03
  -4 -15  -4    0.18    0.04
   4 -15  -4    0.13    0.03
   4 -15   4    0.18    0.04
  -4  15   4    0.17    0.04
  -4  15  -4    0.08    0.04
   4  15  -4    0.09    0.03
   5 -15   4   -0.01    0.03
  -5 -15  -4    0.04    0.03
   5  15   4   -0.01    0.04
  -5 -15   4    0.00    0.03
  -5  15   4    0.00    0.04
  -5  15  -4    0.02    0.04
   5 -15   4   -0.03    0.02
   5 -15  -4    0.01    0.03
  -5 -15  -4    0.01    0.03
   5  15  -4    0.01    0.04
  -6  15   4    0.03    0.04
  -6 -15  -4    0.03    0.04
   6 -15   4    0.02    0.03
   6 -15  -4    0.05    0.04
   6 -15   4    0.03    0.04
   6  15  -4    0.01    0.04
   6  15   4    0.07    0.04
  -6 -15   4    0.04    0.04
  -6  15  -4    0.02    0.04
  -7  15   4    0.05    0.05
   7 -15   4    0.10    0.04
   7 -15  -4    0.12    0.04
   7 -15   4    0.18    0.05
   7  15  -4    0.10    0.05
  -7  15  -4    0.09    0.05
  -7 -15   4    0.11    0.05
   7  15   4    0.13    0.05
  -7 -15  -4    0.15    0.05
   0  16  -4    0.52    0.05
   0 -16  -4    0.51    0.04
   0  16  -4    0.48    0.05
   0  16   4    0.57    0.05
   0 -16   4    0.45    0.04
   0  16   4    0.49    0.04
   0 -16  -4    0.48    0.04
  -1 -16  -4    2.96    0.10
   1  16  -4    2.95    0.10
  -1  16  -4    2.98    0.11
   1 -16  -4    2.88    0.10
   1 -16  -4    2.91    0.10
  -1  16   4    2.91    0.11
   1 -16   4    2.96    0.11
  -1 -16  -4    2.85    0.10
  -1  16   4    3.10    0.11
  -1 -16   4    2.98    0.11
   1  16   4    2.85    0.11
   1  16  -4    3.03    0.11
   2 -16   4    1.11    0.07
   2  16  -4    1.09    0.07
   2  16  -4    1.24    0.06
   2 -16  -4    1.26    0.06
  -2 -16   4    1.22    0.07
  -2  16   4    1.16    0.07
  -2 -16  -4    1.34    0.06
   2  16   4    1.27    0.07
  -2  16  -4    1.09    0.07
   2 -16  -4    1.28    0.06
  -2 -16  -4    1.26    0.06
  -3 -16   4    2.62    0.10
   3 -16  -4    2.71    0.10
   3  16  -4    2.45    0.10
   3 -16   4    2.74    0.11
  -3 -16  -4    2.65    0.10
  -3 -16  -4    2.83    0.10
  -3  16  -4    2.64    0.11
   3  16   4    2.63    0.11
  -3  16   4    2.70    0.11
  -4  16   4    0.01    0.04
  -4 -16  -4    0.04    0.03
   4 -16   4    0.07    0.04
  -4 -16  -4    0.06    0.03
   4 -16  -4    0.07    0.03
  -4 -16   4    0.06    0.03
   4  16  -4    0.04    0.03
  -4  16  -4    0.03    0.04
   4  16   4    0.09    0.04
   5  16  -4    0.45    0.06
   5 -16  -4    0.51    0.05
   5  16   4    0.48    0.06
  -5 -16   4    0.46    0.05
  -5 -16  -4    0.47    0.05
  -5  16   4    0.52    0.06
  -5  16  -4    0.47    0.06
   5 -16   4    0.51    0.06
   5 -16   4    0.54    0.05
   6 -16   4    0.25    0.05
   6 -16  -4    0.22    0.04
  -6 -16  -4    0.26    0.05
  -6  16  -4    0.25    0.05
  -6  16   4    0.28    0.06
   6  16  -4    0.19    0.05
   6  16   4    0.24    0.05
   6 -16   4    0.24    0.04
  -6 -16   4    0.17    0.05
  -7  16  -4    0.52    0.07
   7 -16   4    0.74    0.07
   7 -16  -4    0.61    0.06
   7  16  -4    0.69    0.07
   7 -16   4    0.72    0.07
  -7 -16  -4    0.60    0.07
  -7  16   4    0.68    0.08
   7  16   4    0.69    0.07
   0 -17  -4    0.02    0.02
   0  17  -4   -0.03    0.03
   0  17   4   -0.01    0.03
   0  17  -4    0.04    0.03
   0  17   4   -0.03    0.03
   0 -17   4   -0.01    0.03
   0 -17  -4    0.03    0.02
  -1  17   4    5.19    0.17
   1  17  -4    5.71    0.16
  -1  17  -4    5.37    0.17
   1  17  -4    5.51    0.17
   1 -17  -4    5.32    0.15
  -1 -17  -4    5.34    0.16
   1 -17  -4    5.57    0.16
  -1 -17   4    5.29    0.16
   1 -17   4    5.08    0.16
   1  17   4    5.10    0.17
  -1 -17  -4    5.21    0.15
   2 -17   4    1.86    0.09
  -2 -17   4    1.81    0.08
  -2  17  -4    1.80    0.09
   2  17  -4    1.90    0.08
  -2  17   4    1.81    0.09
   2  17  -4    1.64    0.09
   2  17   4    1.75    0.09
  -2 -17  -4    1.91    0.08
  -2 -17  -4    1.82    0.08
   2 -17  -4    1.70    0.08
   3  17  -4    0.01    0.03
  -3  17  -4    0.08    0.04
  -3  17   4    0.10    0.04
   3  17   4    0.07    0.03
  -3 -17  -4    0.11    0.03
  -3 -17   4    0.08    0.03
   3 -17   4    0.09    0.03
   3 -17  -4    0.13    0.03
  -3 -17  -4    0.09    0.03
   4 -17   4   -0.01    0.03
  -4 -17   4   -0.04    0.03
   4 -17  -4   -0.01    0.03
  -4 -17  -4    0.00    0.03
  -4  17   4   -0.02    0.04
  -4  17  -4   -0.03    0.04
   4  17  -4    0.00    0.03
   4  17   4   -0.01    0.03
   5  17  -4    0.08    0.04
   5 -17  -4    0.09    0.04
   5 -17   4    0.09    0.04
  -5 -17   4    0.08    0.04
  -5  17  -4    0.02    0.04
   5  17   4    0.08    0.04
  -5  17   4    0.16    0.05
  -5 -17  -4    0.04    0.04
  -6 -17   4    0.12    0.04
  -6  17   4    0.18    0.05
   6 -17   4    0.12    0.05
   6  17  -4    0.09    0.05
   6 -17  -4    0.10    0.04
  -6 -17  -4    0.11    0.04
   6  17   4    0.14    0.04
  -6  17  -4    0.10    0.05
   0  18  -4    0.21    0.04
   0  18   4    0.19    0.04
   0 -18  -4    0.25    0.04
   0  18   4    0.24    0.04
   0 -18  -4    0.22    0.03
   0  18  -4    0.20    0.04
   0 -18   4    0.23    0.04
  -1 -18  -4    0.83    0.05
  -1 -18  -4    0.85    0.06
   1 -18   4    0.76    0.06
   1  18  -4    0.67    0.06
   1  18   4    0.78    0.06
  -1  18   4    0.77    0.07
   1  18  -4    0.66    0.06
   1 -18  -4    0.78    0.05
  -1  18  -4    0.73    0.06
  -1 -18   4    0.78    0.06
   1 -18  -4    0.77    0.05
  -2  18   4    3.17    0.13
   2 -18   4    2.91    0.12
   2  18   4    3.04    0.12
  -2 -18   4    2.99    0.12
   2 -18  -4    3.17    0.11
  -2 -18  -4    3.17    0.11
   2  18  -4    3.02    0.12
  -2  18  -4    3.15    0.12
  -3  18  -4    2.22    0.11
   3 -18  -4    2.42    0.10
   3  18   4    2.55    0.11
  -3 -18   4    2.34    0.10
   3  18  -4    2.46    0.11
   3 -18   4    2.34    0.10
  -3 -18  -4    2.39    0.10
  -3  18   4    2.38    0.11
   4 -18  -4   -0.03    0.03
  -4  18  -4    0.01    0.04
   4  18  -4    0.00    0.04
   4  18   4    0.01    0.04
  -4  18   4    0.03    0.04
  -4 -18  -4    0.05    0.03
  -4 -18   4    0.04    0.03
   4 -18   4    0.06    0.04
   5  18   4    0.19    0.05
   5 -18  -4    0.14    0.04
   5  18  -4    0.19    0.05
  -5 -18  -4    0.18    0.04
   5 -18   4    0.17    0.05
  -5  18  -4    0.11    0.05
  -5  18   4    0.29    0.06
  -5 -18   4    0.22    0.04
   6 -18   4    0.06    0.04
  -6  18  -4    0.13    0.06
  -6  18   4    0.14    0.05
   6  18   4    0.15    0.05
  -6 -18   4    0.11    0.05
   6  18  -4    0.13    0.05
   6 -18  -4    0.10    0.04
  -6 -18  -4    0.11    0.04
   0  19  -4   -0.02    0.04
   0 -19  -4    0.01    0.03
   0  19   4    0.04    0.04
   0 -19   4   -0.02    0.03
   0 -19  -4   -0.03    0.02
   0  19   4   -0.05    0.03
  -1 -19   4    0.04    0.03
   1  19  -4    0.00    0.03
  -1 -19  -4   -0.01    0.03
   1 -19  -4    0.03    0.03
   1  19   4   -0.01    0.03
  -1  19   4    0.03    0.04
  -1  19  -4    0.02    0.04
   1  19  -4   -0.01    0.03
   1 -19   4    0.01    0.03
   2 -19  -4    0.00    0.03
  -2  19   4   -0.01    0.04
   2  19   4    0.00    0.04
   2 -19   4    0.00    0.03
   2  19  -4   -0.03    0.03
  -2 -19  -4    0.01    0.03
  -2  19  -4   -0.01    0.04
  -2 -19   4    0.02    0.03
   3 -19  -4    0.16    0.04
   3  19   4    0.21    0.05
  -3  19  -4    0.17    0.05
   3  19  -4    0.20    0.05
   3 -19   4    0.19    0.04
  -3 -19   4    0.20    0.04
  -3 -19  -4    0.21    0.04
  -3  19   4    0.23    0.05
  -4  19  -4    0.92    0.08
   4  19   4    1.02    0.08
  -4 -19   4    1.01    0.07
  -4 -19  -4    1.10    0.07
   4  19  -4    1.07    0.08
   4 -19  -4    1.09    0.07
  -4  19   4    1.03    0.08
   4 -19   4    1.04    0.08
  -5 -19  -4   -0.02    0.03
  -5  19   4    0.06    0.05
   5 -19  -4    0.01    0.04
  -5 -19   4    0.03    0.04
   5  19  -4    0.00    0.04
  -5  19  -4   -0.01    0.04
   5 -19   4   -0.01    0.04
   5  19   4    0.05    0.04
  -6 -19  -4    0.03    0.04
   6 -19  -4    0.09    0.04
   6 -19   4    0.00    0.04
   0 -20   4    0.38    0.05
   0  20  -4    0.51    0.06
  -1 -20  -4    3.93    0.13
  -1 -20   4    3.74    0.14
  -1  20   4    4.01    0.15
   1  20  -4    3.85    0.14
  -1  20  -4    3.99    0.14
   1 -20   4    3.78    0.14
   1  20  -4    4.08    0.14
   1 -20  -4    4.13    0.13
   1  20   4    3.88    0.15
  -2  20  -4    1.50    0.09
   2  20  -4    1.39    0.08
  -2  20   4    1.45    0.09
  -2 -20  -4    1.38    0.08
  -2 -20   4    1.42    0.08
   2 -20   4    1.42    0.08
   2  20   4    1.40    0.09
   2 -20  -4    1.47    0.07
  -3  20  -4    0.36    0.06
  -3  20   4    0.28    0.06
   3 -20   4    0.27    0.05
   3  20   4    0.28    0.05
   3 -20  -4    0.33    0.05
   3  20  -4    0.25    0.05
  -3 -20  -4    0.27    0.04
  -3 -20   4    0.32    0.05
   4  20  -4    0.03    0.04
   4  20   4    0.00    0.04
   4 -20  -4    0.04    0.03
  -4  20  -4    0.03    0.04
  -4 -20  -4    0.04    0.04
  -4 -20   4    0.02    0.04
   4 -20   4    0.06    0.04
  -4  20   4   -0.04    0.04
   5 -20   4    0.32    0.05
  -5 -20   4    0.24    0.05
  -5  20   4    0.24    0.06
  -5  20  -4    0.22    0.06
  -5 -20  -4    0.33    0.05
   5 -20  -4    0.27    0.05
   5  20   4    0.34    0.06
   5  20  -4    0.23    0.05
   0  21  -4   -0.03    0.03
   0 -21   4   -0.02    0.03
  -1  21   4    0.06    0.04
   1  21  -4    0.01    0.04
  -1  21  -4    0.10    0.04
   1  21   4    0.08    0.04
  -1 -21   4    0.07    0.04
   1 -21   4    0.12    0.04
   2  21   4    1.05    0.08
  -2  21   4    1.05    0.08
  -2 -21  -4    1.00    0.07
  -2 -21   4    0.97    0.07
   2 -21   4    0.89    0.07
   2  21  -4    0.82    0.07
  -2  21  -4    1.01    0.08
  -3 -21  -4    0.05    0.04
   3 -21  -4    0.02    0.03
  -3  21  -4    0.07    0.05
  -3 -21   4    0.07    0.04
  -3  21   4    0.04    0.05
   3 -21   4    0.06    0.04
   3  21   4    0.08    0.04
   3  21  -4   -0.01    0.04
   4 -21   4    0.09    0.04
  -4 -21   4    0.06    0.04
   4  21   4    0.09    0.05
   4  21  -4    0.09    0.05
  -4  21   4    0.12    0.05
   4 -21  -4    0.08    0.04
  -4 -21  -4    0.11    0.04
  -4  21  -4    0.00    0.05
  -5 -21  -4    0.06    0.04
   5 -21   4    0.06    0.04
   0  22  -4   -0.02    0.04
   0 -22   4    0.03    0.04
  -1  22   4    1.76    0.10
  -1  22  -4    1.62    0.09
  -1 -22   4    1.46    0.09
   1  22   4    1.57    0.09
   1 -22   4    1.55    0.09
   2  22  -4    0.12    0.04
  -2  22  -4    0.14    0.05
   2  22   4    0.10    0.04
   2 -22   4    0.11    0.04
  -2  22   4    0.19    0.05
  -2 -22   4    0.14    0.04
  -3 -22  -4    0.08    0.04
  -3 -22   4    0.09    0.04
   3  22  -4    0.18    0.05
   3  22   4    0.16    0.05
  -3  22  -4    0.10    0.05
   3 -22   4    0.10    0.04
  -3  22   4    0.16    0.05
   4  22  -4    0.09    0.05
   4 -22   4    0.11    0.05
  -4 -22  -4    0.13    0.04
   0 -23   4    0.02    0.04
   0  23  -4   -0.05    0.04
  -1 -23   4    1.23    0.08
  -1  23  -4    1.06    0.09
   1 -23   4    1.10    0.08
  -2 -23   4    1.04    0.08
  -2  23   4    1.04    0.09
   2  23  -4    1.00    0.08
  -2  23  -4    1.07    0.09
   2  23   4    1.20    0.09
   2 -23   4    1.04    0.08
  -3  23   4    0.06    0.05
   3 -23   4    0.11    0.05
   3  23  -4    0.05    0.04
   3  23   4    0.10    0.05
   0 -24   4    1.51    0.09
  -1  24  -4    0.23    0.06
   1 -24   4    0.19    0.05
  -1 -24   4    0.26    0.05
   2  24   4    0.65    0.07
   2 -24   4    0.62    0.07
  -2  24   4    0.66    0.07
   1   0  -5    0.00    0.01
  -1   0   5    0.01    0.01
   1   0   5    0.00    0.01
   1   0   5    0.00    0.01
   1   0   5    0.01    0.01
   1   0   5    0.03    0.01
  -2   0  -5    0.01    0.01
   2   0  -5    0.06    0.01
  -2   0   5    0.02    0.01
   2   0   5    0.01    0.01
   2   0   5    0.01    0.01
  -2   0   5    0.01    0.01
   2   0   5   -0.01    0.01
   2   0  -5    0.00    0.01
  -3   0  -5    0.01    0.01
   3   0   5    0.00    0.01
  -3   0   5    0.00    0.02
   3   0  -5    0.01    0.01
   3   0   5   -0.01    0.01
  -3   0   5    0.01    0.01
  -3   0  -5    0.01    0.02
   3   0  -5    0.02    0.01
  -4   0   5    0.04    0.02
  -4   0  -5   -0.01    0.01
   4   0   5   -0.02    0.01
   4   0  -5    0.00    0.01
   4   0  -5    0.00    0.02
  -4   0   5    0.01    0.02
  -4   0  -5   -0.01    0.02
   4   0   5    0.00    0.02
  -5   0   5   -0.01    0.02
   5   0   5    0.00    0.02
   5   0  -5    0.00    0.02
   5   0   5    0.00    0.02
   5   0  -5   -0.01    0.02
  -5   0  -5   -0.02    0.02
  -5   0   5    0.01    0.02
   6   0  -5   -0.02    0.02
  -6   0  -5    0.00    0.03
   6   0  -5    0.03    0.03
  -6   0   5    0.01    0.03
   6   0   5    0.04    0.03
  -6   0   5    0.03    0.03
  -7   0  -5    0.05    0.04
   7   0   5    0.04    0.03
   7   0  -5    0.02    0.03
  -7   0   5    0.00    0.03
  -8   0   5    0.02    0.04
   8   0  -5    0.00    0.03
  -8   0  -5   -0.05    0.03
   8   0   5   -0.01    0.03
  -9   0   5    0.01    0.04
   9   0  -5    0.02    0.04
  -9   0  -5   -0.02    0.05
   9   0   5   -0.04    0.04
   0  -1   5    0.01    0.01
   0   1   5    0.00    0.01
   0   1   5    0.00    0.01
   0   1   5    0.01    0.01
   0   1  -5    0.02    0.01
   0  -1   5    0.01    0.01
   0  -1   5    0.01    0.01
   0  -1  -5    0.00    0.01
  -1   1   5   57.28    1.28
  -1  -1   5   58.28    1.28
   1  -1   5   57.51    1.30
  -1   1   5   57.84    1.31
   1   1   5   58.19    1.27
   1  -1   5   58.07    1.28
  -1  -1  -5   57.45    1.28
  -1  -1   5   58.01    1.28
   1  -1   5   58.21    1.31
   1   1   5   57.06    1.30
   1   1  -5   57.77    1.31
   1   1  -5   57.81    1.30
  -1   1   5   58.25    1.29
   1   1   5   57.74    1.31
   1  -1   5   57.17    1.27
   1  -1  -5   58.10    1.30
   2  -1   5   18.59    0.43
   2   1   5   18.87    0.42
   2  -1   5   19.11    0.44
  -2   1   5   18.55    0.43
  -2   1  -5   18.83    0.42
   2   1  -5   18.73    0.43
   2  -1  -5   18.37    0.43
  -2  -1  -5   18.69    0.43
   2   1   5   18.93    0.44
   2   1   5   18.26    0.44
  -2  -1   5   18.72    0.43
   2  -1  -5   18.66    0.44
   2  -1   5   18.67    0.44
   2   1  -5   18.60    0.44
  -2   1   5   19.02    0.42
  -2  -1   5   18.74    0.43
   3   1  -5    1.11    0.04
   3   1  -5    1.19    0.04
  -3  -1  -5    1.20    0.05
   3   1   5    1.26    0.05
  -3   1   5    1.27    0.05
   3  -1   5    1.18    0.04
   3  -1  -5    1.18    0.04
   3  -1  -5    1.24    0.05
   3   1   5    1.21    0.05
  -3  -1   5    1.11    0.04
  -3   1   5    1.25    0.05
  -3   1  -5    1.23    0.04
  -3   1  -5    1.15    0.05
   3  -1   5    1.18    0.05
  -3  -1   5    1.15    0.05
  -3  -1  -5    1.29    0.04
  -4   1  -5    3.52    0.12
  -4  -1   5    3.41    0.11
   4  -1  -5    3.62    0.10
  -4  -1  -5    3.63    0.12
  -4  -1   5    3.37    0.11
  -4   1   5    3.51    0.11
   4  -1   5    3.62    0.10
   4   1  -5    3.43    0.10
   4   1   5    3.70    0.10
  -4   1  -5    3.50    0.10
  -4  -1  -5    3.66    0.09
   4  -1  -5    3.49    0.10
   4  -1   5    3.44    0.11
  -4   1   5    3.57    0.11
   4   1   5    3.45    0.11
   4   1  -5    3.61    0.10
  -5  -1   5    1.06    0.06
  -5   1  -5    1.10    0.05
  -5   1   5    1.01    0.06
   5   1  -5    1.00    0.05
  -5  -1   5    1.05    0.06
  -5  -1  -5    0.99    0.06
   5  -1  -5    1.03    0.04
   5  -1  -5    1.00    0.05
  -5   1   5    0.98    0.06
  -5   1  -5    0.97    0.06
   5   1   5    0.94    0.06
   5  -1   5    0.96    0.05
   5  -1   5    1.11    0.05
   5   1   5    0.99    0.05
   5   1  -5    1.11    0.05
   6  -1   5    4.15    0.14
  -6   1   5    4.29    0.14
   6   1  -5    4.29    0.13
   6   1   5    3.83    0.13
  -6  -1  -5    3.97    0.14
  -6  -1   5    4.18    0.14
  -6   1  -5    3.93    0.14
   6  -1  -5    3.88    0.13
   6   1  -5    4.25    0.12
  -6   1   5    4.20    0.14
  -6  -1   5    4.31    0.13
   7  -1   5    0.03    0.03
  -7  -1  -5   -0.04    0.03
   7   1   5    0.01    0.03
  -7   1  -5   -0.04    0.03
  -7   1   5    0.03    0.03
   7  -1  -5    0.00    0.03
  -7  -1   5    0.00    0.03
  -7   1   5    0.00    0.03
   7   1  -5   -0.03    0.03
   8   1   5    0.05    0.04
   8  -1  -5   -0.02    0.03
  -8  -1   5    0.02    0.04
   8   1  -5    0.06    0.03
  -8   1   5   -0.02    0.03
  -8  -1  -5    0.07    0.04
  -8   1  -5   -0.02    0.04
   8  -1   5    0.00    0.03
  -9  -1  -5    0.01    0.04
  -9  -1   5   -0.03    0.04
   9  -1   5   -0.01    0.04
   9   1   5    0.01    0.04
   9   1  -5    0.01    0.04
  -9   1  -5   -0.02    0.05
   9  -1  -5   -0.05    0.04
  -9   1   5   -0.05    0.04
   0  -2   5  205.46    4.49
   0   2   5  200.26    4.59
   0   2  -5  200.07    4.59
   0   2   5  207.26    4.47
   0  -2  -5  214.71    4.60
   0  -2  -5  198.23    4.56
   0   2  -5  209.31    4.59
   0  -2   5  196.10    4.46
  -1   2   5   10.34    0.25
   1   2   5   10.60    0.24
   1   2  -5   10.43    0.24
  -1  -2   5   10.38    0.25
  -1  -2   5   10.45    0.24
   1  -2   5   10.61    0.25
  -1  -2  -5   10.71    0.25
   1  -2   5   10.36    0.24
   1  -2   5   10.54    0.25
  -1   2   5   10.78    0.25
   1  -2   5   10.46    0.25
   1   2   5   10.36    0.25
   1   2  -5   11.37    0.25
   1   2   5   10.37    0.25
   2   2   5   94.54    2.08
   2   2  -5   94.92    2.14
   2   2   5   92.88    2.13
   2  -2   5   94.18    2.13
   2  -2  -5   93.46    2.13
   2   2   5   94.86    2.14
  -2   2   5   97.45    2.10
   2  -2   5   92.72    2.10
   2   2  -5   96.28    2.13
  -2   2   5   93.74    2.09
  -2  -2  -5   93.71    2.10
  -2  -2   5   93.32    2.09
  -2  -2   5   95.34    2.09
   2  -2   5   97.56    2.14
  -2   2  -5   94.79    2.08
   2  -2  -5   94.24    2.14
   3  -2   5   13.97    0.34
   3   2   5   14.44    0.34
  -3   2   5   14.83    0.34
  -3  -2  -5   14.82    0.32
   3  -2  -5   14.04    0.34
  -3  -2   5   14.30    0.34
  -3  -2   5   14.30    0.34
   3   2   5   14.09    0.34
  -3   2  -5   14.11    0.33
   3   2  -5   14.14    0.34
   3  -2   5   14.34    0.34
   3   2  -5   14.44    0.34
  -3  -2  -5   14.33    0.34
   3  -2   5   14.73    0.34
   3  -2  -5   14.09    0.34
  -3   2   5   14.19    0.34
   4  -2   5   12.03    0.30
   4   2  -5   12.15    0.30
  -4  -2  -5   12.46    0.28
   4   2   5   11.86    0.30
  -4   2   5   12.22    0.30
  -4   2  -5   12.01    0.29
  -4   2   5   12.09    0.30
   4  -2  -5   12.09    0.30
   4  -2   5   12.39    0.29
  -4  -2   5   12.28    0.30
   4   2  -5   12.36    0.30
  -4  -2   5   11.97    0.30
  -4   2  -5   11.86    0.31
   4   2   5   12.51    0.30
   4  -2  -5   12.15    0.29
  -4  -2  -5   12.15    0.31
   5   2  -5    0.58    0.04
  -5   2   5    0.79    0.05
  -5   2  -5    0.66    0.04
   5  -2  -5    0.61    0.04
   5   2   5    0.57    0.04
   5   2   5    0.54    0.04
   5   2  -5    0.60    0.04
  -5  -2  -5    0.58    0.05
   5  -2   5    0.56    0.05
  -5  -2   5    0.64    0.04
   5  -2  -5    0.57    0.04
  -5   2   5    0.58    0.05
  -5   2  -5    0.56    0.05
  -5  -2   5    0.60    0.05
  -6  -2   5   10.20    0.27
   6   2   5   10.31    0.28
  -6   2   5   10.38    0.27
  -6   2  -5    9.97    0.28
   6  -2  -5    9.68    0.27
  -6  -2  -5   10.00    0.28
   6  -2   5   10.40    0.28
   6   2  -5   10.44    0.27
   6   2   5   10.51    0.27
  -6   2   5   10.58    0.27
  -6  -2   5   10.40    0.27
   7  -2  -5   -0.04    0.03
  -7  -2   5    0.01    0.03
   7  -2   5   -0.02    0.03
  -7   2   5   -0.05    0.03
   7   2  -5   -0.03    0.03
  -7  -2  -5    0.04    0.03
  -7   2   5   -0.04    0.03
  -7   2  -5   -0.04    0.03
   7   2   5    0.01    0.03
   8  -2   5    0.01    0.03
  -8   2   5   -0.02    0.03
   8   2   5    0.01    0.03
  -8  -2  -5    0.04    0.04
   8  -2  -5    0.00    0.03
   8   2  -5   -0.01    0.03
  -8  -2   5   -0.01    0.03
  -8   2  -5    0.05    0.04
   9  -2   5    0.05    0.04
   9  -2  -5    0.04    0.04
  -9  -2   5    0.05    0.04
  -9   2   5   -0.02    0.04
  -9   2  -5    0.01    0.05
  -9  -2  -5    0.04    0.04
   9   2  -5    0.07    0.04
   9   2   5    0.02    0.04
   0  -3   5    0.03    0.01
   0  -3  -5    0.00    0.01
   0   3   5    0.01    0.01
   0   3   5   -0.01    0.01
   0  -3  -5    0.04    0.01
   0  -3   5    0.03    0.01
   0   3  -5    0.00    0.01
   1   3   5    9.06    0.23
  -1   3   5    9.11    0.22
  -1  -3   5    9.34    0.22
   1   3  -5    9.38    0.23
   1  -3   5    9.61    0.22
   1  -3  -5    9.06    0.22
   1   3   5    9.58    0.22
  -1  -3   5    9.40    0.22
  -1   3  -5    9.67    0.22
   1  -3   5    9.48    0.22
  -1   3   5    9.31    0.23
  -1  -3  -5    9.13    0.23
   1  -3   5    9.37    0.22
   1   3  -5    9.67    0.22
  -1  -3  -5    9.70    0.22
  -2   3   5   27.78    0.64
  -2  -3  -5   28.59    0.65
   2   3  -5   29.02    0.65
   2  -3  -5   27.86    0.65
   2  -3   5   28.55    0.65
  -2   3  -5   27.86    0.64
   2   3   5   29.10    0.63
  -2   3   5   28.88    0.64
   2  -3   5   29.20    0.65
   2   3   5   28.36    0.66
   2   3  -5   27.66    0.66
  -2  -3   5   27.86    0.64
   2   3   5   29.17    0.66
   2  -3   5   29.04    0.65
  -2  -3   5   27.86    0.64
  -3   3  -5    1.80    0.06
   3   3  -5    2.00    0.06
   3  -3   5    1.84    0.06
  -3  -3   5    1.84    0.06
  -3   3   5    1.84    0.06
   3   3   5    1.83    0.06
  -3  -3  -5    1.82    0.05
   3  -3   5    1.90    0.06
  -3   3   5    1.83    0.07
   3  -3  -5    1.82    0.06
  -3  -3   5    1.88    0.06
   3   3  -5    1.94    0.06
   3  -3  -5    1.88    0.06
   3  -3   5    2.19    0.07
  -3  -3  -5    1.88    0.07
   3   3   5    1.91    0.07
   4   3  -5    0.67    0.04
  -4   3   5    0.77    0.04
   4  -3  -5    0.73    0.03
   4  -3  -5    0.68    0.04
   4   3  -5    0.70    0.04
   4  -3   5    0.68    0.04
   4   3   5    0.60    0.04
   4  -3   5    0.75    0.03
   4   3   5    0.75    0.04
  -4  -3  -5    0.63    0.04
  -4  -3   5    0.78    0.04
  -4   3  -5    0.71    0.04
  -4   3   5    0.68    0.05
  -4  -3   5    0.71    0.04
   5   3  -5    8.98    0.23
  -5   3   5    8.90    0.24
  -5  -3   5    9.14    0.24
  -5   3  -5    9.11    0.25
  -5  -3   5    9.11    0.23
   5   3   5    8.96    0.24
  -5   3   5    9.30    0.24
  -5   3  -5    9.23    0.23
   5  -3  -5    9.20    0.24
   5   3   5    8.82    0.24
   5  -3  -5    9.19    0.22
   5  -3   5    9.16    0.24
  -5  -3  -5    8.75    0.24
   5   3  -5    9.14    0.23
   6  -3   5    9.77    0.26
  -6   3   5    9.53    0.26
   6   3   5    9.83    0.25
   6   3   5    9.55    0.26
   6  -3  -5    9.56    0.26
  -6  -3  -5    9.23    0.27
  -6   3   5    9.96    0.26
   6   3  -5    9.70    0.25
  -6  -3   5   10.01    0.25
  -6  -3   5    9.65    0.26
  -6   3  -5    9.26    0.27
   6   3  -5    9.77    0.25
  -7  -3   5    0.09    0.04
  -7   3   5    0.08    0.04
  -7   3   5    0.06    0.03
  -7  -3  -5    0.05    0.03
  -7   3  -5    0.07    0.04
   7   3   5    0.03    0.03
   7   3  -5    0.06    0.03
   7   3  -5    0.10    0.03
   7  -3   5    0.03    0.03
   7  -3  -5    0.06    0.03
  -8   3  -5    0.15    0.05
   8  -3   5    0.09    0.04
   8   3   5    0.19    0.04
   8  -3  -5    0.12    0.04
   8   3  -5    0.12    0.04
  -8   3   5    0.10    0.04
  -8  -3  -5    0.14    0.04
  -8  -3   5    0.20    0.05
   9   3  -5   -0.02    0.04
   9  -3   5   -0.04    0.04
  -9  -3   5    0.03    0.04
   9  -3  -5   -0.01    0.04
  -9   3  -5   -0.03    0.05
  -9  -3  -5    0.02    0.05
   9   3   5   -0.01    0.04
   0   4   5    7.01    0.17
   0  -4   5    7.01    0.17
   0   4   5    6.87    0.18
   0  -4   5    7.16    0.16
   0  -4  -5    6.84    0.17
   0  -4  -5    6.97    0.16
   0   4  -5    7.13    0.17
   0  -4   5    6.94    0.17
  -1  -4   5   10.51    0.25
  -1  -4   5   10.39    0.25
  -1   4   5   10.31    0.25
   1  -4   5   10.81    0.25
   1  -4  -5   10.51    0.24
   1   4  -5   10.51    0.25
  -1   4   5   10.46    0.26
   1  -4   5   10.76    0.25
   1  -4   5   11.05    0.25
   1   4   5   10.55    0.26
   1  -4  -5   10.34    0.25
  -1  -4  -5   10.70    0.25
   1   4   5   11.04    0.25
  -1  -4  -5   10.55    0.25
  -1   4  -5   10.96    0.25
   2  -4   5    4.64    0.13
   2  -4  -5    4.77    0.13
  -2  -4  -5    4.84    0.13
   2   4   5    4.94    0.13
  -2   4  -5    4.74    0.12
  -2   4   5    4.78    0.12
   2   4   5    4.93    0.13
   2   4  -5    4.51    0.13
  -2   4   5    4.76    0.13
   2   4  -5    4.89    0.12
  -2  -4   5    4.63    0.12
  -2  -4   5    4.78    0.13
  -2   4   5    4.70    0.13
   2   4   5    5.03    0.11
  -2   4  -5    4.86    0.12
   2  -4   5    4.95    0.13
   3  -4   5    0.64    0.04
   3   4  -5    0.67    0.03
  -3   4  -5    0.62    0.04
   3   4   5    0.53    0.03
  -3  -4   5    0.60    0.04
   3  -4  -5    0.56    0.03
   3   4  -5    0.67    0.03
  -3   4   5    0.55    0.03
   3   4   5    0.53    0.04
  -3  -4  -5    0.57    0.04
   3  -4   5    0.67    0.04
   3  -4  -5    0.61    0.03
  -3   4   5    0.60    0.04
   3  -4   5    0.64    0.03
   4  -4   5    1.22    0.04
   4   4   5    1.20    0.06
   4   4   5    1.20    0.06
   4  -4  -5    1.25    0.04
   4  -4   5    1.25    0.06
  -4   4  -5    1.28    0.05
  -4   4   5    1.27    0.06
   4   4  -5    1.21    0.05
  -4   4   5    1.25    0.05
   4  -4   5    1.19    0.06
  -4  -4   5    1.23    0.06
  -4  -4  -5    1.16    0.06
  -4  -4   5    1.25    0.05
   4  -4  -5    1.18    0.05
   4   4  -5    1.22    0.05
  -5   4   5    0.84    0.05
  -5   4   5    0.65    0.05
   5  -4   5    0.87    0.05
  -5  -4   5    0.84    0.05
   5   4  -5    0.92    0.05
  -5  -4   5    0.96    0.05
  -5   4  -5    0.92    0.06
  -5  -4  -5    0.79    0.06
   5  -4  -5    0.84    0.05
   5   4   5    0.77    0.05
  -5   4  -5    0.86    0.05
   5   4  -5    0.89    0.05
   5   4   5    0.83    0.05
  -6   4  -5    3.62    0.12
  -6  -4   5    3.56    0.12
   6   4   5    3.57    0.12
   6  -4  -5    3.45    0.12
   6   4  -5    3.42    0.12
   6   4   5    3.42    0.12
   6  -4   5    3.33    0.12
   6   4  -5    3.51    0.11
  -6   4  -5    3.44    0.13
  -6   4   5    3.51    0.12
  -6   4   5    3.56    0.13
  -6  -4  -5    3.15    0.13
   7   4  -5    0.13    0.03
   7   4  -5    0.10    0.03
   7  -4  -5    0.08    0.03
  -7   4   5    0.14    0.04
  -7  -4  -5    0.14    0.04
  -7   4  -5    0.09    0.04
   7  -4   5    0.13    0.04
  -7  -4   5    0.13    0.04
   7   4   5    0.10    0.04
  -7   4   5    0.16    0.04
  -8   4  -5    0.48    0.06
   8  -4   5    0.49    0.06
   8   4   5    0.52    0.06
  -8   4   5    0.59    0.06
  -8  -4  -5    0.49    0.06
  -8  -4   5    0.53    0.06
   8  -4  -5    0.51    0.05
   8   4  -5    0.52    0.05
  -9   4  -5    0.88    0.09
  -9  -4   5    0.98    0.08
   9   4   5    0.85    0.08
  -9  -4  -5    0.91    0.08
   9  -4  -5    0.86    0.08
   9  -4   5    0.77    0.07
   0   5   5    0.00    0.01
   0  -5   5    0.01    0.01
   0  -5   5    0.01    0.01
   0  -5  -5    0.01    0.01
   0   5  -5    0.00    0.01
   0  -5  -5    0.00    0.01
   0   5   5    0.03    0.01
  -1   5  -5   30.66    0.69
  -1  -5  -5   29.62    0.69
  -1  -5  -5   29.95    0.68
   1  -5  -5   29.99    0.67
  -1  -5   5   29.40    0.68
  -1   5   5   29.75    0.69
   1  -5   5   30.40    0.68
   1  -5  -5   29.92    0.69
   1   5   5   30.64    0.67
   1  -5   5   30.56    0.68
  -1  -5   5   29.72    0.68
   1  -5   5   31.01    0.69
   1   5  -5   30.28    0.69
   1   5   5   29.96    0.70
  -1   5   5   30.39    0.68
   2   5  -5   29.96    0.71
   2   5  -5   30.94    0.70
  -2   5  -5   30.42    0.70
   2   5   5   31.34    0.72
  -2   5  -5   31.17    0.71
   2  -5   5   30.93    0.71
  -2   5   5   30.97    0.71
   2  -5   5   31.11    0.71
  -2   5   5   30.88    0.70
   2  -5  -5   30.55    0.71
  -2  -5  -5   31.62    0.70
   2  -5  -5   31.24    0.69
   2   5   5   32.36    0.69
   2   5   5   30.80    0.71
  -2  -5   5   30.69    0.70
  -2  -5   5   30.54    0.70
   3  -5   5    0.87    0.04
  -3   5   5    0.77    0.05
   3  -5   5    0.76    0.04
  -3   5  -5    0.81    0.04
  -3  -5   5    0.77    0.04
   3   5   5    0.88    0.05
   3   5   5    0.69    0.04
   3  -5  -5    0.77    0.04
  -3   5   5    0.86    0.04
  -3  -5  -5    0.77    0.04
   3   5  -5    0.81    0.03
  -3   5  -5    0.85    0.03
   3  -5  -5    0.80    0.03
  -3  -5   5    0.74    0.04
  -4   5   5    0.40    0.04
   4   5   5    0.43    0.04
  -4  -5  -5    0.45    0.04
  -4  -5   5    0.34    0.03
   4   5   5    0.43    0.04
  -4   5  -5    0.42    0.04
   4  -5  -5    0.40    0.03
   4   5  -5    0.42    0.03
   4   5  -5    0.40    0.03
   4  -5   5    0.40    0.04
  -4  -5   5    0.42    0.04
  -4   5   5    0.45    0.04
   4  -5  -5    0.40    0.03
   4  -5   5    0.43    0.04
   5   5  -5   11.38    0.28
  -5  -5   5   11.50    0.29
  -5   5  -5   11.56    0.29
   5   5   5   11.13    0.29
   5   5  -5   11.39    0.29
   5   5   5   11.39    0.29
  -5  -5  -5   11.15    0.30
  -5   5   5   11.68    0.29
   5  -5   5   11.45    0.30
  -5   5   5   11.24    0.29
  -5  -5   5   11.62    0.28
   5  -5  -5   11.18    0.29
  -6   5  -5    0.71    0.06
   6   5  -5    0.74    0.05
  -6   5  -5    0.72    0.06
   6   5  -5    0.72    0.05
   6   5   5    0.75    0.06
  -6  -5   5    0.72    0.06
   6   5   5    0.77    0.06
   6  -5   5    0.72    0.06
   6  -5  -5    0.77    0.05
  -6  -5  -5    0.72    0.06
  -6   5   5    0.78    0.06
  -6   5   5    0.75    0.06
  -7   5   5    1.45    0.08
   7  -5   5    1.32    0.08
  -7  -5  -5    1.34    0.08
  -7  -5   5    1.29    0.08
  -7   5   5    1.41    0.08
   7   5  -5    1.38    0.07
   7  -5  -5    1.22    0.07
  -7   5  -5    1.30    0.09
   7   5   5    1.38    0.08
   7   5  -5    1.33    0.07
   8  -5  -5    0.12    0.04
  -8  -5   5    0.09    0.04
  -8  -5  -5    0.09    0.04
   8   5   5    0.06    0.04
  -8   5   5    0.12    0.04
  -8   5  -5    0.10    0.05
   8  -5   5    0.07    0.04
  -9  -5   5    0.63    0.07
  -9  -5  -5    0.74    0.08
   9  -5  -5    0.62    0.07
   9   5   5    0.67    0.07
  -9   5  -5    0.60    0.08
   9  -5   5    0.62    0.07
   0   6   5   75.19    1.69
   0  -6  -5   77.20    1.73
   0  -6  -5   78.40    1.70
   0  -6   5   75.69    1.69
   0   6  -5   76.71    1.74
   0  -6   5   76.73    1.70
   0   6   5   74.74    1.74
   0  -6   5   79.33    1.75
   1  -6  -5   13.90    0.31
   1  -6  -5   13.69    0.32
  -1  -6  -5   13.33    0.33
   1   6   5   13.96    0.31
  -1   6   5   13.57    0.33
  -1  -6  -5   13.37    0.31
  -1   6   5   13.55    0.32
  -1  -6   5   13.61    0.32
   1   6   5   13.31    0.33
  -1  -6   5   13.71    0.32
  -1   6  -5   13.28    0.32
  -1   6  -5   13.95    0.32
   1  -6   5   13.52    0.32
   1  -6   5   14.03    0.32
   1   6  -5   13.84    0.33
   2   6  -5    4.78    0.12
   2   6   5    5.06    0.11
  -2   6  -5    4.68    0.13
  -2   6   5    4.72    0.13
   2  -6  -5    4.77    0.12
   2   6  -5    4.63    0.13
  -2   6  -5    4.95    0.12
   2  -6   5    4.93    0.13
   2  -6   5    4.76    0.13
  -2   6   5    4.94    0.13
  -2  -6   5    4.56    0.13
  -2  -6  -5    4.85    0.13
   2   6   5    4.70    0.13
   2  -6  -5    4.74    0.13
  -2  -6   5    4.59    0.13
   3  -6  -5   13.91    0.34
   3   6  -5   13.88    0.34
   3  -6   5   14.30    0.34
  -3  -6   5   13.99    0.34
   3  -6   5   13.79    0.34
  -3  -6   5   13.86    0.33
  -3   6  -5   14.25    0.32
   3   6   5   14.19    0.35
  -3   6  -5   13.97    0.33
   3   6   5   13.76    0.34
  -3  -6  -5   13.87    0.34
  -3   6   5   14.01    0.34
   3  -6  -5   14.44    0.33
   3   6  -5   13.85    0.33
   4   6  -5    2.61    0.09
   4  -6  -5    2.76    0.08
   4  -6   5    2.49    0.09
  -4  -6  -5    2.75    0.09
  -4   6   5    2.57    0.10
  -4  -6   5    2.49    0.09
   4   6   5    2.60    0.09
   4   6   5    2.61    0.09
   4  -6   5    2.41    0.09
  -4   6  -5    2.59    0.09
   4  -6  -5    2.67    0.09
  -4   6   5    2.75    0.09
  -4  -6   5    2.58    0.08
   4   6  -5    2.61    0.08
  -5  -6   5    5.32    0.16
  -5   6   5    5.19    0.16
  -5  -6   5    5.57    0.15
   5   6  -5    5.39    0.15
  -5  -6  -5    5.57    0.17
   5  -6  -5    5.28    0.16
   5  -6   5    5.40    0.17
   5  -6   5    5.44    0.16
   5   6  -5    5.39    0.16
   5   6   5    5.45    0.16
  -5   6   5    5.53    0.16
  -5   6  -5    5.38    0.16
   5   6   5    5.52    0.16
  -6  -6  -5    0.05    0.03
  -6   6   5    0.02    0.03
   6  -6  -5    0.02    0.03
  -6   6   5    0.08    0.03
   6   6  -5    0.01    0.03
   6   6   5   -0.01    0.03
  -6  -6   5   -0.01    0.03
   6   6  -5    0.01    0.02
   6  -6   5   -0.03    0.03
  -6   6  -5    0.04    0.04
  -6   6  -5    0.02    0.03
   6   6   5   -0.02    0.03
   7   6   5    0.05    0.03
  -7   6   5    0.11    0.04
  -7   6   5    0.06    0.04
  -7  -6  -5    0.03    0.03
   7  -6   5    0.04    0.03
   7   6   5    0.06    0.03
  -7   6  -5    0.10    0.04
   7   6  -5    0.13    0.04
  -7  -6   5    0.09    0.04
   7  -6  -5    0.09    0.04
   8  -6  -5    0.25    0.05
  -8   6  -5    0.25    0.05
   8  -6   5    0.23    0.05
  -8  -6  -5    0.21    0.05
  -8  -6   5    0.28    0.05
   8   6   5    0.28    0.05
  -8   6   5    0.31    0.05
   9  -6  -5    0.05    0.04
   9  -6   5    0.04    0.04
   9   6   5    0.07    0.04
  -9   6  -5    0.10    0.06
  -9  -6   5    0.07    0.04
   0  -7   5    0.00    0.01
   0  -7   5    0.02    0.01
   0   7   5    0.02    0.02
   0   7  -5    0.02    0.01
   0  -7  -5    0.02    0.01
   0   7   5    0.02    0.01
   0  -7  -5    0.01    0.01
   0  -7   5    0.03    0.01
   1   7  -5    0.53    0.03
   1  -7   5    0.49    0.02
   1   7   5    0.43    0.03
   1  -7  -5    0.49    0.03
  -1   7   5    0.48    0.03
   1  -7   5    0.51    0.03
  -1   7  -5    0.49    0.03
  -1  -7   5    0.52    0.03
  -1  -7   5    0.50    0.03
  -1  -7  -5    0.61    0.03
  -1  -7  -5    0.52    0.03
   1   7   5    0.42    0.04
   1  -7  -5    0.49    0.02
  -1   7  -5    0.42    0.03
  -1   7   5    0.45    0.03
   2   7  -5    1.58    0.06
  -2   7   5    1.60    0.06
   2  -7  -5    1.58    0.05
   2   7   5    1.60    0.04
   2  -7  -5    1.48    0.06
  -2  -7  -5    1.58    0.06
  -2  -7   5    1.60    0.06
  -2  -7   5    1.56    0.06
   2   7   5    1.60    0.06
   2   7  -5    1.62    0.04
  -2   7   5    1.56    0.06
  -2  -7  -5    1.59    0.06
  -2   7  -5    1.62    0.06
  -2   7  -5    1.65    0.05
   2  -7   5    1.52    0.06
  -3   7  -5    2.73    0.09
  -3  -7   5    2.76    0.09
   3   7  -5    2.75    0.09
  -3  -7  -5    2.75    0.09
   3  -7  -5    2.91    0.09
  -3  -7   5    2.80    0.09
  -3   7   5    2.81    0.10
  -3   7  -5    2.91    0.07
   3  -7  -5    2.76    0.09
   3   7  -5    2.86    0.08
   3   7   5    2.90    0.10
   3  -7   5    2.72    0.09
  -3   7   5    2.86    0.08
   3  -7   5    2.73    0.09
   3   7   5    2.82    0.09
   4  -7   5    8.08    0.21
  -4   7  -5    7.75    0.20
  -4  -7   5    7.93    0.20
   4   7   5    7.69    0.21
   4  -7  -5    7.81    0.20
   4   7   5    7.63    0.21
   4  -7   5    7.48    0.21
  -4  -7   5    7.39    0.20
  -4   7   5    8.02    0.20
  -4  -7  -5    7.86    0.21
   4   7  -5    7.56    0.19
  -5   7   5    3.10    0.11
   5  -7   5    3.01    0.11
  -5   7   5    3.06    0.11
   5   7  -5    2.91    0.10
   5   7  -5    2.99    0.10
  -5   7  -5    3.01    0.10
   5  -7  -5    3.00    0.10
   5  -7   5    3.15    0.11
   5   7   5    2.94    0.11
  -5  -7   5    2.89    0.10
  -5  -7  -5    2.78    0.11
   5   7   5    2.87    0.10
   6   7   5    1.13    0.07
  -6   7  -5    1.24    0.07
   6  -7   5    1.03    0.06
  -6   7   5    1.16    0.07
  -6  -7  -5    1.10    0.07
  -6   7   5    1.17    0.07
  -6  -7   5    1.15    0.07
   6   7  -5    1.18    0.06
   6   7   5    1.11    0.07
   6  -7  -5    1.22    0.07
  -6   7  -5    1.14    0.08
  -7  -7   5    1.00    0.07
  -7  -7  -5    1.14    0.08
  -7   7  -5    1.05    0.08
  -7   7   5    1.03    0.08
   7   7  -5    1.10    0.07
   7  -7  -5    0.98    0.07
   7  -7   5    1.16    0.07
   7   7   5    1.12    0.07
   7   7   5    1.16    0.07
   8  -7   5    0.11    0.04
  -8   7   5    0.19    0.05
   8   7   5    0.19    0.05
  -8   7  -5    0.19    0.05
   8  -7  -5    0.15    0.04
  -8  -7  -5    0.16    0.05
  -8  -7   5    0.18    0.05
   8   7  -5    0.14    0.04
   9   7   5    0.33    0.06
  -9  -7   5    0.35    0.06
   0   8   5    5.05    0.14
   0  -8   5    5.40    0.12
   0  -8  -5    5.12    0.14
   0   8  -5    5.15    0.14
   0  -8  -5    5.20    0.13
   0  -8   5    5.24    0.14
   0   8   5    5.12    0.14
  -1   8   5    5.55    0.15
   1   8  -5    5.72    0.15
   1  -8   5    6.04    0.14
  -1  -8   5    5.74    0.15
  -1  -8  -5    5.63    0.14
   1  -8   5    5.89    0.15
  -1  -8  -5    6.00    0.15
  -1   8  -5    5.97    0.15
  -1   8  -5    5.84    0.15
   1   8   5    5.73    0.14
   1   8   5    5.58    0.16
   1  -8  -5    5.57    0.14
   1  -8  -5    5.70    0.15
  -1  -8   5    5.73    0.15
  -1   8   5    5.47    0.15
  -2  -8  -5   13.32    0.33
  -2  -8  -5   13.65    0.32
  -2   8  -5   13.35    0.32
  -2   8  -5   13.69    0.31
   2  -8   5   13.30    0.32
  -2   8   5   13.13    0.32
   2  -8  -5   12.99    0.32
  -2  -8   5   12.96    0.32
   2  -8  -5   13.19    0.31
   2  -8   5   13.74    0.32
  -2   8   5   12.83    0.33
   2   8   5   13.46    0.33
  -2  -8   5   13.33    0.32
  -2  -8   5   13.62    0.31
   2   8   5   13.86    0.31
   2   8  -5   13.48    0.33
  -3   8  -5   26.83    0.62
  -3  -8   5   26.49    0.62
  -3  -8   5   26.95    0.61
   3   8  -5   26.89    0.64
  -3  -8  -5   27.27    0.63
   3   8   5   26.93    0.63
   3  -8   5   27.28    0.63
   3  -8  -5   27.45    0.62
  -3   8   5   26.68    0.63
   3   8   5   26.91    0.64
   3   8  -5   27.22    0.62
   3  -8   5   26.64    0.63
  -3   8   5   27.43    0.63
  -4  -8   5    0.08    0.03
   4   8  -5    0.02    0.02
   4  -8   5    0.04    0.02
   4   8   5    0.03    0.02
   4  -8  -5    0.06    0.02
   4  -8   5    0.04    0.03
  -4  -8   5    0.07    0.02
  -4   8  -5    0.05    0.03
  -4   8   5    0.05    0.03
   4   8  -5    0.06    0.02
  -4  -8  -5    0.05    0.03
   4   8   5    0.03    0.02
  -5   8   5    1.07    0.07
   5   8   5    1.29    0.07
   5  -8  -5    1.11    0.06
   5   8  -5    1.15    0.06
  -5   8   5    1.33    0.07
   5  -8   5    1.20    0.06
  -5   8  -5    1.16    0.07
  -5  -8   5    1.24    0.06
  -5  -8  -5    1.16    0.07
   5   8   5    1.10    0.06
   5  -8   5    1.06    0.07
  -6  -8   5    0.13    0.04
   6   8   5    0.12    0.04
   6  -8  -5    0.11    0.03
   6  -8   5    0.12    0.04
   6   8  -5    0.15    0.04
  -6   8   5    0.12    0.04
  -6   8  -5    0.13    0.04
   6   8   5    0.05    0.03
  -6  -8  -5    0.14    0.04
   6  -8   5    0.11    0.03
  -6   8   5    0.16    0.04
  -7   8  -5    3.65    0.15
  -7   8  -5    3.74    0.14
   7   8   5    3.81    0.14
  -7  -8  -5    3.70    0.14
   7   8  -5    3.74    0.13
  -7   8   5    3.52    0.14
  -7  -8   5    3.73    0.14
   7  -8   5    3.53    0.13
   7   8   5    3.57    0.13
   7  -8  -5    3.50    0.13
   8  -8  -5    0.37    0.05
  -8   8  -5    0.39    0.06
   8  -8   5    0.51    0.06
   8   8   5    0.39    0.05
  -8   8   5    0.45    0.06
  -8  -8   5    0.45    0.06
  -8  -8  -5    0.41    0.06
   8   8  -5    0.35    0.05
   9   8   5    0.22    0.05
   0  -9  -5    0.00    0.01
   0   9  -5    0.00    0.01
   0  -9  -5    0.05    0.02
   0   9   5    0.01    0.02
   0  -9   5    0.01    0.01
   0   9  -5   -0.02    0.01
   0   9   5    0.07    0.02
  -1  -9   5    0.59    0.04
   1   9   5    0.57    0.03
  -1  -9   5    0.59    0.04
   1   9  -5    0.64    0.03
  -1   9  -5    0.62    0.04
   1  -9  -5    0.67    0.04
   1   9   5    0.53    0.04
   1  -9  -5    0.63    0.03
  -1   9   5    0.61    0.04
   1  -9   5    0.60    0.03
  -1  -9  -5    0.55    0.03
  -1  -9  -5    0.53    0.03
   1  -9   5    0.71    0.04
  -1   9   5    0.66    0.04
  -1   9  -5    0.63    0.03
  -2   9   5   15.81    0.38
  -2  -9   5   16.05    0.37
   2   9  -5   15.71    0.38
   2  -9   5   15.79    0.37
  -2  -9  -5   15.72    0.38
  -2   9  -5   15.95    0.38
   2  -9   5   15.98    0.38
  -2  -9   5   15.48    0.38
  -2  -9  -5   15.93    0.38
   2  -9  -5   16.10    0.37
   2  -9  -5   15.75    0.38
   2   9   5   15.66    0.39
  -2   9   5   16.12    0.38
  -2   9  -5   16.34    0.37
   2   9   5   16.04    0.36
  -3   9   5    3.51    0.10
   3   9  -5    3.34    0.11
   3   9   5    3.41    0.11
  -3   9   5    3.30    0.12
   3  -9  -5    3.44    0.10
  -3  -9  -5    3.62    0.11
  -3   9  -5    3.27    0.11
  -3  -9   5    3.45    0.11
   3  -9   5    3.34    0.11
  -3  -9   5    3.42    0.10
  -3  -9  -5    3.41    0.11
   3  -9   5    3.46    0.10
   3  -9  -5    3.25    0.10
  -4   9  -5   10.73    0.28
   4   9  -5   11.00    0.28
   4   9   5   10.66    0.28
  -4  -9   5   11.17    0.27
  -4  -9   5   11.05    0.28
   4  -9  -5   10.94    0.28
   4  -9   5   10.59    0.28
  -4  -9  -5   11.03    0.28
   4   9   5   10.77    0.28
  -4   9   5   10.72    0.29
   4  -9  -5   11.07    0.27
   4  -9   5   10.63    0.28
  -5  -9   5    4.33    0.14
  -5   9   5    4.38    0.14
  -5   9   5    4.39    0.15
   5   9   5    4.54    0.14
   5  -9   5    4.22    0.15
   5   9   5    4.30    0.14
   5  -9   5    4.37    0.14
  -5  -9  -5    4.20    0.14
  -5   9  -5    4.06    0.14
   5  -9  -5    4.10    0.13
   5   9  -5    4.21    0.14
  -6  -9   5    0.06    0.03
   6  -9   5    0.13    0.04
   6  -9   5    0.12    0.03
   6  -9  -5    0.07    0.03
   6   9  -5    0.04    0.03
  -6   9  -5    0.06    0.04
   6   9   5    0.07    0.03
  -6   9   5    0.07    0.04
   6   9   5    0.08    0.03
  -6  -9  -5    0.11    0.04
   7  -9  -5    0.52    0.05
  -7   9  -5    0.44    0.06
  -7  -9  -5    0.45    0.06
   7  -9   5    0.56    0.06
  -7  -9   5    0.52    0.06
   7   9  -5    0.48    0.05
  -7   9  -5    0.43    0.05
   7   9   5    0.50    0.05
   7   9   5    0.47    0.05
  -7   9   5    0.53    0.06
  -8  -9  -5   -0.02    0.04
   8  -9   5   -0.05    0.03
   8   9  -5   -0.04    0.04
  -8   9  -5    0.02    0.04
  -8  -9   5    0.00    0.04
  -8   9   5   -0.01    0.04
   8   9   5   -0.01    0.04
   8  -9  -5   -0.05    0.03
   0  10   5   17.32    0.43
   0 -10  -5   17.36    0.42
   0  10  -5   17.81    0.42
   0 -10   5   18.59    0.42
   0  10  -5   17.42    0.41
   0  10   5   17.36    0.41
   0 -10   5   17.98    0.41
   0 -10  -5   17.96    0.41
  -1  10  -5    0.99    0.04
  -1 -10  -5    0.91    0.04
  -1  10   5    0.88    0.05
  -1 -10   5    0.99    0.05
   1 -10  -5    0.92    0.04
   1 -10   5    0.95    0.04
  -1 -10   5    0.94    0.04
   1 -10   5    0.91    0.05
   1  10   5    0.96    0.05
   1 -10  -5    0.90    0.04
  -1  10  -5    0.95    0.05
  -1  10   5    0.99    0.05
   1  10  -5    1.06    0.05
  -1 -10  -5    0.96    0.04
  -2 -10  -5    1.07    0.05
   2  10   5    1.02    0.06
   2  10  -5    1.04    0.05
  -2 -10   5    0.94    0.05
  -2  10   5    1.01    0.05
   2  10   5    1.04    0.04
  -2  10  -5    1.11    0.04
  -2  10   5    0.89    0.05
   2 -10  -5    1.03    0.05
  -2 -10  -5    1.08    0.05
   2 -10   5    1.04    0.05
   2 -10  -5    1.12    0.04
   2 -10   5    1.01    0.04
  -2  10  -5    0.99    0.05
  -2 -10   5    1.00    0.05
   3 -10  -5    0.00    0.02
   3 -10   5    0.02    0.02
   3  10   5    0.04    0.03
  -3  10   5   -0.01    0.02
  -3 -10  -5    0.05    0.02
  -3 -10   5    0.01    0.02
  -3 -10   5   -0.01    0.02
   3 -10  -5   -0.02    0.02
  -3 -10  -5    0.03    0.02
   3  10  -5    0.00    0.02
   3 -10   5    0.01    0.02
  -3  10  -5    0.11    0.03
   4 -10  -5   18.95    0.45
   4  10   5   18.72    0.47
   4 -10   5   17.90    0.45
   4 -10  -5   18.94    0.46
   4  10   5   18.70    0.46
  -4  10   5   18.19    0.46
  -4 -10  -5   19.43    0.46
   4  10  -5   19.53    0.47
  -4  10  -5   18.69    0.45
  -4 -10   5   19.08    0.44
  -4 -10   5   19.18    0.46
   4 -10   5   18.25    0.46
  -5 -10   5    0.09    0.03
  -5 -10  -5    0.06    0.03
   5 -10   5    0.04    0.03
   5 -10  -5    0.07    0.03
   5  10   5    0.10    0.03
  -5  10  -5    0.08    0.04
   5  10  -5    0.01    0.03
   5  10   5    0.07    0.04
  -5  10   5    0.04    0.03
   5 -10   5    0.06    0.03
  -6 -10  -5    0.18    0.04
   6  10   5    0.22    0.04
   6 -10   5    0.15    0.04
   6  10  -5    0.21    0.04
   6 -10   5    0.21    0.04
  -6 -10   5    0.25    0.04
  -6  10  -5    0.23    0.04
   6 -10  -5    0.19    0.04
  -6  10   5    0.12    0.04
   6  10   5    0.27    0.04
   7  10   5    0.04    0.04
  -7 -10   5    0.06    0.04
   7 -10  -5    0.04    0.03
   7 -10   5    0.05    0.04
   7  10   5    0.05    0.03
  -7  10  -5    0.04    0.04
  -7  10   5    0.03    0.04
  -7 -10  -5    0.04    0.04
   7  10  -5    0.00    0.03
  -7  10  -5    0.01    0.04
   8  10  -5   -0.02    0.04
   8 -10   5   -0.02    0.04
  -8  10  -5    0.02    0.05
   8 -10  -5    0.02    0.04
   8  10   5    0.00    0.04
  -8 -10  -5    0.01    0.04
  -8  10   5    0.03    0.04
   8  10   5    0.01    0.04
  -8 -10   5   -0.01    0.04
   0  11   5    0.01    0.02
   0  11  -5   -0.02    0.02
   0  11   5    0.00    0.02
   0 -11  -5    0.00    0.01
   0  11  -5   -0.01    0.02
   0 -11  -5   -0.01    0.02
   0 -11   5    0.00    0.02
   1 -11  -5    2.21    0.07
   1  11   5    2.16    0.07
   1 -11  -5    2.20    0.08
  -1  11   5    2.24    0.08
   1  11  -5    2.18    0.08
  -1 -11  -5    2.09    0.07
   1  11  -5    2.10    0.08
  -1  11  -5    2.28    0.07
   1 -11   5    2.22    0.08
  -1  11   5    2.07    0.08
   1 -11   5    2.18    0.06
  -1 -11  -5    2.15    0.08
   1  11   5    2.19    0.08
  -1  11  -5    2.12    0.08
  -1 -11   5    2.30    0.08
  -2 -11  -5    1.45    0.06
   2 -11   5    1.26    0.06
  -2  11   5    1.53    0.06
  -2  11  -5    1.37    0.06
   2 -11   5    1.53    0.06
   2  11  -5    1.44    0.06
  -2 -11  -5    1.46    0.06
   2  11   5    1.29    0.06
  -2  11  -5    1.55    0.05
  -2 -11   5    1.44    0.06
  -2 -11   5    1.40    0.06
  -2  11   5    1.44    0.07
   2 -11  -5    1.44    0.06
   2 -11  -5    1.52    0.06
  -3  11   5    0.75    0.06
   3 -11  -5    0.73    0.05
  -3 -11  -5    0.69    0.05
  -3  11  -5    0.76    0.05
   3 -11   5    0.73    0.05
  -3 -11   5    0.72    0.04
  -3 -11  -5    0.80    0.05
   3 -11   5    0.72    0.04
   3 -11  -5    0.78    0.04
   3  11   5    0.69    0.06
   3  11  -5    0.62    0.05
  -3 -11   5    0.73    0.05
   4  11   5    0.06    0.03
   4 -11  -5    0.07    0.03
   4 -11  -5    0.06    0.03
  -4  11  -5    0.04    0.03
   4 -11   5    0.03    0.03
  -4 -11  -5    0.09    0.03
   4  11  -5    0.01    0.03
  -4 -11   5    0.08    0.03
  -4  11   5    0.02    0.03
  -4 -11  -5    0.05    0.03
  -5 -11  -5    3.74    0.13
   5  11   5    3.84    0.14
   5  11   5    3.75    0.13
   5 -11   5    3.85    0.13
   5  11  -5    3.71    0.13
  -5  11   5    3.59    0.14
  -5  11  -5    3.72    0.13
   5 -11  -5    3.63    0.13
   5 -11   5    3.71    0.14
  -5 -11   5    3.82    0.13
   6  11  -5    0.72    0.06
  -6 -11   5    0.70    0.06
   6 -11  -5    0.57    0.05
  -6  11  -5    0.71    0.06
   6 -11   5    0.73    0.06
   6  11   5    0.70    0.06
  -6  11   5    0.85    0.07
   6 -11   5    0.72    0.06
   6  11   5    0.68    0.06
  -6 -11  -5    0.73    0.06
  -7 -11   5    0.11    0.04
   7  11   5    0.10    0.04
   7  11  -5    0.12    0.04
   7  11   5    0.12    0.04
  -7 -11  -5    0.13    0.04
  -7  11  -5    0.10    0.04
  -7  11  -5    0.12    0.05
  -7  11   5    0.11    0.04
   7 -11   5    0.12    0.04
   7 -11  -5    0.10    0.04
  -8  11  -5    0.88    0.09
  -8 -11   5    1.03    0.08
   8  11  -5    0.96    0.08
  -8  11   5    0.97    0.08
  -8 -11  -5    0.82    0.08
   8 -11  -5    0.99    0.08
   8  11   5    0.94    0.08
   8 -11   5    0.91    0.08
   8  11   5    0.90    0.07
   0  12   5    6.89    0.19
   0  12  -5    7.33    0.19
   0  12   5    6.87    0.19
   0  12  -5    7.20    0.19
   0 -12  -5    7.02    0.19
   0 -12  -5    6.95    0.18
   1  12   5   15.50    0.39
  -1  12  -5   16.33    0.38
  -1 -12  -5   15.99    0.37
  -1 -12  -5   15.70    0.38
   1 -12  -5   15.81    0.38
  -1  12   5   15.91    0.38
  -1  12  -5   14.25    0.38
   1  12   5   15.67    0.37
  -1  12   5   15.11    0.38
  -1 -12   5   15.35    0.38
   1  12  -5   15.83    0.38
   1 -12   5   16.08    0.37
   1 -12   5   15.53    0.38
   1  12  -5   15.84    0.37
   1 -12  -5   16.15    0.37
   2 -12   5    5.05    0.14
  -2 -12  -5    4.96    0.14
  -2  12  -5    4.98    0.15
   2  12  -5    5.18    0.14
   2 -12  -5    4.91    0.14
  -2 -12  -5    5.06    0.14
   2 -12   5    4.75    0.15
  -2 -12   5    5.01    0.15
   2 -12  -5    5.01    0.14
  -2  12   5    5.03    0.14
   2  12   5    4.81    0.15
  -2  12   5    5.16    0.15
   2  12  -5    5.09    0.15
   3 -12  -5    0.60    0.04
  -3  12   5    0.56    0.05
   3  12   5    0.48    0.05
   3  12  -5    0.57    0.05
   3 -12  -5    0.63    0.04
   3 -12   5    0.61    0.04
  -3 -12  -5    0.63    0.04
  -3 -12  -5    0.55    0.05
  -3 -12   5    0.71    0.05
  -3 -12   5    0.65    0.04
   3 -12   5    0.64    0.05
  -3  12  -5    0.64    0.05
   4 -12   5    0.20    0.04
  -4  12   5    0.19    0.04
  -4 -12   5    0.17    0.04
   4 -12  -5    0.17    0.03
  -4 -12  -5    0.21    0.03
  -4 -12  -5    0.19    0.04
   4 -12   5    0.20    0.03
   4  12  -5    0.12    0.04
   4  12   5    0.22    0.04
  -4  12  -5    0.14    0.04
   5 -12  -5    0.65    0.05
  -5 -12   5    0.86    0.06
  -5  12   5    0.66    0.06
   5  12  -5    0.66    0.06
   5 -12   5    0.71    0.05
  -5  12  -5    0.75    0.06
   5 -12   5    0.57    0.06
  -5 -12  -5    0.68    0.06
   5  12   5    0.61    0.06
  -6  12   5    0.92    0.07
  -6 -12   5    1.02    0.07
   6 -12   5    0.98    0.06
   6 -12   5    1.02    0.07
  -6 -12  -5    0.94    0.07
   6  12  -5    1.01    0.07
   6 -12  -5    0.99    0.07
  -6  12  -5    1.02    0.07
   6  12   5    0.94    0.07
   6  12   5    0.94    0.07
  -7 -12   5    0.48    0.06
   7 -12   5    0.47    0.05
   7  12   5    0.63    0.06
   7 -12  -5    0.45    0.05
   7  12   5    0.54    0.06
   7 -12   5    0.52    0.06
  -7  12  -5    0.55    0.06
   7  12  -5    0.56    0.06
  -7 -12  -5    0.45    0.06
  -7  12   5    0.54    0.06
   8  12  -5    0.44    0.06
  -8 -12   5    0.44    0.06
  -8  12   5    0.45    0.06
  -8  12  -5    0.50    0.07
  -8 -12  -5    0.45    0.06
   8  12   5    0.40    0.06
   8  12   5    0.52    0.06
   8 -12   5    0.43    0.06
   0 -13  -5    0.01    0.02
   0 -13  -5   -0.02    0.02
   0  13   5   -0.02    0.02
   0  13  -5    0.02    0.02
   0  13   5    0.01    0.02
   0 -13   5    0.01    0.02
   0  13  -5    0.00    0.02
   1 -13   5   -0.01    0.02
  -1  13   5    0.04    0.03
   1 -13  -5    0.04    0.02
   1 -13  -5    0.10    0.02
   1  13  -5    0.01    0.02
  -1  13  -5    0.05    0.02
   1  13   5    0.04    0.02
  -1 -13   5    0.02    0.02
  -1  13  -5    0.04    0.03
  -1 -13  -5    0.02    0.02
  -1 -13  -5    0.14    0.02
   1  13  -5    0.03    0.02
  -1  13   5    0.02    0.02
   1  13   5    0.02    0.03
  -2  13   5    1.16    0.07
   2 -13  -5    1.11    0.06
  -2  13  -5    1.35    0.07
   2  13  -5    1.20    0.06
  -2  13   5    1.10    0.06
   2 -13  -5    1.25    0.05
   2 -13   5    1.22    0.05
   2  13   5    1.13    0.07
   2 -13   5    1.11    0.06
  -2 -13   5    1.14    0.06
   2  13  -5    1.19    0.06
  -2 -13  -5    1.18    0.06
  -2 -13  -5    1.13    0.06
   3 -13   5    3.05    0.10
   3 -13  -5    2.87    0.10
   3  13   5    2.85    0.11
   3  13  -5    2.96    0.09
  -3  13  -5    2.89    0.11
  -3 -13  -5    2.89    0.10
  -3  13   5    2.89    0.11
  -3 -13  -5    3.13    0.10
   3 -13   5    2.63    0.10
  -3 -13   5    2.84    0.10
   3  13  -5    2.78    0.10
  -4 -13  -5    4.16    0.13
   4 -13   5    4.20    0.13
  -4 -13   5    4.25    0.14
  -4 -13  -5    4.14    0.14
   4 -13   5    4.16    0.14
  -4  13   5    4.13    0.15
  -4  13  -5    4.04    0.14
   4  13  -5    4.09    0.14
   4  13   5    4.36    0.15
   4 -13  -5    4.19    0.14
   5 -13  -5    0.15    0.03
   5  13  -5    0.13    0.04
  -5 -13   5    0.12    0.03
  -5  13   5    0.15    0.04
  -5 -13  -5    0.08    0.03
   5 -13   5    0.17    0.03
   5 -13   5    0.14    0.04
   5  13   5    0.11    0.04
  -5  13  -5    0.13    0.04
  -5 -13  -5    0.12    0.03
   6 -13   5    0.57    0.05
  -6  13   5    0.63    0.06
   6 -13   5    0.66    0.06
  -6 -13  -5    0.68    0.06
   6 -13  -5    0.61    0.06
  -6 -13   5    0.60    0.06
   6  13  -5    0.65    0.06
   6  13   5    0.66    0.06
  -6  13  -5    0.60    0.06
  -7  13   5    0.36    0.06
   7 -13   5    0.41    0.05
   7  13   5    0.36    0.06
  -7 -13   5    0.33    0.05
   7  13   5    0.34    0.05
  -7 -13  -5    0.46    0.06
  -7  13  -5    0.39    0.06
   7 -13  -5    0.39    0.05
   7 -13   5    0.41    0.06
   7  13  -5    0.40    0.05
   8  13   5    0.05    0.05
  -8  13  -5    0.10    0.05
   8 -13   5    0.07    0.04
   8  13  -5    0.02    0.04
  -8  13   5    0.10    0.05
   0 -14   5    1.27    0.06
   0 -14  -5    1.26    0.06
   0  14   5    1.31    0.06
   0  14   5    1.09    0.06
   0  14  -5    1.28    0.06
   0  14  -5    1.29    0.06
   0 -14  -5    1.24    0.06
   1 -14  -5    0.29    0.03
   1 -14   5    0.32    0.03
  -1 -14  -5    0.33    0.03
   1  14   5    0.33    0.04
   1  14  -5    0.34    0.04
   1  14   5    0.31    0.04
  -1  14   5    0.36    0.04
  -1  14   5    0.30    0.04
  -1  14  -5    0.35    0.03
  -1 -14  -5    0.36    0.03
   1  14  -5    0.34    0.04
  -1  14  -5    0.28    0.04
   1 -14  -5    0.30    0.03
  -1 -14   5    0.27    0.03
   2 -14   5    7.03    0.20
  -2 -14  -5    7.29    0.19
  -2  14  -5    7.00    0.20
  -2  14   5    7.32    0.21
   2  14  -5    7.20    0.20
  -2 -14  -5    7.28    0.20
  -2 -14   5    7.11    0.20
   2  14  -5    7.15    0.19
   2  14   5    7.20    0.21
   2 -14  -5    7.24    0.20
   2 -14  -5    7.17    0.19
   3  14   5    4.93    0.16
  -3  14   5    4.86    0.16
   3 -14   5    4.95    0.16
  -3 -14   5    4.92    0.15
   3 -14  -5    4.90    0.15
   3  14  -5    4.65    0.15
  -3 -14  -5    5.16    0.15
  -3  14  -5    4.87    0.16
   3 -14   5    4.97    0.14
  -3 -14  -5    5.09    0.15
   3  14  -5    5.07    0.14
  -4 -14   5    5.79    0.17
  -4 -14  -5    5.90    0.17
   4 -14  -5    5.67    0.17
  -4  14  -5    5.62    0.18
   4 -14   5    5.77    0.18
   4  14  -5    5.69    0.18
  -4 -14  -5    5.88    0.17
   4  14   5    5.51    0.18
   4 -14   5    5.65    0.17
  -4  14   5    5.66    0.18
  -5 -14   5   -0.03    0.03
  -5 -14  -5    0.01    0.03
  -5 -14  -5    0.06    0.03
   5  14   5    0.02    0.03
  -5  14  -5    0.01    0.04
   5 -14   5    0.04    0.03
   5 -14  -5    0.04    0.03
   5  14  -5    0.01    0.03
   5 -14   5    0.01    0.03
  -5  14   5    0.05    0.04
   6  14   5    0.06    0.04
  -6  14  -5    0.07    0.04
  -6 -14  -5    0.04    0.04
   6 -14   5    0.01    0.03
   6 -14  -5    0.05    0.03
  -6  14   5    0.04    0.04
  -6 -14   5    0.02    0.03
   6 -14   5    0.10    0.04
  -6 -14  -5    0.04    0.03
   6  14  -5    0.00    0.03
   7 -14   5    0.13    0.05
  -7  14  -5    0.12    0.05
   7 -14   5    0.07    0.04
  -7  14   5    0.13    0.05
   7  14  -5    0.12    0.04
   7 -14  -5    0.13    0.04
  -7 -14   5    0.09    0.04
   7  14   5    0.10    0.05
  -7 -14  -5    0.14    0.05
   0  15  -5   -0.02    0.03
   0  15  -5    0.02    0.02
   0  15   5    0.01    0.03
   0  15   5    0.01    0.03
   0 -15  -5   -0.02    0.02
   0 -15  -5   -0.02    0.02
   0 -15   5   -0.01    0.02
  -1 -15  -5   10.18    0.26
   1  15   5   10.10    0.27
   1  15  -5   10.27    0.26
   1 -15  -5   10.09    0.26
  -1  15  -5   10.33    0.27
   1  15  -5   10.36    0.27
   1 -15  -5   10.30    0.25
  -1  15   5   10.25    0.27
  -1 -15  -5    9.08    0.25
  -1 -15   5    9.75    0.26
   1 -15   5    9.74    0.26
  -1  15   5   10.10    0.27
   2 -15   5    3.18    0.12
   2  15  -5    3.20    0.11
   2  15   5    3.27    0.12
   2 -15  -5    3.42    0.11
  -2  15   5    3.21    0.12
  -2 -15   5    3.06    0.11
  -2  15  -5    3.22    0.12
  -2 -15  -5    3.28    0.11
   2  15  -5    3.33    0.11
  -2 -15  -5    3.54    0.11
  -3 -15  -5    0.99    0.06
  -3  15   5    1.00    0.07
  -3 -15   5    0.96    0.06
  -3 -15  -5    0.89    0.06
   3  15  -5    0.85    0.06
  -3  15  -5    0.93    0.07
   3  15   5    0.94    0.07
   3 -15   5    0.84    0.06
   3 -15  -5    0.92    0.06
   4 -15  -5   -0.01    0.03
  -4  15  -5    0.00    0.03
  -4 -15  -5    0.04    0.03
   4  15   5    0.02    0.03
   4 -15   5    0.05    0.03
   4  15  -5   -0.01    0.03
  -4  15   5    0.03    0.04
  -4 -15  -5    0.07    0.03
  -4 -15   5   -0.03    0.03
   5  15   5    0.06    0.04
  -5 -15   5    0.07    0.04
   5 -15   5    0.12    0.04
   5 -15  -5    0.09    0.03
  -5  15  -5    0.09    0.04
   5  15  -5    0.13    0.04
  -5 -15  -5    0.13    0.04
   5 -15   5    0.06    0.03
  -5  15   5    0.11    0.04
  -5 -15  -5    0.09    0.03
  -6 -15  -5    0.14    0.04
   6  15   5    0.20    0.05
   6  15  -5    0.05    0.04
   6 -15   5    0.18    0.04
   6 -15   5    0.14    0.04
  -6 -15  -5    0.16    0.04
   6 -15  -5    0.14    0.04
  -6  15  -5    0.09    0.05
  -6 -15   5    0.14    0.04
  -6  15   5    0.12    0.05
   7 -15   5    0.04    0.04
   7 -15  -5   -0.04    0.04
   7 -15   5    0.04    0.04
  -7  15   5    0.07    0.05
   7  15   5    0.02    0.04
  -7 -15  -5    0.02    0.04
   7  15  -5   -0.03    0.04
  -7  15  -5    0.04    0.05
  -7 -15   5   -0.02    0.04
   0 -16  -5   11.70    0.29
   0  16   5   11.48    0.29
   0  16  -5   11.80    0.30
   0 -16  -5   10.64    0.28
   0  16   5   11.22    0.30
   0  16  -5   11.76    0.30
   0 -16   5   11.42    0.30
   1  16  -5    0.81    0.06
   1 -16   5    0.81    0.05
  -1 -16  -5    0.86    0.05
   1 -16  -5    0.82    0.05
  -1 -16  -5    0.91    0.06
  -1  16  -5    0.84    0.06
   1  16   5    0.87    0.06
   1 -16  -5    0.90    0.05
   1  16  -5    0.86    0.06
  -1 -16   5    0.91    0.06
  -1  16   5    0.84    0.06
  -1  16   5    0.89    0.06
  -2 -16  -5    1.18    0.06
  -2 -16   5    1.04    0.06
   2  16   5    1.11    0.07
  -2 -16  -5    1.25    0.06
   2 -16  -5    1.15    0.06
   2  16  -5    1.16    0.07
   2 -16   5    1.09    0.06
   2  16  -5    1.18    0.07
  -2  16   5    1.04    0.07
  -2  16  -5    1.11    0.07
   3  16   5    0.02    0.03
   3 -16   5    0.05    0.03
  -3  16  -5   -0.03    0.03
   3  16  -5   -0.01    0.03
  -3 -16  -5    0.05    0.03
  -3 -16   5    0.04    0.03
   3 -16  -5    0.02    0.03
  -3 -16  -5    0.02    0.03
  -3  16   5    0.06    0.04
   4  16   5    0.04    0.04
  -4 -16   5    0.02    0.03
  -4  16  -5   -0.06    0.03
   4 -16   5    0.00    0.03
  -4 -16  -5    0.00    0.03
   4 -16  -5    0.00    0.03
   4  16  -5    0.01    0.03
  -4 -16  -5   -0.05    0.03
  -4  16   5    0.02    0.04
   5  16  -5    0.20    0.04
  -5 -16   5    0.22    0.04
  -5  16   5    0.15    0.05
   5 -16  -5    0.18    0.04
  -5 -16  -5    0.18    0.04
   5  16   5    0.18    0.04
   5 -16   5    0.15    0.04
  -5 -16  -5    0.19    0.04
  -5  16  -5    0.08    0.04
  -6  16   5    0.05    0.04
   6  16   5    0.04    0.04
   6  16  -5   -0.04    0.04
   6 -16  -5    0.01    0.04
  -6 -16  -5    0.02    0.04
  -6 -16   5    0.06    0.04
   6 -16   5    0.00    0.04
   6 -16   5    0.05    0.03
  -6  16  -5   -0.02    0.04
  -7  16  -5    0.04    0.05
   7 -16   5    0.07    0.04
  -7 -16  -5    0.08    0.04
   7 -16   5   -0.04    0.04
   0  17  -5   -0.02    0.03
   0 -17  -5    0.00    0.02
   0  17   5    0.00    0.03
   0  17   5    0.01    0.03
   0 -17   5   -0.03    0.03
   0 -17  -5    0.00    0.03
   0  17  -5   -0.04    0.03
  -1  17   5    0.02    0.03
  -1 -17  -5    0.07    0.03
   1 -17   5    0.07    0.03
   1 -17  -5    0.06    0.03
  -1 -17  -5    0.03    0.03
  -1  17  -5    0.06    0.04
  -1  17   5    0.04    0.03
   1  17   5    0.07    0.03
   1  17  -5    0.02    0.03
  -1 -17   5    0.06    0.03
   1  17  -5    0.03    0.03
   2 -17   5    0.09    0.03
  -2  17  -5    0.14    0.04
  -2 -17  -5    0.12    0.03
   2  17   5    0.08    0.04
   2 -17  -5    0.12    0.03
  -2 -17   5    0.09    0.03
   2  17  -5    0.12    0.04
   2  17  -5    0.05    0.04
  -2  17   5    0.13    0.04
  -2 -17  -5    0.16    0.03
   3 -17  -5    1.74    0.08
   3 -17   5    1.68    0.09
  -3  17  -5    1.59    0.09
   3  17   5    1.68    0.09
  -3 -17  -5    1.79    0.08
  -3  17   5    1.63    0.09
  -3 -17   5    1.70    0.08
  -3 -17  -5    1.87    0.08
   3  17  -5    1.68    0.09
  -4 -17   5   -0.01    0.03
   4  17  -5    0.00    0.03
  -4  17   5   -0.01    0.04
  -4 -17  -5    0.01    0.03
  -4  17  -5    0.06    0.04
   4 -17  -5    0.05    0.03
   4 -17   5    0.03    0.04
   4  17   5    0.09    0.04
  -4 -17  -5    0.05    0.03
  -5 -17  -5    0.34    0.05
  -5  17  -5    0.35    0.06
   5  17  -5    0.37    0.05
   5 -17  -5    0.33    0.05
  -5 -17   5    0.39    0.05
   5  17   5    0.38    0.05
   5 -17   5    0.30    0.05
  -5  17   5    0.30    0.06
  -6 -17  -5    0.10    0.04
   6  17  -5    0.08    0.05
   6 -17  -5    0.16    0.04
  -6  17   5    0.19    0.05
  -6  17  -5    0.10    0.05
   6 -17   5    0.14    0.05
   6  17   5    0.10    0.04
  -6 -17   5    0.17    0.05
   0 -18  -5    1.21    0.06
   0  18   5    1.23    0.07
   0  18   5    1.13    0.07
   0  18  -5    1.27    0.07
   0  18  -5    1.34    0.08
   0 -18   5    1.26    0.07
   1  18  -5    9.71    0.25
  -1  18   5    9.63    0.26
  -1 -18  -5    9.63    0.25
   1 -18  -5    9.53    0.25
   1  18   5    9.21    0.26
  -1 -18  -5    9.51    0.25
   1 -18   5    8.89    0.26
  -1  18  -5    9.26    0.26
   1  18  -5    9.29    0.26
  -1 -18   5    8.89    0.25
  -2 -18  -5    1.96    0.08
  -2 -18  -5    1.91    0.08
   2  18  -5    1.86    0.09
  -2 -18   5    2.01    0.09
   2  18   5    1.93    0.09
  -2  18   5    2.02    0.10
   2 -18  -5    1.86    0.08
   2 -18   5    1.98    0.09
  -2  18  -5    1.90    0.10
   3 -18   5    0.08    0.03
  -3 -18  -5    0.05    0.03
  -3 -18   5    0.09    0.04
   3  18  -5    0.06    0.04
  -3  18   5    0.07    0.04
   3  18   5    0.06    0.04
   3 -18  -5    0.08    0.03
  -3  18  -5    0.02    0.04
  -4  18   5    0.02    0.04
   4 -18  -5   -0.02    0.03
   4  18  -5   -0.08    0.03
  -4 -18   5   -0.01    0.03
   4  18   5   -0.04    0.04
  -4  18  -5   -0.02    0.04
  -4 -18  -5   -0.03    0.03
   4 -18   5   -0.04    0.03
   5 -18   5    0.01    0.04
   5 -18  -5    0.02    0.03
  -5 -18   5    0.03    0.04
  -5  18  -5    0.03    0.04
   5  18  -5    0.01    0.04
   5  18   5    0.02    0.04
  -5 -18  -5    0.05    0.04
  -5  18   5    0.05    0.04
   6 -18   5    0.75    0.07
   6 -18  -5    0.77    0.07
  -6 -18  -5    0.79    0.07
  -6  18  -5    0.78    0.08
  -6  18   5    0.74    0.08
   6  18  -5    0.79    0.07
   6  18   5    0.79    0.08
  -6 -18   5    0.82    0.07
   0  19   5   -0.03    0.03
   0  19  -5   -0.05    0.03
   0 -19   5   -0.01    0.03
   0 -19  -5   -0.04    0.03
  -1  19  -5   -0.02    0.04
   1  19  -5    0.11    0.04
   1 -19   5    0.10    0.04
   1  19  -5   -0.01    0.03
  -1 -19   5    0.09    0.04
  -1  19   5    0.07    0.04
   1  19   5    0.06    0.04
   1 -19  -5    0.08    0.03
  -1 -19  -5    0.07    0.03
   2 -19   5    2.56    0.11
   2 -19  -5    2.66    0.10
  -2  19   5    2.65    0.12
   2  19  -5    2.74    0.11
  -2 -19   5    2.62    0.11
  -2 -19  -5    2.72    0.10
   2  19   5    2.77    0.12
  -2  19  -5    2.75    0.12
  -3  19  -5    1.54    0.09
   3 -19   5    1.35    0.08
   3  19   5    1.36    0.09
   3  19  -5    1.47    0.09
  -3 -19   5    1.39    0.08
   3 -19  -5    1.50    0.08
  -3 -19  -5    1.38    0.08
  -3  19   5    1.45    0.09
   4 -19  -5    0.26    0.04
  -4 -19  -5    0.25    0.05
  -4  19   5    0.29    0.06
  -4 -19   5    0.29    0.05
   4 -19   5    0.24    0.05
   4  19  -5    0.17    0.05
  -4  19  -5    0.20    0.05
   4  19   5    0.34    0.05
  -5  19   5    0.21    0.06
  -5 -19  -5    0.24    0.05
   5  19   5    0.19    0.05
   5 -19  -5    0.23    0.04
   5 -19   5    0.19    0.05
  -5 -19   5    0.23    0.05
  -5  19  -5    0.19    0.06
   5  19  -5    0.22    0.05
  -6 -19  -5   -0.01    0.04
   0 -20  -5    0.26    0.04
   0 -20   5    0.19    0.04
   0  20  -5    0.18    0.04
   0  20   5    0.23    0.04
  -1  20  -5    0.14    0.04
  -1  20   5    0.06    0.04
   1  20   5    0.17    0.04
   1 -20  -5    0.13    0.03
   1  20  -5    0.09    0.04
   1 -20   5    0.08    0.04
   1  20  -5    0.18    0.04
  -1 -20   5    0.12    0.04
  -2  20   5    1.27    0.09
  -2 -20   5    1.35    0.08
  -2  20  -5    1.35    0.09
   2 -20   5    1.32    0.08
   2  20   5    1.29    0.08
   2  20  -5    1.47    0.09
   2 -20  -5    1.38    0.07
  -2 -20  -5    1.31    0.07
   3  20  -5    0.02    0.04
  -3  20   5    0.06    0.04
   3 -20   5    0.06    0.04
  -3 -20  -5    0.02    0.03
  -3  20  -5    0.06    0.04
   3 -20  -5    0.02    0.04
  -3 -20   5    0.04    0.04
   3  20   5    0.06    0.04
   4 -20   5    0.06    0.04
   4  20  -5    0.02    0.04
  -4  20  -5    0.02    0.04
  -4  20   5    0.16    0.05
   4 -20  -5    0.04    0.04
   4  20   5    0.04    0.04
  -4 -20  -5    0.02    0.04
  -4 -20   5    0.06    0.04
  -5  20   5    0.05    0.05
  -5 -20  -5   -0.01    0.04
   5 -20  -5   -0.03    0.04
   5 -20   5    0.04    0.04
   0 -21   5    0.00    0.03
   0  21  -5    0.00    0.04
   1  21  -5    2.31    0.10
   1 -21   5    1.97    0.10
  -1 -21   5    2.13    0.10
   1  21  -5    2.17    0.10
  -1  21  -5    2.19    0.11
  -1  21   5    2.37    0.11
   1  21   5    2.25    0.11
   2 -21  -5    0.46    0.05
   2  21   5    0.42    0.06
   2 -21   5    0.37    0.06
  -2  21   5    0.46    0.06
  -2 -21   5    0.47    0.06
  -2  21  -5    0.38    0.06
   2  21  -5    0.44    0.06
  -3  21   5    3.00    0.14
  -3 -21  -5    3.02    0.12
  -3  21  -5    3.10    0.14
   3 -21   5    3.00    0.13
   3  21   5    2.97    0.13
   3 -21  -5    2.89    0.12
   3  21  -5    2.83    0.13
  -3 -21   5    2.93    0.12
   4 -21  -5    0.18    0.04
  -4 -21  -5    0.09    0.04
   4  21   5    0.19    0.05
  -4  21  -5    0.13    0.06
  -4 -21   5    0.10    0.04
  -4  21   5    0.14    0.05
   4 -21   5    0.13    0.05
   4  21  -5    0.12    0.05
   0  22  -5    2.85    0.12
   0 -22   5    2.84    0.12
  -1 -22   5    0.04    0.04
   1  22   5    0.12    0.04
  -1  22  -5   -0.03    0.04
   1 -22   5    0.00    0.04
  -2  22   5    0.10    0.05
  -2  22  -5    0.06    0.05
   2  22  -5   -0.01    0.04
   2 -22   5    0.03    0.04
   2  22   5    0.06    0.04
  -2 -22   5    0.03    0.04
   3 -22  -5    0.25    0.05
  -3  22  -5    0.22    0.06
  -3  22   5    0.21    0.06
  -3 -22   5    0.16    0.05
   3  22  -5    0.32    0.06
   3 -22   5    0.28    0.05
   3  22   5    0.32    0.06
   4 -22  -5    0.75    0.07
   4 -22   5    0.70    0.07
   0  23  -5    0.00    0.04
   0 -23   5    0.03    0.04
   1 -23   5    0.04    0.04
  -1  23  -5    0.05    0.05
  -1 -23   5   -0.01    0.04
  -2  23  -5   -0.01    0.05
  -2  23   5   -0.02    0.04
   2 -23   5    0.05    0.04
   2  23   5    0.01    0.04
  -2 -23   5    0.05    0.04
   2  23  -5    0.04    0.04
   3  23   5    0.72    0.08
   3  23  -5    0.75    0.07
   3 -23   5    0.68    0.07
  -3  23   5    0.75    0.08
   0 -24   5    0.35    0.06
  -1  24  -5    0.09    0.05
   0   0   6   85.94    1.86
   0   0  -6   84.98    1.89
   0   0   6   81.83    1.90
   0   0   6   83.73    1.85
   1   0   6    6.03    0.14
   1   0  -6    6.04    0.14
   1   0   6    5.95    0.15
  -1   0   6    6.02    0.15
   1   0  -6    5.88    0.15
  -1   0   6    6.01    0.14
   1   0   6    5.81    0.15
   1   0   6    5.87    0.15
   2   0   6   11.94    0.29
   2   0  -6   12.20    0.28
   2   0   6   11.58    0.28
  -2   0   6   12.01    0.28
   2   0   6   11.72    0.28
   2   0   6   11.80    0.27
   2   0  -6   11.91    0.29
  -2   0   6   12.01    0.27
   3   0  -6    2.29    0.07
  -3   0   6    2.31    0.07
  -3   0  -6    2.15    0.08
  -3   0  -6    2.45    0.07
  -3   0   6    2.24    0.08
   3   0   6    2.42    0.08
   3   0  -6    2.25    0.07
   3   0   6    2.45    0.08
  -4   0   6   54.60    1.23
  -4   0  -6   54.05    1.24
  -4   0   6   56.68    1.24
   4   0   6   54.34    1.26
   4   0   6   54.95    1.26
   4   0  -6   55.09    1.25
  -4   0  -6   53.99    1.22
   4   0  -6   55.51    1.25
  -5   0   6    4.96    0.15
   5   0  -6    5.21    0.14
  -5   0   6    4.89    0.15
   5   0   6    5.18    0.14
   5   0   6    5.03    0.15
   5   0  -6    4.95    0.14
   6   0  -6    0.42    0.04
  -6   0   6    0.58    0.05
  -6   0  -6    0.47    0.05
  -6   0   6    0.49    0.05
   6   0  -6    0.54    0.04
   6   0   6    0.55    0.05
  -7   0   6    5.19    0.16
   7   0   6    4.80    0.16
  -7   0  -6    4.88    0.17
   7   0  -6    4.84    0.16
  -8   0  -6    0.04    0.04
   8   0  -6    0.10    0.04
   8   0   6    0.05    0.04
  -8   0   6    0.07    0.04
   9   0   6    0.35    0.06
  -9   0  -6    0.28    0.06
   9   0  -6    0.31    0.05
  -9   0   6    0.39    0.06
   0  -1   6    0.00    0.01
   0   1  -6    0.01    0.01
   0   1   6    0.02    0.01
   0   1   6    0.07    0.01
   0  -1   6    0.04    0.01
   0   1   6    0.02    0.01
   0  -1  -6    0.02    0.01
   0  -1   6    0.10    0.01
   1  -1   6    9.04    0.22
   1  -1   6    9.01    0.21
   1  -1   6    9.06    0.21
   1   1   6    8.88    0.22
  -1  -1   6    8.84    0.20
  -1   1   6    8.93    0.22
   1   1   6    8.84    0.22
  -1  -1   6    8.94    0.22
   1   1   6    8.93    0.21
  -1   1   6    8.96    0.20
   1  -1   6    8.95    0.21
   1  -1  -6    8.90    0.21
  -1   1   6    8.65    0.22
   1   1  -6    8.92    0.21
   1   1  -6    8.89    0.22
   2   1   6    4.36    0.11
  -2  -1   6    4.32    0.11
   2  -1  -6    4.28    0.12
   2   1   6    4.24    0.12
  -2  -1  -6    4.29    0.12
  -2   1   6    4.31    0.11
  -2  -1   6    4.14    0.12
   2  -1   6    4.40    0.12
   2  -1   6    4.33    0.12
   2  -1   6    4.46    0.11
   2  -1   6    4.77    0.12
   2   1  -6    4.25    0.12
  -2   1   6    4.34    0.12
   2  -1  -6    4.41    0.11
   2   1   6    4.27    0.12
   2   1  -6    4.27    0.11
  -3  -1  -6   17.76    0.43
  -3   1   6   18.16    0.42
  -3  -1   6   18.23    0.42
   3  -1  -6   18.23    0.43
   3   1   6   18.13    0.43
  -3   1   6   17.97    0.43
  -3  -1   6   18.01    0.43
   3   1   6   17.96    0.43
   3  -1   6   18.57    0.43
  -3   1  -6   18.02    0.43
  -3   1  -6   18.29    0.41
  -3  -1  -6   18.23    0.41
   3  -1   6   17.95    0.43
   3   1  -6   18.04    0.43
   3  -1  -6   18.47    0.43
   3   1  -6   18.30    0.42
  -4  -1   6   29.83    0.70
   4  -1  -6   30.71    0.71
   4  -1   6   31.55    0.71
   4   1  -6   30.06    0.71
   4   1   6   30.79    0.72
   4  -1  -6   31.18    0.71
  -4   1   6   30.52    0.70
  -4  -1   6   30.24    0.70
   4  -1   6   29.58    0.71
  -4  -1  -6   30.90    0.68
  -4   1  -6   30.35    0.69
  -4  -1  -6   30.09    0.71
  -4   1   6   30.56    0.70
  -4   1  -6   30.41    0.71
   4   1   6   31.44    0.71
   4   1  -6   30.50    0.71
   5   1   6    1.93    0.07
   5  -1  -6    2.05    0.07
   5  -1   6    1.90    0.08
   5  -1  -6    1.78    0.07
  -5  -1  -6    1.80    0.08
   5  -1   6    1.98    0.07
  -5   1  -6    1.98    0.07
  -5   1   6    1.89    0.08
  -5  -1   6    1.82    0.08
   5   1  -6    1.84    0.07
   5   1  -6    1.94    0.07
  -5   1   6    1.92    0.08
  -5  -1   6    1.89    0.08
   5   1   6    1.84    0.08
  -5   1  -6    1.80    0.08
  -6  -1   6    5.86    0.17
  -6   1   6    5.90    0.17
   6   1   6    5.67    0.17
   6   1  -6    5.25    0.16
  -6   1   6    5.71    0.17
   6   1  -6    5.72    0.17
   6  -1  -6    5.71    0.17
  -6  -1  -6    5.50    0.18
  -6  -1   6    5.83    0.17
  -6   1  -6    5.59    0.18
   6  -1   6    5.61    0.17
   7   1   6    0.16    0.04
  -7   1   6    0.11    0.04
   7  -1   6    0.15    0.04
  -7  -1  -6    0.12    0.04
  -7   1  -6    0.14    0.04
  -7   1   6    0.16    0.04
   7  -1  -6    0.12    0.03
  -7  -1   6    0.18    0.04
   7   1  -6    0.14    0.03
  -8   1  -6    0.10    0.05
  -8  -1   6    0.14    0.04
  -8  -1  -6    0.11    0.04
   8   1  -6    0.11    0.04
   8  -1  -6    0.13    0.04
  -8   1   6    0.06    0.04
   8   1   6    0.04    0.04
   8  -1   6    0.10    0.04
   9   1   6    0.20    0.05
   9  -1   6    0.27    0.05
  -9   1  -6    0.25    0.06
   9   1  -6    0.19    0.05
   9  -1  -6    0.25    0.05
  -9  -1  -6    0.26    0.06
  -9  -1   6    0.31    0.06
   0   2   6    2.43    0.07
   0  -2  -6    2.36    0.07
   0  -2   6    2.34    0.07
   0   2  -6    2.26    0.07
   0   2  -6    2.39    0.06
   0  -2  -6    2.38    0.06
   0   2   6    2.32    0.07
   0  -2   6    2.41    0.06
   1  -2   6    3.51    0.09
   1   2  -6    3.52    0.09
   1  -2   6    3.45    0.09
   1   2   6    3.46    0.10
  -1   2   6    3.43    0.10
  -1  -2   6    3.42    0.10
  -1  -2  -6    3.61    0.09
  -1  -2   6    3.48    0.09
   1  -2   6    3.57    0.09
   1  -2  -6    3.48    0.09
   1   2  -6    3.31    0.09
   1   2   6    3.56    0.09
  -1   2   6    3.35    0.10
   1  -2   6    3.63    0.09
   2   2   6   33.27    0.77
   2  -2   6   33.53    0.76
   2   2   6   34.42    0.78
  -2   2   6   33.52    0.75
  -2  -2   6   32.38    0.75
   2   2  -6   33.68    0.76
   2  -2  -6   33.01    0.77
  -2  -2   6   33.20    0.75
   2  -2   6   34.02    0.77
   2  -2   6   33.77    0.75
   2   2  -6   33.12    0.77
   2   2   6   33.95    0.74
   2  -2   6   34.58    0.77
   2  -2  -6   32.52    0.76
  -2   2   6   33.19    0.76
  -2  -2  -6   33.37    0.76
   3   2  -6   10.37    0.26
  -3   2  -6   10.86    0.25
   3  -2   6   10.89    0.26
  -3  -2   6   10.28    0.25
  -3  -2  -6   10.75    0.26
   3  -2   6   10.70    0.26
  -3   2   6   10.57    0.26
  -3  -2  -6   10.76    0.24
   3   2   6   10.49    0.26
   3  -2   6   10.77    0.26
   3   2   6   10.49    0.26
   3   2  -6   10.57    0.25
   3  -2  -6   10.51    0.26
  -3   2   6   10.43    0.25
  -3  -2   6   10.62    0.26
   3  -2  -6   10.41    0.26
   4   2  -6    0.34    0.03
   4  -2  -6    0.40    0.03
  -4  -2  -6    0.35    0.04
   4   2   6    0.33    0.03
  -4   2   6    0.36    0.04
   4  -2   6    0.34    0.03
  -4  -2   6    0.30    0.03
  -4  -2  -6    0.36    0.03
   4  -2  -6    0.34    0.03
  -4   2  -6    0.32    0.04
  -4   2  -6    0.32    0.03
   4   2  -6    0.31    0.03
  -4   2   6    0.34    0.03
   4  -2   6    0.34    0.03
  -4  -2   6    0.34    0.03
   4   2   6    0.38    0.03
  -5   2   6   11.48    0.30
   5   2  -6   11.48    0.29
  -5   2   6   11.85    0.29
  -5  -2   6   11.48    0.29
   5   2   6   11.52    0.30
  -5  -2  -6   11.29    0.30
   5   2   6   11.65    0.29
   5   2  -6   11.70    0.29
   5  -2  -6   11.85    0.28
  -5   2  -6   11.33    0.30
  -5   2  -6   11.77    0.28
   5  -2  -6   11.35    0.29
   5  -2   6   11.56    0.30
  -5  -2   6   11.76    0.29
  -6  -2   6    1.21    0.07
   6   2   6    1.01    0.06
   6  -2   6    1.19    0.07
   6   2  -6    1.24    0.06
  -6  -2  -6    1.05    0.07
  -6   2   6    1.14    0.07
   6  -2  -6    1.16    0.06
   6   2   6    1.18    0.06
   6   2  -6    1.20    0.06
  -6   2   6    1.18    0.07
  -6  -2   6    1.10    0.06
  -6   2  -6    1.22    0.08
   7  -2  -6    0.09    0.03
  -7  -2   6    0.08    0.04
  -7   2   6    0.08    0.04
  -7   2   6    0.05    0.03
   7   2   6    0.11    0.04
  -7  -2  -6    0.13    0.04
  -7   2  -6    0.11    0.04
   7  -2   6    0.08    0.04
   7   2  -6    0.11    0.03
   8   2   6    0.82    0.07
   8  -2  -6    0.83    0.06
  -8   2   6    0.88    0.07
  -8  -2  -6    0.83    0.07
  -8   2  -6    0.83    0.08
   8   2  -6    0.81    0.06
   8  -2   6    0.67    0.06
  -8  -2   6    0.92    0.07
  -9  -2  -6    0.05    0.05
   9   2   6    0.01    0.04
   9  -2   6    0.00    0.04
  -9  -2   6   -0.03    0.04
   9   2  -6    0.01    0.04
   9  -2  -6    0.06    0.04
  -9   2  -6    0.05    0.05
   0  -3   6    0.03    0.01
   0  -3  -6    0.00    0.01
   0   3  -6    0.02    0.01
   0   3   6    0.01    0.01
   0   3  -6    0.05    0.01
   0   3   6    0.02    0.01
   0  -3   6    0.03    0.01
  -1  -3   6   64.80    1.44
   1   3  -6   67.85    1.47
   1  -3  -6   65.17    1.47
  -1  -3   6   64.65    1.45
  -1   3   6   64.95    1.45
  -1   3   6   66.05    1.49
   1  -3   6   64.24    1.45
   1  -3   6   64.54    1.47
   1   3  -6   64.84    1.48
  -1  -3  -6   63.98    1.47
  -1   3  -6   64.26    1.48
   1   3   6   66.97    1.44
   1  -3   6   64.60    1.44
  -1  -3  -6   66.97    1.45
   1   3   6   64.88    1.49
   2   3   6  330.97    6.99
   2  -3  -6  308.39    7.11
  -2  -3   6  309.26    7.00
   2  -3   6  309.07    7.00
   2   3  -6  333.43    7.14
   2   3   6  318.32    7.12
  -2  -3   6  322.94    6.97
   2  -3   6  322.99    7.17
   2   3   6  318.09    7.16
  -2   3  -6  309.51    6.96
   2  -3   6  311.66    7.12
  -2  -3  -6  314.81    7.01
  -2   3   6  313.22    6.97
   2   3  -6  325.47    7.17
  -2   3   6  327.05    7.03
   3   3  -6    8.68    0.22
  -3   3  -6    8.68    0.21
  -3  -3   6    8.50    0.22
   3  -3  -6    8.79    0.22
  -3   3   6    8.72    0.21
  -3  -3  -6    8.26    0.22
   3  -3  -6    8.61    0.21
   3   3  -6    8.74    0.21
   3   3   6    8.66    0.22
  -3  -3   6    8.62    0.21
  -3  -3  -6    8.73    0.20
  -3   3   6    8.70    0.22
   3  -3   6    8.52    0.22
   3   3   6    8.26    0.22
   3  -3   6    8.66    0.21
   3  -3   6    8.29    0.22
  -4  -3   6    0.30    0.03
   4  -3   6    0.31    0.03
  -4   3   6    0.28    0.03
  -4  -3   6    0.34    0.03
   4  -3   6    0.27    0.03
  -4  -3  -6    0.25    0.03
   4   3  -6    0.29    0.03
   4   3   6    0.32    0.03
  -4   3  -6    0.29    0.03
   4  -3  -6    0.28    0.03
   4  -3   6    0.42    0.04
   4   3   6    0.24    0.03
   4   3  -6    0.31    0.03
   4  -3  -6    0.31    0.03
  -4   3   6    0.39    0.03
  -5   3   6    0.19    0.03
  -5  -3   6    0.20    0.03
  -5   3  -6    0.16    0.03
   5   3  -6    0.18    0.03
   5   3  -6    0.22    0.03
   5  -3  -6    0.18    0.03
   5   3   6    0.14    0.03
  -5   3  -6    0.20    0.04
  -5  -3  -6    0.15    0.03
  -5  -3   6    0.18    0.03
   5  -3   6    0.13    0.03
   5   3   6    0.14    0.03
  -5   3   6    0.19    0.03
   5  -3  -6    0.16    0.02
  -6   3   6    2.39    0.10
  -6   3   6    2.50    0.10
  -6  -3   6    2.36    0.09
   6  -3   6    2.34    0.10
   6   3  -6    2.49    0.09
  -6   3  -6    2.42    0.11
   6   3   6    2.10    0.09
  -6  -3   6    2.32    0.09
   6   3  -6    2.36    0.09
   6   3   6    2.37    0.09
   6  -3  -6    2.34    0.09
  -6  -3  -6    2.17    0.10
  -7   3   6    0.52    0.05
  -7   3  -6    0.42    0.06
   7  -3   6    0.50    0.05
   7   3   6    0.51    0.05
   7   3  -6    0.48    0.05
  -7   3   6    0.44    0.05
   7  -3  -6    0.44    0.05
  -7  -3  -6    0.46    0.05
   7   3  -6    0.44    0.04
  -7  -3   6    0.46    0.05
  -8   3  -6   -0.06    0.04
   8  -3   6    0.02    0.04
  -8  -3  -6    0.07    0.04
  -8  -3   6    0.03    0.04
   8   3   6   -0.02    0.03
   8  -3  -6    0.05    0.04
   8   3  -6    0.01    0.03
  -9  -3  -6    0.56    0.07
   9   3   6    0.55    0.06
   9  -3  -6    0.58    0.06
  -9   3  -6    0.42    0.07
  -9  -3   6    0.62    0.07
   9  -3   6    0.53    0.06
   0  -4   6  361.84    8.18
   0  -4  -6  384.69    8.32
   0  -4   6  377.35    8.24
   0   4  -6  362.35    8.41
   0   4  -6  385.21    8.44
   0   4   6  376.29    8.43
   0  -4  -6  370.01    8.37
   0   4   6  379.02    8.20
   1  -4   6    8.07    0.19
   1  -4   6    7.98    0.19
  -1   4   6    7.68    0.20
   1   4  -6    8.04    0.18
  -1  -4  -6    7.96    0.19
  -1   4   6    7.71    0.20
   1  -4   6    8.00    0.19
   1   4  -6    7.90    0.20
   1   4   6    7.70    0.20
   1   4   6    8.35    0.19
  -1  -4   6    7.80    0.19
  -1  -4   6    7.43    0.19
  -1   4  -6    7.90    0.19
   1  -4  -6    7.65    0.19
  -1  -4  -6    7.89    0.20
   2   4   6    5.39    0.15
   2  -4  -6    5.55    0.14
   2  -4   6    5.55    0.14
   2   4   6    5.69    0.13
  -2   4   6    5.38    0.15
  -2   4   6    5.36    0.14
   2   4   6    5.86    0.15
  -2  -4   6    5.24    0.14
  -2  -4  -6    5.42    0.14
   2   4  -6    5.33    0.14
  -2   4  -6    5.45    0.14
  -2  -4   6    5.32    0.14
  -2   4   6    5.60    0.13
   2   4  -6    5.52    0.13
   2  -4   6    5.46    0.15
   3   4   6   20.22    0.48
   3  -4   6   20.15    0.48
   3  -4  -6   20.49    0.47
   3   4  -6   20.35    0.47
  -3   4   6   20.75    0.47
  -3  -4  -6   20.60    0.45
  -3  -4   6   20.14    0.47
   3   4  -6   19.62    0.48
   3  -4   6   20.26    0.48
  -3  -4   6   20.03    0.47
   3  -4  -6   19.78    0.48
  -3   4   6   20.19    0.48
   3  -4   6   20.77    0.47
  -3  -4  -6   20.33    0.48
  -3   4  -6   20.34    0.47
   3   4   6   20.28    0.48
  -4   4  -6    0.81    0.04
   4  -4  -6    0.79    0.04
   4  -4  -6    0.81    0.04
   4   4  -6    0.84    0.04
   4   4  -6    0.78    0.04
  -4   4   6    0.80    0.04
   4   4   6    0.74    0.05
   4  -4   6    0.71    0.04
  -4   4   6    0.75    0.05
  -4  -4  -6    0.70    0.05
   4   4   6    0.74    0.05
  -4  -4   6    0.79    0.04
  -4  -4   6    0.83    0.04
   4  -4   6    0.79    0.05
  -5   4  -6    0.42    0.04
   5  -4  -6    0.49    0.04
   5   4   6    0.48    0.04
   5   4  -6    0.48    0.04
  -5  -4   6    0.49    0.04
  -5  -4  -6    0.44    0.04
  -5   4  -6    0.58    0.04
   5   4   6    0.52    0.04
  -5   4   6    0.48    0.04
  -5  -4   6    0.48    0.04
  -5   4   6    0.38    0.04
   5   4  -6    0.51    0.04
   5  -4   6    0.47    0.04
  -6   4  -6    0.99    0.07
  -6  -4   6    1.08    0.06
   6   4  -6    1.19    0.06
   6   4  -6    1.12    0.06
  -6  -4  -6    1.23    0.07
   6  -4   6    1.14    0.07
   6   4   6    1.22    0.07
  -6   4   6    1.29    0.07
   6   4   6    1.11    0.06
   6  -4  -6    1.25    0.06
  -6   4   6    1.18    0.07
  -7  -4  -6    0.70    0.06
  -7   4   6    0.75    0.06
  -7  -4   6    0.70    0.06
   7   4  -6    0.72    0.05
   7   4  -6    0.66    0.06
   7  -4   6    0.60    0.06
  -7   4  -6    0.73    0.06
   7  -4  -6    0.60    0.06
  -7   4   6    0.64    0.06
   7   4   6    0.71    0.06
  -8  -4  -6    1.26    0.09
  -8   4  -6    1.10    0.09
   8  -4  -6    1.12    0.07
   8   4   6    1.18    0.08
   8  -4   6    1.25    0.08
  -8  -4   6    1.31    0.08
   9  -4   6    1.01    0.08
   9  -4  -6    0.98    0.08
  -9   4  -6    0.91    0.09
  -9  -4  -6    0.70    0.08
  -9  -4   6    1.00    0.08
   9   4   6    0.92    0.08
   0   5  -6    0.02    0.01
   0   5   6    0.00    0.01
   0   5   6    0.02    0.02
   0  -5   6    0.01    0.01
   0  -5  -6    0.02    0.01
   0  -5   6    0.02    0.01
   0  -5  -6    0.02    0.01
   0  -5   6    0.01    0.01
   1   5   6   17.41    0.42
  -1  -5   6   17.07    0.40
  -1  -5   6   17.29    0.40
   1  -5   6   17.12    0.40
   1   5  -6   17.09    0.41
   1  -5   6   17.98    0.40
  -1  -5  -6   17.61    0.41
  -1   5  -6   17.90    0.41
  -1   5   6   17.07    0.41
   1  -5   6   17.65    0.40
   1  -5  -6   17.42    0.39
  -1  -5  -6   17.45    0.40
   1   5   6   17.65    0.40
   1  -5  -6   17.19    0.41
  -1   5   6   17.33    0.41
  -2  -5   6    1.70    0.06
   2   5   6    1.74    0.05
   2  -5   6    1.56    0.06
   2   5   6    1.58    0.06
   2   5  -6    1.66    0.05
   2   5   6    1.69    0.06
  -2   5  -6    1.87    0.06
  -2   5  -6    1.65    0.05
   2  -5   6    1.66    0.06
   2   5  -6    1.63    0.06
  -2   5   6    1.69    0.06
  -2   5   6    1.70    0.06
  -2  -5  -6    1.63    0.06
  -2   5   6    1.67    0.05
   2  -5  -6    1.71    0.06
  -2  -5   6    1.63    0.06
   3   5   6    2.65    0.09
   3  -5   6    2.65    0.09
   3   5  -6    2.58    0.08
  -3   5   6    2.68    0.09
  -3  -5   6    2.59    0.08
  -3   5  -6    2.78    0.07
   3  -5  -6    2.67    0.08
  -3  -5  -6    2.72    0.09
  -3   5  -6    2.64    0.08
   3   5  -6    2.60    0.07
   3  -5  -6    2.62    0.08
   3  -5   6    2.71    0.09
  -3  -5   6    2.67    0.09
   3   5   6    2.73    0.09
  -3   5   6    2.76    0.08
  -4   5   6    3.61    0.12
  -4   5   6    3.56    0.10
  -4  -5   6    3.55    0.10
   4   5   6    3.46    0.11
   4   5  -6    3.45    0.10
   4   5  -6    3.52    0.11
  -4  -5   6    3.29    0.11
  -4   5  -6    3.35    0.10
   4  -5  -6    3.46    0.10
   4  -5   6    3.52    0.11
   4  -5   6    3.31    0.11
   4   5   6    3.40    0.11
   4  -5  -6    3.43    0.11
  -4  -5  -6    3.46    0.11
  -5  -5  -6    7.53    0.22
  -5  -5   6    7.89    0.22
  -5   5   6    7.83    0.22
   5  -5   6    8.11    0.22
  -5   5   6    8.32    0.21
   5   5  -6    8.24    0.21
   5  -5  -6    8.03    0.22
   5   5   6    7.16    0.22
   5   5  -6    7.99    0.21
  -5   5  -6    8.39    0.21
  -5  -5   6    8.48    0.21
   5   5   6    7.93    0.22
   5  -5   6    7.53    0.22
  -6  -5  -6    0.18    0.04
  -6   5   6    0.29    0.04
   6   5   6    0.16    0.04
   6  -5   6    0.14    0.04
  -6   5  -6    0.13    0.03
   6   5   6    0.15    0.04
   6  -5  -6    0.17    0.03
  -6  -5   6    0.11    0.03
   6   5  -6    0.30    0.03
  -6   5  -6    0.16    0.04
   6   5  -6    0.30    0.04
  -6   5   6    0.16    0.04
   7  -5   6   -0.04    0.03
  -7  -5   6    0.04    0.03
   7   5  -6    0.01    0.03
  -7   5  -6   -0.02    0.04
  -7  -5  -6    0.00    0.03
   7  -5  -6    0.02    0.03
  -7   5   6    0.03    0.04
   7   5   6    0.01    0.03
  -8   5   6    1.00    0.08
   8  -5  -6    0.88    0.07
   8  -5   6    0.90    0.07
   8   5   6    0.94    0.07
  -8  -5   6    1.05    0.08
  -8   5  -6    1.02    0.09
  -8  -5  -6    0.92    0.08
  -9  -5   6    0.00    0.04
  -9   5  -6    0.03    0.05
   9  -5  -6    0.09    0.04
   9  -5   6    0.03    0.04
   9   5   6    0.06    0.04
   0  -6   6  139.19    3.11
   0   6  -6  141.63    3.19
   0  -6  -6  148.52    3.13
   0  -6   6  137.61    3.12
   0  -6  -6  139.12    3.18
   0   6   6  140.54    3.20
   0  -6   6  145.45    3.22
   0   6   6  140.33    3.11
   1  -6  -6    0.99    0.03
  -1   6   6    0.95    0.04
   1  -6  -6    1.00    0.04
  -1  -6  -6    0.94    0.04
  -1  -6  -6    0.94    0.04
   1  -6   6    0.99    0.04
  -1  -6   6    0.94    0.04
   1   6  -6    0.89    0.04
  -1  -6   6    0.89    0.04
   1  -6   6    1.00    0.03
   1  -6   6    0.99    0.04
  -1   6  -6    0.98    0.04
   1   6   6    0.95    0.04
  -1   6   6    0.92    0.04
   1   6   6    0.98    0.04
   2  -6  -6    3.56    0.10
  -2   6  -6    3.74    0.10
  -2  -6  -6    3.61    0.11
  -2   6   6    3.46    0.11
   2   6   6    3.74    0.09
   2  -6   6    3.69    0.10
  -2  -6   6    3.58    0.10
  -2  -6   6    3.48    0.10
   2   6  -6    3.59    0.09
   2  -6  -6    3.74    0.09
   2   6   6    3.64    0.11
  -2   6  -6    3.92    0.11
  -2  -6  -6    3.65    0.10
   2  -6   6    3.73    0.11
   2   6  -6    3.64    0.10
  -2   6   6    3.58    0.10
   3   6  -6    0.01    0.02
  -3  -6   6    0.03    0.02
  -3   6  -6    0.01    0.01
   3  -6  -6    0.00    0.01
   3  -6   6    0.03    0.02
   3  -6  -6   -0.01    0.02
   3   6  -6    0.03    0.01
   3   6   6    0.03    0.02
   3   6   6    0.03    0.02
  -3  -6  -6    0.00    0.02
   3  -6   6    0.01    0.02
  -3   6   6    0.00    0.01
  -3   6  -6   -0.01    0.02
  -3   6   6    0.01    0.02
  -3  -6   6    0.03    0.02
   4  -6  -6    4.53    0.12
  -4   6  -6    4.48    0.13
  -4   6   6    3.95    0.13
   4  -6   6    4.32    0.13
  -4  -6   6    4.39    0.12
  -4  -6   6    4.56    0.13
  -4  -6  -6    4.23    0.13
   4  -6  -6    4.09    0.13
   4   6   6    3.86    0.13
   4   6  -6    4.47    0.12
  -4   6   6    4.66    0.13
   4   6   6    4.41    0.13
   4   6  -6    4.30    0.13
   4  -6   6    4.24    0.14
   5   6  -6   14.89    0.37
  -5   6  -6   14.68    0.37
   5  -6   6   15.13    0.38
   5   6   6   15.02    0.38
  -5  -6  -6   15.03    0.38
  -5   6   6   15.51    0.37
  -5  -6   6   14.93    0.36
   5   6   6   15.21    0.38
  -5   6   6   14.90    0.38
   5   6  -6   15.42    0.37
   5  -6   6   14.59    0.38
  -5  -6   6   15.13    0.37
   5  -6  -6   14.89    0.37
  -6   6   6    4.66    0.14
   6   6   6    4.21    0.14
   6  -6  -6    4.28    0.14
   6  -6   6    4.37    0.14
  -6   6  -6    4.22    0.15
  -6   6   6    4.24    0.15
  -6  -6   6    4.32    0.14
  -6  -6  -6    4.14    0.15
   6   6  -6    4.38    0.14
   6   6   6    4.77    0.15
  -6   6  -6    4.43    0.14
  -7  -6   6    0.39    0.05
  -7   6  -6    0.42    0.06
   7  -6  -6    0.35    0.05
   7   6   6    0.36    0.05
   7   6  -6    0.43    0.05
   7  -6   6    0.32    0.05
  -7   6   6    0.41    0.05
  -7  -6  -6    0.38    0.05
   7   6   6    0.35    0.05
   8  -6   6    5.34    0.18
   8  -6  -6    4.82    0.17
  -8   6   6    5.11    0.18
  -8  -6  -6    5.24    0.19
   8   6   6    4.95    0.18
  -8   6  -6    4.94    0.19
  -8  -6   6    5.41    0.18
   9   6   6    0.04    0.04
   9  -6  -6   -0.01    0.04
  -9  -6   6    0.01    0.04
   0   7   6    0.01    0.02
   0  -7   6    0.02    0.01
   0  -7  -6   -0.02    0.01
   0   7  -6    0.03    0.01
   0  -7  -6    0.01    0.01
   0   7   6   -0.01    0.01
   0  -7   6    0.01    0.01
   1   7   6   30.05    0.72
  -1   7   6   30.83    0.70
  -1   7  -6   30.44    0.70
  -1  -7   6   30.21    0.69
  -1  -7  -6   30.60    0.71
   1   7  -6   30.49    0.71
   1  -7  -6   30.34    0.71
  -1  -7   6   30.33    0.69
  -1   7  -6   30.75    0.69
   1  -7  -6   31.10    0.68
   1  -7   6   30.40    0.70
   1  -7   6   31.54    0.70
  -1  -7  -6   30.71    0.69
   1   7   6   30.65    0.69
  -1   7   6   30.87    0.71
   2  -7  -6   16.20    0.40
  -2  -7  -6   16.56    0.40
  -2   7   6   17.12    0.40
   2   7  -6   16.86    0.40
   2  -7   6   16.77    0.40
   2   7   6   16.71    0.41
   2   7   6   17.65    0.38
  -2  -7  -6   17.01    0.39
   2   7  -6   17.31    0.39
  -2   7   6   16.97    0.40
  -2   7  -6   16.93    0.39
  -2   7  -6   16.80    0.40
  -2  -7   6   16.32    0.39
   2  -7  -6   16.88    0.38
  -2  -7   6   16.62    0.39
   2  -7   6   17.11    0.40
   3  -7   6    0.62    0.04
  -3   7  -6    0.70    0.03
  -3   7   6    0.69    0.05
   3  -7   6    0.71    0.05
  -3  -7  -6    0.66    0.04
   3  -7  -6    0.66    0.04
  -3  -7   6    0.59    0.04
   3   7   6    0.59    0.04
  -3  -7   6    0.70    0.04
  -3   7  -6    0.68    0.04
   3   7   6    0.62    0.04
  -3   7   6    0.65    0.04
   3   7  -6    0.67    0.04
   3   7  -6    0.68    0.03
   4  -7  -6    5.94    0.16
  -4   7   6    6.19    0.16
   4  -7   6    5.99    0.16
   4   7  -6    5.95    0.17
  -4  -7  -6    5.90    0.17
   4   7   6    5.48    0.17
   4  -7   6    5.92    0.17
  -4  -7   6    5.21    0.16
   4   7  -6    5.84    0.15
  -4   7  -6    5.86    0.16
  -4  -7   6    6.01    0.16
  -4   7   6    5.83    0.17
   4   7   6    5.73    0.17
   5  -7   6    0.68    0.05
   5   7   6    0.75    0.06
   5   7  -6    0.62    0.05
  -5   7   6    0.67    0.05
  -5   7   6    0.68    0.06
  -5  -7  -6    0.55    0.05
  -5  -7   6    0.66    0.05
   5   7   6    0.57    0.05
   5  -7  -6    0.66    0.05
  -5  -7   6    0.70    0.05
   5  -7   6    0.57    0.06
  -5   7  -6    0.70    0.05
  -6  -7  -6   -0.05    0.03
   6  -7   6    0.03    0.03
  -6   7   6    0.01    0.03
   6  -7  -6    0.01    0.03
  -6   7  -6    0.00    0.04
   6   7  -6    0.06    0.03
  -6  -7   6   -0.01    0.03
   6   7   6    0.00    0.03
   6   7   6    0.05    0.03
  -6   7  -6    0.02    0.03
  -7   7   6    0.97    0.08
  -7  -7   6    1.09    0.07
   7   7   6    1.01    0.07
  -7   7  -6    0.99    0.08
   7  -7   6    1.08    0.07
   7  -7  -6    0.99    0.07
   7   7   6    0.99    0.07
   7   7  -6    0.97    0.07
  -7  -7  -6    1.05    0.07
  -8  -7  -6    0.11    0.05
   8   7   6    0.12    0.04
  -8  -7   6    0.14    0.05
  -8   7  -6    0.12    0.05
   8   7  -6    0.09    0.04
   8  -7  -6    0.10    0.04
  -8   7   6    0.16    0.05
   8  -7   6    0.11    0.04
   9   7   6    0.51    0.06
  -9  -7   6    0.44    0.06
   0  -8   6   17.07    0.40
   0  -8  -6   17.29    0.39
   0   8   6   17.09    0.41
   0   8  -6   16.96    0.40
   0  -8   6   16.93    0.40
   0  -8  -6   16.89    0.40
   0   8   6   16.74    0.40
  -1   8  -6    1.14    0.04
   1   8   6    1.15    0.05
  -1  -8   6    1.20    0.05
  -1   8   6    1.13    0.05
  -1  -8   6    1.22    0.05
  -1   8   6    1.10    0.05
  -1  -8  -6    1.14    0.04
  -1  -8  -6    1.04    0.05
   1  -8  -6    1.08    0.05
  -1   8  -6    1.15    0.05
   1  -8  -6    1.06    0.04
   1   8   6    1.20    0.04
   1  -8   6    1.19    0.05
   1   8  -6    1.18    0.05
   1  -8   6    1.15    0.04
   2  -8  -6   11.35    0.27
   2   8  -6   11.20    0.28
  -2  -8  -6   11.32    0.28
  -2  -8   6   11.34    0.28
  -2   8   6   11.38    0.28
  -2  -8   6   11.31    0.28
   2   8   6   11.09    0.29
  -2   8  -6   11.86    0.27
   2  -8   6   11.87    0.28
   2  -8  -6   11.23    0.28
  -2   8  -6   11.47    0.28
  -2  -8  -6   11.43    0.28
  -2   8   6   11.28    0.29
   2  -8   6   12.05    0.28
   2   8   6   11.76    0.26
   3  -8  -6    1.56    0.06
   3  -8  -6    1.50    0.06
  -3   8   6    1.51    0.06
  -3  -8   6    1.51    0.06
   3  -8   6    1.48    0.06
  -3  -8  -6    1.49    0.06
   3  -8   6    1.36    0.06
  -3   8   6    1.50    0.07
  -3  -8   6    1.51    0.06
  -3   8  -6    1.39    0.06
   3   8   6    1.41    0.07
   3   8  -6    1.41    0.06
   4   8   6    8.07    0.22
  -4   8   6    8.05    0.22
  -4  -8  -6    7.64    0.21
  -4   8   6    8.24    0.21
  -4  -8   6    8.20    0.21
   4   8  -6    8.09    0.22
  -4   8  -6    7.77    0.21
   4  -8   6    7.69    0.22
   4   8   6    7.72    0.21
   4  -8  -6    7.91    0.21
   4  -8   6    7.82    0.21
  -4  -8   6    8.02    0.20
   5   8  -6    5.82    0.17
   5  -8   6    5.80    0.17
   5  -8   6    5.70    0.18
  -5   8   6    5.82    0.18
   5   8   6    5.74    0.17
   5  -8  -6    5.82    0.17
   5   8   6    6.13    0.18
  -5  -8   6    6.00    0.17
  -5  -8  -6    5.87    0.18
  -5   8  -6    5.87    0.17
   6  -8  -6    0.72    0.06
   6  -8   6    0.75    0.06
  -6  -8   6    0.78    0.06
   6   8  -6    0.81    0.06
  -6  -8  -6    0.69    0.06
  -6   8  -6    0.84    0.07
   6   8   6    0.69    0.06
   6  -8   6    0.85    0.07
   6   8   6    0.86    0.06
  -6   8   6    0.81    0.07
   7   8   6    0.16    0.04
   7   8  -6    0.16    0.04
  -7  -8   6    0.14    0.04
   7  -8  -6    0.09    0.04
  -7   8  -6    0.11    0.04
   7   8   6    0.16    0.04
   7  -8   6    0.11    0.04
  -7  -8  -6    0.08    0.04
  -7   8   6    0.09    0.04
  -8  -8  -6    1.95    0.11
   8  -8   6    1.75    0.10
  -8   8   6    1.97    0.11
   8  -8  -6    1.89    0.10
   8   8   6    2.14    0.10
   8   8  -6    1.95    0.10
  -8  -8   6    2.09    0.10
  -8   8  -6    1.95    0.12
   0  -9  -6    0.00    0.01
   0  -9   6    0.02    0.01
   0   9   6    0.06    0.02
   0  -9  -6    0.00    0.01
   0  -9   6    0.00    0.02
   0   9   6    0.01    0.02
   0   9  -6    0.00    0.01
  -1   9  -6    3.07    0.09
  -1  -9  -6    3.05    0.09
   1  -9   6    3.08    0.08
   1  -9   6    2.97    0.09
  -1  -9  -6    3.17    0.09
  -1   9   6    3.12    0.10
  -1   9  -6    3.10    0.10
   1   9   6    2.98    0.10
   1   9  -6    3.00    0.09
  -1  -9   6    2.90    0.09
   1  -9  -6    3.11    0.08
   1  -9  -6    3.05    0.09
   1   9   6    3.14    0.09
  -1   9   6    3.04    0.10
  -1  -9   6    3.02    0.09
   2   9  -6    7.28    0.19
  -2   9   6    7.36    0.20
  -2   9  -6    7.21    0.19
   2  -9  -6    7.41    0.19
  -2  -9  -6    7.06    0.19
  -2   9   6    7.45    0.19
  -2  -9   6    7.35    0.19
  -2   9  -6    7.70    0.18
  -2  -9  -6    7.63    0.19
   2   9   6    7.67    0.18
  -2  -9   6    7.33    0.19
   2  -9  -6    7.59    0.18
   2   9   6    7.11    0.20
   2  -9   6    7.31    0.20
   2  -9   6    7.45    0.19
  -3  -9  -6    0.03    0.02
   3  -9  -6    0.02    0.02
  -3  -9   6    0.02    0.02
  -3   9   6    0.03    0.03
   3  -9   6    0.02    0.02
   3   9  -6   -0.01    0.02
  -3  -9   6    0.16    0.02
   3  -9   6    0.03    0.02
  -3  -9  -6    0.04    0.02
   3   9   6    0.02    0.03
  -3   9  -6    0.04    0.02
   3  -9  -6    0.06    0.02
  -3   9   6    0.03    0.02
  -4  -9   6    1.52    0.06
   4  -9   6    1.59    0.07
   4  -9  -6    1.70    0.07
  -4   9  -6    1.56    0.07
   4   9   6    1.57    0.07
  -4  -9   6    1.54    0.07
  -4   9   6    1.55    0.08
  -4  -9  -6    1.54    0.07
   4  -9   6    1.38    0.07
   4   9  -6    1.57    0.07
   4   9   6    1.56    0.08
  -5  -9   6   10.73    0.28
   5  -9   6   10.22    0.29
  -5   9   6   10.38    0.29
  -5   9  -6   10.48    0.28
   5  -9  -6   10.40    0.28
   5  -9   6   10.98    0.28
  -5  -9  -6   10.54    0.28
   5   9  -6   10.53    0.28
   5   9   6   10.32    0.28
   5   9   6   10.75    0.29
  -6   9  -6   11.42    0.30
  -6   9   6   10.47    0.30
   6  -9   6   11.31    0.30
   6   9   6   10.64    0.30
   6   9  -6   11.09    0.30
  -6  -9   6   11.28    0.30
   6  -9   6   10.68    0.30
  -6  -9  -6   10.74    0.30
   6   9   6   10.91    0.30
   6  -9  -6   10.46    0.29
  -7  -9  -6    0.09    0.04
  -7   9   6    0.16    0.04
   7   9  -6    0.07    0.04
   7  -9  -6    0.08    0.04
  -7   9  -6    0.08    0.04
  -7   9  -6    0.09    0.04
  -7  -9   6    0.06    0.04
   7   9   6    0.13    0.04
   7  -9   6    0.08    0.04
   7   9   6    0.05    0.04
   8  -9   6    0.01    0.04
  -8  -9   6    0.10    0.04
   8   9  -6    0.05    0.04
  -8  -9  -6    0.04    0.04
  -8   9  -6    0.10    0.05
   8  -9  -6    0.12    0.04
  -8   9   6    0.06    0.04
   8   9   6   -0.01    0.04
   0 -10   6    9.62    0.24
   0  10   6    9.58    0.25
   0  10  -6    9.90    0.24
   0  10   6    9.62    0.24
   0 -10  -6    9.73    0.24
   0  10  -6    9.38    0.24
   0 -10  -6    9.89    0.23
  -1  10  -6    2.27    0.08
   1  10  -6    2.28    0.08
  -1 -10  -6    2.29    0.07
  -1 -10   6    2.18    0.08
   1  10   6    2.30    0.07
   1 -10  -6    2.26    0.08
  -1 -10   6    2.26    0.08
  -1 -10  -6    2.19    0.08
  -1  10  -6    2.27    0.07
  -1  10   6    2.32    0.08
  -1  10   6    2.40    0.08
   1  10   6    2.26    0.09
   1 -10   6    2.24    0.08
   1 -10  -6    2.37    0.07
   1 -10   6    2.40    0.07
   2 -10  -6   16.72    0.40
   2  10   6   15.94    0.41
  -2 -10  -6   16.51    0.40
  -2 -10   6   16.69    0.39
   2 -10  -6   16.93    0.39
  -2  10   6   17.01    0.40
  -2 -10   6   16.48    0.40
  -2 -10  -6   16.88    0.40
  -2  10  -6   16.45    0.40
   2  10  -6   16.68    0.41
  -2  10  -6   17.25    0.39
   2 -10   6   17.05    0.40
   2 -10   6   16.68    0.40
  -2  10   6   16.65    0.41
  -3 -10  -6    7.02    0.19
  -3 -10   6    7.07    0.19
  -3  10   6    7.12    0.20
  -3  10  -6    6.92    0.19
  -3  10   6    7.00    0.18
   3  10   6    6.98    0.20
   3 -10   6    7.16    0.19
  -3 -10  -6    6.85    0.19
   3 -10  -6    7.19    0.18
   3 -10  -6    7.08    0.19
  -3 -10   6    7.02    0.18
  -4 -10   6    6.47    0.18
   4 -10   6    6.15    0.17
   4  10  -6    6.48    0.18
  -4  10  -6    6.21    0.18
   4 -10   6    6.19    0.19
   4 -10  -6    6.28    0.18
  -4 -10   6    6.41    0.17
  -4 -10  -6    6.15    0.18
  -4  10   6    6.13    0.19
   4  10   6    6.30    0.19
  -5  10   6    0.02    0.03
   5 -10  -6    0.02    0.03
   5 -10   6    0.00    0.03
   5  10  -6    0.00    0.03
  -5 -10  -6    0.03    0.03
  -5  10  -6    0.04    0.03
  -5 -10   6    0.04    0.03
   5 -10   6    0.03    0.03
   5  10   6    0.02    0.03
   5  10   6    0.09    0.04
  -6 -10   6    5.31    0.17
   6  10   6    5.08    0.17
   6 -10   6    5.07    0.17
  -6 -10  -6    4.87    0.17
   6  10  -6    5.16    0.17
  -6  10   6    5.19    0.17
   6 -10   6    5.25    0.17
   6  10   6    4.86    0.16
   6 -10  -6    5.05    0.16
  -6  10  -6    5.20    0.17
   7  10   6    0.02    0.04
   7 -10  -6    0.04    0.03
  -7  10  -6    0.09    0.04
  -7  10   6    0.09    0.04
  -7 -10   6   -0.02    0.04
   7  10  -6    0.03    0.04
  -7 -10  -6    0.03    0.04
   7  10   6    0.05    0.04
   7 -10   6    0.03    0.03
  -7  10  -6   -0.02    0.04
  -8  10  -6    1.41    0.10
   8  10   6    1.39    0.09
  -8 -10   6    1.49    0.09
  -8 -10  -6    1.44    0.10
  -8  10   6    1.45    0.10
   8  10   6    1.41    0.09
   8  10  -6    1.50    0.09
   8 -10  -6    1.47    0.09
   8 -10   6    1.54    0.09
   0  11   6    0.05    0.02
   0  11  -6    0.00    0.02
   0 -11  -6    0.00    0.02
   0  11   6   -0.01    0.02
   0 -11  -6    0.01    0.01
   0 -11   6    0.03    0.02
   0  11  -6   -0.01    0.02
  -1 -11  -6    5.96    0.16
  -1 -11  -6    6.14    0.15
   1 -11  -6    5.83    0.16
   1 -11   6    6.05    0.15
   1 -11  -6    5.98    0.15
  -1  11  -6    5.76    0.16
  -1  11   6    5.80    0.17
   1  11   6    5.80    0.15
   1  11  -6    5.98    0.16
   1 -11   6    5.43    0.16
   1  11   6    6.03    0.17
  -1 -11   6    5.80    0.16
  -1  11   6    5.98    0.17
  -1  11  -6    6.16    0.16
  -2 -11   6    0.10    0.02
  -2  11  -6    0.12    0.02
   2 -11   6    0.09    0.02
  -2  11  -6    0.16    0.03
   2  11  -6    0.13    0.03
   2 -11  -6    0.13    0.02
   2 -11   6    0.15    0.02
  -2 -11   6    0.10    0.03
  -2 -11  -6    0.15    0.02
  -2  11   6    0.09    0.03
   2  11   6    0.12    0.03
  -2 -11  -6    0.16    0.03
  -2  11   6    0.11    0.02
   2 -11  -6    0.11    0.02
   3 -11  -6    1.49    0.06
  -3 -11  -6    1.42    0.06
  -3  11   6    1.49    0.08
   3 -11   6    1.48    0.06
  -3 -11   6    1.46    0.07
  -3 -11   6    1.48    0.06
   3  11  -6    1.48    0.07
   3 -11   6    1.40    0.07
   3  11   6    1.49    0.07
  -3  11  -6    1.56    0.07
  -3 -11  -6    1.45    0.07
   4 -11   6    4.25    0.13
   4 -11  -6    4.20    0.13
   4  11  -6    4.14    0.14
  -4 -11  -6    4.20    0.13
  -4  11   6    4.04    0.14
   4  11   6    4.00    0.14
  -4  11  -6    3.97    0.14
  -4 -11  -6    4.06    0.13
  -4 -11   6    4.17    0.13
   4 -11   6    3.95    0.14
   5 -11  -6    0.22    0.04
  -5 -11  -6    0.24    0.04
   5  11  -6    0.19    0.04
   5  11   6    0.23    0.04
  -5  11   6    0.20    0.04
  -5  11  -6    0.24    0.04
   5 -11   6    0.21    0.03
  -5 -11   6    0.23    0.04
   5  11   6    0.25    0.04
   5 -11   6    0.20    0.04
  -6  11  -6    0.52    0.06
  -6 -11   6    0.56    0.06
   6 -11   6    0.54    0.06
  -6  11   6    0.49    0.06
   6 -11   6    0.49    0.05
   6  11  -6    0.44    0.05
  -6 -11  -6    0.46    0.05
   6  11   6    0.45    0.05
   6 -11  -6    0.42    0.05
   6  11   6    0.53    0.05
   7 -11  -6    0.44    0.05
  -7  11  -6    0.50    0.06
   7  11   6    0.43    0.05
   7 -11   6    0.44    0.05
  -7 -11  -6    0.49    0.06
   7  11  -6    0.47    0.06
  -7  11   6    0.59    0.06
  -7 -11   6    0.53    0.06
   7  11   6    0.44    0.06
  -8  11   6    0.11    0.05
   8  11   6    0.04    0.04
   8 -11   6    0.06    0.04
  -8  11  -6    0.03    0.05
   8  11  -6    0.08    0.04
  -8 -11   6    0.08    0.05
  -8 -11  -6    0.07    0.05
   8 -11  -6    0.09    0.04
   8  11   6    0.02    0.04
   0  12  -6    5.27    0.15
   0 -12  -6    5.45    0.15
   0  12  -6    5.00    0.15
   0  12   6    5.26    0.15
   0  12   6    5.12    0.15
   0 -12  -6    5.29    0.14
  -1  12   6    2.00    0.08
  -1  12  -6    2.00    0.07
  -1  12   6    1.94    0.08
  -1  12  -6    1.95    0.08
   1 -12  -6    2.00    0.06
   1  12   6    1.92    0.07
   1 -12   6    1.85    0.07
  -1 -12  -6    1.87    0.07
   1  12  -6    2.01    0.07
   1 -12  -6    1.80    0.07
  -1 -12  -6    1.89    0.07
   1  12  -6    1.94    0.07
  -1 -12   6    1.92    0.08
  -2 -12  -6    2.03    0.07
   2 -12   6    1.90    0.08
  -2 -12   6    1.96    0.08
  -2 -12   6    2.02    0.07
  -2  12  -6    1.86    0.08
   2  12   6    2.04    0.09
   2 -12  -6    1.94    0.07
  -2 -12  -6    1.83    0.07
  -2  12   6    1.92    0.08
   2  12  -6    1.87    0.08
  -2  12   6    1.91    0.08
   2 -12   6    2.04    0.07
   2 -12  -6    1.87    0.08
  -3  12  -6    2.65    0.10
  -3  12   6    2.73    0.11
  -3 -12   6    2.68    0.10
   3  12  -6    2.67    0.10
   3 -12   6    2.74    0.09
  -3 -12  -6    2.83    0.10
   3 -12  -6    2.67    0.10
  -3 -12   6    2.74    0.09
  -3 -12  -6    2.73    0.10
   3  12   6    2.68    0.11
   3 -12   6    2.62    0.10
   4 -12  -6   24.63    0.59
   4  12  -6   23.99    0.60
  -4  12  -6   24.22    0.59
   4 -12   6   24.28    0.60
  -4 -12  -6   25.46    0.60
  -4 -12   6   24.93    0.59
  -4  12   6   24.63    0.60
   4 -12   6   25.32    0.59
   4  12   6   24.49    0.61
  -4 -12  -6   25.16    0.59
  -5  12   6    0.03    0.04
   5 -12  -6    0.02    0.03
   5  12  -6    0.00    0.03
  -5 -12   6    0.02    0.03
   5  12   6   -0.02    0.03
  -5 -12  -6    0.00    0.03
  -5  12  -6    0.01    0.03
  -5 -12  -6    0.02    0.03
   5 -12   6   -0.04    0.03
   5 -12   6    0.02    0.03
   6  12   6    0.52    0.05
   6 -12   6    0.53    0.06
   6 -12  -6    0.48    0.05
   6 -12   6    0.57    0.05
   6  12  -6    0.48    0.05
  -6  12   6    0.57    0.06
  -6 -12  -6    0.47    0.05
  -6  12  -6    0.56    0.06
  -6 -12   6    0.53    0.06
   6  12   6    0.51    0.06
  -7 -12   6    1.10    0.08
   7 -12   6    1.00    0.07
   7 -12   6    0.90    0.08
   7  12   6    1.05    0.07
  -7  12   6    1.08    0.08
   7 -12  -6    1.04    0.07
   7  12   6    0.81    0.08
  -7 -12  -6    1.19    0.08
   7  12  -6    0.91    0.07
  -7  12  -6    1.10    0.08
  -8 -12  -6    0.09    0.05
  -8  12   6    0.15    0.05
   8  12   6    0.14    0.05
  -8 -12   6    0.07    0.05
   8  12   6    0.10    0.04
   8 -12   6    0.04    0.04
   8  12  -6    0.06    0.04
  -8  12  -6    0.15    0.06
   0  13   6    0.00    0.02
   0 -13  -6   -0.02    0.02
   0  13  -6    0.05    0.02
   0 -13  -6    0.01    0.02
   0 -13   6    0.01    0.02
   0  13  -6   -0.01    0.02
   0  13   6    0.02    0.02
   1  13   6    0.18    0.03
  -1  13  -6    0.25    0.04
  -1 -13   6    0.21    0.03
   1 -13   6    0.23    0.03
   1  13   6    0.25    0.03
  -1  13   6    0.22    0.03
   1  13  -6    0.20    0.03
  -1  13  -6    0.25    0.03
   1  13  -6    0.24    0.03
   1 -13  -6    0.25    0.03
  -1 -13  -6    0.27    0.03
   1 -13  -6    0.27    0.03
  -1 -13  -6    0.23    0.03
  -1  13   6    0.19    0.03
  -2  13   6    6.57    0.18
  -2 -13   6    6.56    0.18
  -2  13  -6    6.65    0.19
  -2 -13  -6    6.53    0.18
   2 -13  -6    6.78    0.18
   2  13  -6    6.62    0.18
  -2  13   6    6.50    0.19
   2  13  -6    6.74    0.19
  -2 -13  -6    6.71    0.18
   2  13   6    6.41    0.19
   2 -13   6    6.33    0.19
   3 -13   6    1.33    0.07
  -3  13   6    1.22    0.08
  -3 -13  -6    1.38    0.07
  -3 -13  -6    1.38    0.07
   3 -13  -6    1.35    0.06
  -3 -13   6    1.28    0.06
  -3  13  -6    1.29    0.07
   3  13  -6    1.39    0.07
   3  13   6    1.30    0.07
  -3 -13   6    1.24    0.06
   3 -13   6    1.21    0.06
  -4 -13  -6    8.41    0.23
  -4  13  -6    8.25    0.24
   4  13  -6    8.12    0.24
   4  13   6    8.28    0.24
   4 -13   6    9.02    0.23
  -4 -13   6    8.66    0.24
  -4  13   6    8.51    0.25
  -4 -13  -6    8.71    0.23
   4 -13  -6    8.52    0.23
   4 -13   6    8.56    0.24
  -5  13  -6    1.40    0.08
  -5 -13  -6    1.56    0.08
   5 -13  -6    1.37    0.07
  -5 -13   6    1.54    0.08
   5  13   6    1.46    0.08
   5  13  -6    1.52    0.08
  -5 -13  -6    1.39    0.08
   5 -13   6    1.58    0.08
  -5  13   6    1.45    0.09
   5 -13   6    1.47    0.08
  -6 -13  -6   -0.01    0.03
   6 -13   6    0.01    0.04
  -6 -13   6    0.04    0.03
   6  13  -6    0.05    0.04
   6 -13   6    0.04    0.03
  -6  13   6    0.08    0.04
   6  13   6    0.01    0.04
  -6 -13  -6    0.06    0.04
   6 -13  -6    0.00    0.03
  -6  13  -6    0.02    0.04
   7 -13   6    0.50    0.06
   7  13   6    0.46    0.06
  -7  13   6    0.52    0.07
   7 -13   6    0.65    0.06
   7  13  -6    0.49    0.06
   7 -13  -6    0.56    0.06
  -7 -13   6    0.47    0.06
   7  13   6    0.52    0.06
  -7  13  -6    0.56    0.06
  -7 -13  -6    0.49    0.06
   8 -13   6    0.07    0.04
   0  14  -6    0.56    0.04
   0 -14  -6    0.51    0.04
   0 -14  -6    0.55    0.04
   0  14   6    0.61    0.05
   0 -14   6    0.52    0.04
   0  14  -6    0.60    0.05
   0  14   6    0.50    0.05
  -1  14   6    0.13    0.03
   1 -14   6    0.20    0.03
  -1 -14  -6    0.17    0.03
  -1  14  -6    0.13    0.03
   1 -14  -6    0.14    0.03
  -1  14   6    0.16    0.03
  -1 -14   6    0.15    0.03
   1  14  -6    0.13    0.03
  -1  14  -6    0.20    0.04
  -1 -14  -6    0.14    0.03
   1  14   6    0.20    0.04
   1  14   6    0.16    0.03
   1  14  -6    0.15    0.03
   2 -14  -6    3.25    0.11
  -2 -14  -6    3.18    0.11
  -2 -14  -6    3.05    0.10
   2  14   6    3.20    0.12
   2  14  -6    3.04    0.10
  -2 -14   6    3.07    0.11
  -2  14   6    3.08    0.12
   2 -14   6    3.02    0.11
  -2  14  -6    3.09    0.11
   2  14  -6    3.18    0.11
  -3 -14   6    0.25    0.04
  -3 -14  -6    0.22    0.04
   3 -14  -6    0.18    0.03
   3  14   6    0.21    0.04
  -3  14   6    0.21    0.04
   3 -14   6    0.29    0.04
   3  14  -6    0.15    0.04
  -3 -14  -6    0.21    0.04
   3  14  -6    0.25    0.03
  -3  14  -6    0.20    0.04
  -4 -14  -6    4.43    0.14
   4 -14   6    4.44    0.14
  -4  14  -6    4.18    0.15
  -4  14   6    4.47    0.16
  -4 -14  -6    4.32    0.14
   4  14  -6    4.40    0.15
  -4 -14   6    4.40    0.15
   4 -14  -6    4.40    0.14
   4  14   6    4.25    0.15
   4 -14   6    4.09    0.15
   5  14  -6    0.07    0.04
  -5 -14  -6    0.04    0.03
   5 -14  -6    0.03    0.03
   5 -14   6    0.04    0.03
   5 -14   6    0.04    0.03
  -5 -14   6    0.05    0.03
  -5  14   6    0.05    0.04
  -5  14  -6    0.01    0.04
   5  14   6   -0.02    0.03
  -5 -14  -6   -0.01    0.03
  -6 -14   6    0.71    0.06
  -6 -14  -6    0.72    0.06
  -6  14   6    0.80    0.07
   6 -14   6    0.72    0.07
   6 -14  -6    0.76    0.06
   6  14  -6    0.75    0.07
   6  14   6    0.70    0.06
  -6  14  -6    0.79    0.07
   6 -14   6    0.63    0.06
  -6 -14  -6    0.78    0.06
   7 -14   6    0.53    0.07
  -7  14  -6    0.48    0.07
  -7 -14  -6    0.55    0.06
  -7 -14   6    0.47    0.06
   7  14  -6    0.47    0.06
  -7  14   6    0.57    0.07
   7 -14  -6    0.52    0.06
   7  14   6    0.52    0.06
   7 -14   6    0.42    0.06
  -7 -14  -6    0.52    0.06
   0  15  -6   -0.04    0.03
   0 -15  -6    0.01    0.02
   0  15   6    0.01    0.03
   0  15  -6   -0.03    0.02
   0 -15   6    0.01    0.03
   0 -15  -6   -0.03    0.02
   0  15   6    0.00    0.03
  -1 -15  -6    1.08    0.06
   1  15  -6    0.99    0.06
   1 -15   6    0.97    0.06
   1  15   6    0.95    0.06
  -1  15   6    0.89    0.06
  -1  15  -6    1.02    0.06
  -1  15   6    1.03    0.06
  -1 -15  -6    1.06    0.06
   1 -15  -6    1.14    0.06
  -1 -15   6    0.98    0.06
   1  15  -6    0.98    0.06
  -2  15   6    0.11    0.04
  -2 -15   6    0.10    0.03
   2  15   6    0.13    0.04
   2  15  -6    0.07    0.03
   2 -15  -6    0.10    0.03
  -2  15  -6    0.08    0.04
  -2 -15  -6    0.08    0.03
   2 -15   6    0.10    0.03
   2  15  -6    0.07    0.03
  -2 -15  -6    0.13    0.03
   3  15   6    0.54    0.05
   3 -15   6    0.43    0.05
   3 -15  -6    0.51    0.05
  -3  15  -6    0.45    0.05
  -3 -15  -6    0.49    0.05
  -3  15   6    0.51    0.06
   3  15  -6    0.45    0.05
  -3 -15  -6    0.51    0.04
  -3 -15   6    0.56    0.05
  -4 -15   6    0.21    0.04
   4 -15  -6    0.17    0.04
   4  15   6    0.14    0.04
  -4  15  -6    0.12    0.04
  -4  15   6    0.17    0.04
   4  15  -6    0.13    0.04
  -4 -15  -6    0.18    0.04
  -4 -15  -6    0.19    0.04
   4 -15   6    0.18    0.04
  -5  15   6    0.42    0.06
  -5  15  -6    0.42    0.05
  -5 -15   6    0.34    0.05
   5 -15   6    0.32    0.05
   5  15  -6    0.30    0.05
   5 -15  -6    0.31    0.04
   5  15   6    0.29    0.05
  -5 -15  -6    0.42    0.05
  -5 -15  -6    0.36    0.05
  -6  15   6    6.12    0.21
   6 -15  -6    6.18    0.20
   6  15  -6    6.03    0.20
   6 -15   6    6.15    0.19
  -6  15  -6    5.81    0.20
  -6 -15   6    6.18    0.20
   6  15   6    6.22    0.21
   6 -15   6    5.97    0.21
  -6 -15  -6    6.31    0.20
  -6 -15  -6    6.05    0.20
   7 -15   6    0.16    0.05
   7 -15   6    0.18    0.04
  -7 -15  -6    0.23    0.05
   7  15  -6    0.18    0.05
   7  15   6    0.19    0.05
  -7 -15   6    0.19    0.05
  -7  15   6    0.13    0.05
   7 -15  -6    0.16    0.05
  -7  15  -6    0.19    0.06
   0  16  -6   14.84    0.36
   0  16   6   14.43    0.36
   0  16  -6   14.40    0.36
   0 -16   6   13.84    0.36
   0  16   6   14.02    0.37
   0 -16  -6   14.41    0.36
  -1 -16   6    0.36    0.04
  -1  16   6    0.35    0.04
  -1 -16  -6    0.30    0.04
   1  16  -6    0.37    0.04
  -1  16   6    0.36    0.04
  -1  16  -6    0.35    0.04
   1  16   6    0.34    0.04
  -1 -16  -6    0.32    0.04
   1 -16   6    0.29    0.04
   1 -16  -6    0.33    0.04
   1  16  -6    0.30    0.04
  -2 -16  -6   12.80    0.31
  -2  16  -6   12.43    0.33
   2  16   6   12.34    0.33
   2  16  -6   12.32    0.33
   2 -16   6   12.05    0.32
   2 -16  -6   12.67    0.32
  -2 -16   6   11.94    0.32
  -2  16   6   12.19    0.33
   2  16  -6   12.79    0.32
  -2 -16  -6   12.76    0.32
  -3 -16  -6    0.12    0.03
   3  16  -6    0.06    0.03
  -3 -16  -6    0.12    0.03
  -3 -16   6    0.15    0.03
  -3  16   6    0.09    0.04
   3  16   6    0.07    0.03
   3 -16  -6    0.08    0.03
   3 -16   6    0.06    0.04
  -3  16  -6    0.11    0.04
  -4 -16   6    0.50    0.05
  -4  16   6    0.46    0.06
   4 -16  -6    0.48    0.05
   4  16   6    0.48    0.06
   4  16  -6    0.50    0.05
  -4 -16  -6    0.53    0.05
  -4 -16  -6    0.54    0.05
   4 -16   6    0.52    0.06
  -4  16  -6    0.50    0.05
  -5  16   6    0.04    0.04
   5  16  -6   -0.01    0.03
  -5  16  -6    0.01    0.04
  -5 -16  -6    0.02    0.03
   5 -16  -6   -0.05    0.03
   5 -16   6   -0.01    0.03
  -5 -16   6    0.02    0.04
   5  16   6   -0.06    0.03
  -5 -16  -6    0.01    0.03
   6  16   6    0.23    0.05
  -6  16  -6    0.32    0.06
  -6 -16   6    0.21    0.05
   6 -16   6    0.19    0.05
  -6  16   6    0.34    0.06
   6 -16  -6    0.26    0.05
   6  16  -6    0.24    0.05
  -6 -16  -6    0.27    0.05
  -7 -16  -6    1.77    0.10
  -7  16  -6    1.61    0.11
   0  17  -6   -0.04    0.03
   0  17   6   -0.03    0.03
   0 -17  -6   -0.04    0.03
   0 -17   6    0.02    0.03
   0  17   6    0.02    0.03
   0  17  -6   -0.06    0.03
  -1  17   6    0.01    0.03
   1 -17   6    0.01    0.03
  -1 -17  -6   -0.05    0.02
  -1  17   6    0.11    0.03
  -1 -17   6    0.03    0.03
  -1  17  -6   -0.04    0.03
   1  17  -6    0.03    0.03
   1  17   6    0.03    0.03
  -1 -17  -6    0.00    0.03
   1 -17  -6   -0.03    0.03
   1  17  -6   -0.04    0.03
   2 -17  -6    0.23    0.04
  -2 -17   6    0.25    0.04
  -2 -17  -6    0.24    0.04
   2  17  -6    0.21    0.04
  -2  17   6    0.19    0.04
   2  17  -6    0.20    0.04
   2  17   6    0.26    0.05
   2 -17   6    0.22    0.04
  -2 -17  -6    0.25    0.04
  -2  17  -6    0.23    0.04
  -3  17  -6    0.34    0.05
  -3 -17  -6    0.56    0.05
   3  17   6    0.35    0.05
  -3  17   6    0.35    0.05
   3 -17  -6    0.40    0.04
   3  17  -6    0.37    0.05
   3 -17   6    0.47    0.05
  -3 -17  -6    0.42    0.04
  -3 -17   6    0.43    0.05
  -4 -17  -6    1.09    0.07
  -4  17   6    1.12    0.08
   4 -17  -6    1.08    0.07
   4  17  -6    1.21    0.08
  -4 -17   6    1.12    0.07
   4 -17   6    0.98    0.07
  -4  17  -6    1.17    0.08
   4  17   6    1.04    0.07
  -4 -17  -6    1.05    0.07
  -5 -17   6    0.06    0.04
   5  17  -6    0.06    0.04
   5  17   6    0.06    0.04
  -5  17   6    0.09    0.05
  -5  17  -6    0.06    0.04
   5 -17   6    0.06    0.04
  -5 -17  -6    0.07    0.04
   5 -17  -6    0.05    0.04
  -6 -17   6    0.04    0.04
   6 -17  -6    0.02    0.04
  -6  17  -6    0.02    0.05
  -6 -17  -6    0.05    0.04
   6  17  -6    0.02    0.04
   6 -17   6    0.08    0.04
   6  17   6    0.05    0.04
  -6  17   6    0.14    0.05
   0  18  -6    2.02    0.09
   0  18   6    1.96    0.09
   0 -18   6    1.87    0.09
   0 -18  -6    1.80    0.08
   1  18  -6    1.72    0.09
  -1  18   6    1.90    0.09
   1  18  -6    1.76    0.09
   1 -18   6    1.63    0.08
  -1 -18  -6    1.65    0.08
  -1  18  -6    1.72    0.09
   1  18   6    1.76    0.09
   1 -18  -6    1.82    0.08
  -1 -18   6    1.69    0.08
  -2 -18  -6    0.06    0.03
  -2  18  -6    0.03    0.04
   2  18  -6    0.01    0.04
   2  18  -6    0.04    0.03
   2  18   6    0.02    0.04
  -2 -18   6    0.03    0.03
   2 -18  -6    0.06    0.03
   2 -18   6    0.06    0.04
  -2 -18  -6    0.10    0.03
  -2  18   6    0.08    0.04
   3  18   6    0.12    0.04
  -3 -18  -6    0.10    0.04
   3 -18  -6    0.10    0.04
  -3  18  -6    0.05    0.04
   3 -18   6    0.05    0.04
  -3 -18   6    0.07    0.03
  -3  18   6    0.13    0.04
   3  18  -6    0.05    0.04
  -3 -18  -6    0.07    0.03
  -4 -18  -6    4.99    0.16
   4  18   6    4.33    0.17
  -4  18   6    4.67    0.17
   4 -18  -6    4.73    0.16
  -4 -18   6    4.60    0.16
  -4  18  -6    4.45    0.16
   4 -18   6    4.43    0.16
   4  18  -6    4.55    0.16
  -5 -18  -6    0.46    0.05
   5  18  -6    0.28    0.05
   5 -18   6    0.31    0.05
  -5  18  -6    0.30    0.06
   5  18   6    0.31    0.05
  -5 -18   6    0.31    0.05
   5 -18  -6    0.31    0.05
  -5  18   6    0.36    0.06
   6 -18  -6    0.07    0.04
  -6  18  -6    0.00    0.05
  -6 -18  -6    0.05    0.04
   6 -18   6    0.06    0.04
   0  19  -6    0.00    0.04
   0  19   6   -0.01    0.03
   0 -19   6    0.02    0.03
   0 -19  -6    0.00    0.03
   1 -19  -6    0.47    0.05
  -1  19   6    0.56    0.06
   1  19  -6    0.49    0.05
  -1  19  -6    0.50    0.06
   1  19  -6    0.53    0.05
   1 -19   6    0.41    0.05
   1  19   6    0.48    0.06
  -1 -19   6    0.48    0.05
  -1 -19  -6    0.54    0.05
  -2 -19  -6    2.96    0.11
   2  19  -6    2.73    0.12
   2 -19  -6    2.67    0.11
  -2  19  -6    2.83    0.12
   2 -19   6    2.76    0.12
  -2  19   6    2.70    0.12
   2  19   6    2.83    0.12
  -2 -19   6    2.67    0.11
   3 -19  -6    0.10    0.04
  -3 -19   6    0.09    0.04
  -3  19   6    0.13    0.05
   3 -19   6    0.07    0.04
  -3  19  -6    0.02    0.04
  -3 -19  -6    0.12    0.04
   3  19   6    0.09    0.04
   3  19  -6    0.12    0.04
   4  19   6    1.01    0.08
  -4 -19  -6    1.03    0.07
  -4 -19   6    0.98    0.07
  -4  19   6    1.10    0.09
   4  19  -6    0.96    0.07
   4 -19   6    0.84    0.07
  -4  19  -6    0.96    0.08
   4 -19  -6    0.99    0.07
   5 -19   6    0.75    0.07
  -5  19   6    0.77    0.08
   5  19   6    0.63    0.07
  -5  19  -6    0.69    0.08
   5  19  -6    0.66    0.07
  -5 -19   6    0.76    0.07
  -5 -19  -6    0.74    0.07
   5 -19  -6    0.82    0.07
   0  20   6    3.87    0.14
   0 -20   6    3.94    0.14
   0  20  -6    4.22    0.15
   0 -20  -6    3.95    0.13
   1 -20   6   -0.01    0.03
  -1 -20  -6    0.01    0.03
   1  20  -6    0.05    0.04
   1  20  -6   -0.03    0.04
  -1  20   6    0.00    0.04
   1 -20  -6    0.02    0.03
  -1 -20   6    0.02    0.03
   1  20   6    0.05    0.04
  -1  20  -6    0.00    0.04
   2  20  -6    0.10    0.04
  -2  20   6    0.17    0.05
   2 -20  -6    0.04    0.04
  -2 -20   6    0.08    0.04
   2  20   6    0.10    0.04
   2 -20   6    0.09    0.04
  -2  20  -6    0.17    0.05
   3  20  -6    0.42    0.06
   3 -20  -6    0.42    0.05
  -3  20  -6    0.53    0.06
   3 -20   6    0.41    0.06
  -3  20   6    0.46    0.06
   3  20   6    0.41    0.06
  -3 -20   6    0.53    0.06
   4  20   6    0.26    0.06
  -4 -20  -6    0.39    0.05
  -4 -20   6    0.26    0.05
   4 -20   6    0.25    0.05
  -4  20  -6    0.20    0.06
  -4  20   6    0.24    0.06
   4  20  -6    0.24    0.05
   4 -20  -6    0.27    0.05
   5 -20  -6    0.63    0.06
  -5 -20  -6    0.61    0.06
   5 -20   6    0.56    0.07
   0 -21  -6    0.04    0.03
   0 -21   6   -0.01    0.03
   0  21  -6    0.03    0.04
   1  21   6    1.54    0.09
  -1 -21   6    1.36    0.08
   1 -21   6    1.40    0.09
  -1  21  -6    1.49    0.09
   1 -21  -6    1.49    0.08
   1  21  -6    1.52    0.09
  -2  21   6    2.63    0.12
   2 -21  -6    2.49    0.11
   2 -21   6    2.12    0.11
  -2 -21   6    2.37    0.11
   2  21  -6    2.48    0.11
   2  21   6    2.21    0.12
  -2  21  -6    2.46    0.12
   3  21  -6    0.31    0.05
  -3  21  -6    0.27    0.05
  -3  21   6    0.36    0.06
   3  21   6    0.32    0.05
  -3 -21   6    0.30    0.05
   3 -21   6    0.30    0.05
   3 -21  -6    0.30    0.05
   4 -21  -6    0.23    0.05
   4  21   6    0.22    0.06
   4 -21   6    0.20    0.05
  -4  21  -6    0.23    0.06
   4  21  -6    0.23    0.06
  -4 -21   6    0.30    0.05
  -4  21   6    0.30    0.06
   0  22  -6    0.08    0.04
   0 -22   6    0.06    0.04
  -1 -22   6    1.41    0.09
  -1  22  -6    1.24    0.09
   1  22   6    1.36    0.09
   1 -22   6    1.18    0.08
   2  22   6    0.06    0.04
  -2 -22   6   -0.02    0.04
   2  22  -6    0.00    0.04
  -2  22   6   -0.02    0.04
   2 -22  -6    0.05    0.04
   2 -22   6   -0.02    0.04
  -2  22  -6    0.00    0.05
   3  22   6    0.12    0.05
   3  22  -6    0.10    0.05
  -3  22   6    0.14    0.05
  -3  22  -6    0.08    0.05
  -3 -22   6    0.09    0.04
   3 -22  -6    0.12    0.04
   3 -22   6    0.15    0.05
   0 -23   6   -0.03    0.04
   0  23  -6   -0.01    0.04
  -1  23  -6   -0.02    0.04
   1 -23   6   -0.01    0.04
  -1 -23   6    0.04    0.04
  -2  23   6    1.92    0.11
   2 -23   6    1.62    0.10
   2  23   6    1.81    0.11
   2  23  -6    1.71    0.10
  -2  23  -6    1.58    0.10
   0  24  -6    4.07    0.16
  -1  24  -6    0.05    0.05
   0   0  -7    0.00    0.01
   0   0   7    0.00    0.01
   0   0   7    0.01    0.01
   0   0   7    0.00    0.01
  -1   0   7   -0.01    0.01
   1   0   7    0.04    0.01
   1   0   7    0.00    0.01
   1   0  -7    0.00    0.01
   1   0   7   -0.01    0.01
  -1   0   7   -0.01    0.01
   1   0   7   -0.01    0.01
   1   0  -7    0.00    0.01
   2   0  -7   -0.01    0.01
   2   0  -7   -0.01    0.01
   2   0   7   -0.01    0.01
  -2   0   7    0.00    0.01
   2   0   7    0.00    0.01
   2   0   7    0.01    0.01
  -2   0   7    0.00    0.01
   2   0   7    0.02    0.02
  -3   0   7    0.04    0.02
  -3   0  -7    0.08    0.02
  -3   0   7    0.00    0.01
   3   0  -7    0.00    0.01
  -3   0  -7    0.00    0.02
   3   0  -7   -0.01    0.01
   3   0   7    0.01    0.02
   3   0   7    0.00    0.02
  -4   0  -7   -0.04    0.02
   4   0  -7    0.00    0.02
   4   0  -7    0.02    0.02
  -4   0   7    0.09    0.02
  -4   0  -7   -0.01    0.02
   4   0   7   -0.01    0.02
   4   0   7   -0.01    0.02
  -4   0   7    0.01    0.02
  -5   0   7   -0.01    0.02
  -5   0   7   -0.01    0.02
   5   0  -7    0.00    0.02
   5   0   7    0.00    0.02
   5   0  -7    0.00    0.02
  -5   0  -7    0.00    0.03
   5   0   7   -0.02    0.02
   6   0   7    0.00    0.03
   6   0  -7    0.00    0.03
   6   0  -7   -0.01    0.02
  -6   0   7    0.02    0.03
  -6   0  -7    0.03    0.03
  -6   0   7    0.03    0.03
  -7   0   7   -0.03    0.03
  -7   0   7    0.02    0.03
   7   0   7    0.00    0.03
  -7   0  -7    0.01    0.04
   7   0  -7   -0.01    0.03
   8   0   7   -0.04    0.03
  -8   0  -7    0.00    0.04
  -8   0   7   -0.04    0.03
   8   0  -7    0.02    0.03
   9   0   7    0.04    0.04
  -9   0  -7   -0.02    0.04
   9   0  -7    0.02    0.04
   0   1   7   -0.02    0.01
   0   1  -7    0.02    0.01
   0  -1   7    0.00    0.01
   0   1   7    0.01    0.01
   0   1   7    0.00    0.01
   0  -1  -7    0.00    0.01
   0  -1   7   -0.01    0.01
   1   1   7   60.83    1.38
  -1   1   7   60.71    1.38
   1  -1  -7   59.88    1.37
   1   1   7   60.48    1.34
   1  -1   7   60.70    1.37
   1  -1   7   60.58    1.34
  -1   1   7   61.35    1.35
   1   1  -7   60.68    1.37
   1  -1   7   61.13    1.35
  -1  -1   7   59.49    1.34
   1   1  -7   60.46    1.38
  -1  -1   7   61.31    1.34
   1   1   7   60.88    1.35
  -1   1   7   60.25    1.35
   1  -1   7   60.32    1.38
  -2  -1   7    6.27    0.17
   2  -1   7    6.23    0.16
  -2  -1   7    6.37    0.15
  -2   1   7    6.31    0.15
   2   1   7    6.54    0.17
  -2   1   7    6.20    0.17
   2  -1  -7    6.37    0.16
   2  -1  -7    6.41    0.16
   2   1  -7    6.57    0.16
   2   1  -7    6.27    0.16
   2  -1   7    6.44    0.16
   2   1   7    6.62    0.15
   2  -1   7    6.40    0.17
   2   1   7    6.34    0.16
  -2  -1  -7    6.54    0.16
   2  -1   7    6.12    0.16
  -3   1   7   12.66    0.30
   3  -1  -7   12.63    0.31
   3   1  -7   12.74    0.30
   3   1   7   12.71    0.31
   3   1   7   12.89    0.31
  -3   1   7   12.89    0.31
   3  -1  -7   12.84    0.31
  -3  -1   7   12.24    0.31
   3  -1   7   12.73    0.31
  -3   1  -7   12.62    0.30
   3  -1   7   12.51    0.31
  -3  -1  -7   12.82    0.29
   3   1  -7   12.75    0.31
  -3  -1   7   12.64    0.30
  -3  -1  -7   12.46    0.31
   4   1  -7   30.91    0.72
  -4   1   7   31.01    0.72
   4   1   7   31.94    0.73
   4  -1  -7   31.31    0.73
   4  -1   7   31.79    0.73
  -4  -1   7   30.68    0.72
   4  -1   7   30.94    0.73
  -4  -1   7   31.13    0.71
  -4  -1  -7   31.40    0.70
  -4   1  -7   30.77    0.73
   4  -1  -7   31.09    0.72
  -4   1  -7   31.45    0.70
   4   1  -7   31.12    0.73
   4   1   7   30.89    0.73
  -4   1   7   31.98    0.71
  -4  -1  -7   30.90    0.73
   5   1   7    3.15    0.11
  -5   1   7    3.16    0.10
   5  -1   7    3.29    0.10
  -5  -1   7    3.22    0.10
   5   1   7    3.16    0.10
  -5  -1  -7    3.12    0.11
   5   1  -7    3.23    0.10
   5  -1  -7    3.13    0.10
  -5  -1   7    3.18    0.11
   5  -1   7    3.08    0.11
  -5   1   7    2.75    0.11
  -5   1  -7    3.03    0.12
   5   1  -7    3.07    0.10
  -6   1   7    0.22    0.04
[truncated: 525,257 more chars]
