# Supplementary material for: Crystal structure of 2-hy­droxy-2-(2-oxo­cyclo­hept­yl)-2,3-di­hydro-1H-indene-1,3-dione
Source: Acta Crystallogr E Crystallogr Commun. 2015 Sep 12;71(Pt 10):o715–6. doi: 10.1107/S2056989015016126 (PMC4647374; doi:10.1107/S2056989015016126)
Supplement: Supplementary file 2 [file e-71-0o715-Isup2.hkl]

data_I                                                                          
_shelx_title ' AK62m in Pbca'                                                   
_shelx_refln_list_code          4                                               
_shelx_F_calc_maximum      271.77                                               
_exptl_crystal_F_000      1152.00                                               
_reflns_d_resolution_high  0.7574                                               
                                                                                
loop_                                                                           
 _space_group_symop_operation_xyz                                               
 'x, y, z'                                                                      
 '-x+1/2, -y, z+1/2'                                                            
 '-x, y+1/2, -z+1/2'                                                            
 'x+1/2, -y+1/2, -z'                                                            
 '-x, -y, -z'                                                                   
 'x-1/2, y, -z-1/2'                                                             
 'x, -y-1/2, z-1/2'                                                             
 '-x-1/2, y-1/2, z'                                                             
                                                                                
_cell_length_a     7.4131                                                       
_cell_length_b    18.8596                                                       
_cell_length_c    19.0166                                                       
_cell_angle_alpha  90.000                                                       
_cell_angle_beta   90.000                                                       
_cell_angle_gamma  90.000                                                       
                                                                                
_shelx_F_squared_multiplier     1.000                                           
                                                                                
loop_                                                                           
 _refln_index_h                                                                 
 _refln_index_k                                                                 
 _refln_index_l                                                                 
 _refln_F_squared_calc                                                          
 _refln_F_squared_meas                                                          
 _refln_F_squared_sigma                                                         
 _refln_observed_status                                                         
   2   0   0      13322.04      14518.49       217.72 o                         
   4   0   0        835.15        953.99        11.23 o                         
   6   0   0          1.60          2.08         1.26 o                         
   8   0   0         18.86         20.54         2.10 o                         
   2   1   0       1530.04       1643.75        13.15 o                         
   4   1   0       1218.36       1440.89        11.81 o                         
   6   1   0        697.31        692.92         7.59 o                         
   8   1   0        419.05        420.97         6.99 o                         
   0   2   0       3354.78       3516.02        59.54 o                         
   2   2   0        314.64        258.67         2.26 o                         
   4   2   0       1551.85       1648.01        13.36 o                         
   6   2   0         53.69         76.86         1.57 o                         
   8   2   0         64.08         64.97         2.22 o                         
   2   3   0      45284.52      44996.88       776.21 o                         
   4   3   0       1836.97       1914.89        15.49 o                         
   6   3   0        194.32        219.72         2.99 o                         
   8   3   0          0.26          0.77         1.01 o                         
   0   4   0      73859.91      59527.81      1340.57 o                         
   2   4   0      21142.46      23356.01       195.40 o                         
   4   4   0       7360.13       8188.71        64.57 o                         
   6   4   0          2.05          0.23         0.66 o                         
   8   4   0         10.40         11.93         1.31 o                         
   2   5   0        353.55        393.26         3.65 o                         
   4   5   0       2905.21       2960.65        25.39 o                         
   6   5   0          0.59          0.92         1.20 o                         
   8   5   0         13.03          8.84         1.31 o                         
   0   6   0      33759.41      33924.98      1247.08 o                         
   2   6   0       1602.13       1589.09        13.76 o                         
   4   6   0       1268.98       1353.48        13.04 o                         
   6   6   0        118.01        116.47         2.10 o                         
   8   6   0         35.45         35.76         1.79 o                         
   2   7   0        820.32        895.87         7.51 o                         
   4   7   0       6728.91       7326.39        66.94 o                         
   6   7   0         48.09         52.75         1.64 o                         
   8   7   0         75.99         73.39         2.52 o                         
   0   8   0        316.13        290.79         5.47 o                         
   2   8   0        308.93        295.23         2.88 o                         
   4   8   0        644.86        684.98         7.66 o                         
   6   8   0        403.44        422.73         5.06 o                         
   8   8   0        215.42        203.39         3.56 o                         
   2   9   0         28.90         12.84         0.47 o                         
   4   9   0        178.70        197.78         4.75 o                         
   6   9   0       1370.04       1454.74        14.42 o                         
   8   9   0          6.39          3.42         1.11 o                         
   0  10   0       9568.93      11122.68       123.65 o                         
   2  10   0        765.55        874.17         7.34 o                         
   4  10   0         77.79         99.10         1.72 o                         
   6  10   0        208.72        206.82         3.35 o                         
   8  10   0          4.33          5.93         1.15 o                         
   2  11   0        658.81        642.04         5.60 o                         
   4  11   0        939.19        917.26         9.27 o                         
   6  11   0          9.55         12.11         1.47 o                         
   8  11   0          2.55          0.83         1.06 o                         
   0  12   0          6.47          2.70         0.69 o                         
   2  12   0          1.78          1.24         0.44 o                         
   4  12   0       1398.07       1506.92        14.66 o                         
   6  12   0         61.52         62.05         1.86 o                         
   8  12   0        180.93        167.30         3.45 o                         
   2  13   0        163.88        156.77         1.98 o                         
   4  13   0       1431.68       1485.27        15.97 o                         
   6  13   0          1.03          2.03         0.93 o                         
   8  13   0         21.47         20.76         1.70 o                         
   0  14   0       1849.68       2030.56        46.46 o                         
   2  14   0         11.70         26.44         1.00 o                         
   4  14   0        159.21        144.75         2.60 o                         
   6  14   0          5.22          4.35         0.99 o                         
   8  14   0         14.42         20.89         2.68 o                         
   2  15   0         39.31         37.01         1.26 o                         
   4  15   0        233.05        208.93         3.40 o                         
   6  15   0        366.41        346.25         5.52 o                         
   0  16   0        185.29        161.97         5.93 o                         
   2  16   0        471.43        516.63         6.23 o                         
   4  16   0         15.34         11.01         0.99 o                         
   6  16   0          5.49          4.88         1.06 o                         
   2  17   0        419.67        439.46         5.63 o                         
   4  17   0        160.99        188.69         3.23 o                         
   6  17   0         18.96         15.54         1.34 o                         
   0  18   0        154.69        160.47         3.54 o                         
   2  18   0         83.77         95.65         2.45 o                         
   4  18   0         39.66         42.80         1.57 o                         
   6  18   0         27.82         27.06         1.85 o                         
   2  19   0         43.69         30.73         1.87 o                         
   4  19   0          5.64          2.38         1.12 o                         
   6  19   0          1.35          1.79         2.38 o                         
   0  20   0        258.11        246.75         5.89 o                         
   2  20   0          0.14          0.81         1.72 o                         
   4  20   0          1.49          0.60         1.19 o                         
   2  21   0          0.00         -0.37         1.09 o                         
   4  21   0         36.48         35.01         2.27 o                         
   0  22   0          0.04          2.98         2.38 o                         
   2  22   0         10.31         11.10         1.31 o                         
   4  22   0         75.61         97.34         3.40 o                         
   2  23   0          0.18          2.48         1.25 o                         
   0  24   0         35.41         36.31         3.57 o                         
   2  24   0          1.07          3.85         1.58 o                         
   1   1   1       5119.41       5043.33        30.15 o                         
   2   1   1        281.38        290.13         1.80 o                         
   3   1   1       2942.28       2965.33        16.67 o                         
   4   1   1        294.99        260.19         1.79 o                         
   5   1   1        138.69        113.84         1.22 o                         
   6   1   1        269.78        284.58         2.54 o                         
   7   1   1        558.57        542.37         5.36 o                         
   8   1   1         43.71         38.21         1.33 o                         
   9   1   1         22.23         19.72         1.14 o                         
   0   2   1      17357.84      17279.78       283.15 o                         
   1   2   1      26300.26      25224.64       513.80 o                         
   2   2   1      10984.03      12025.05        73.71 o                         
   3   2   1       3076.15       3615.98        20.28 o                         
   4   2   1        380.98        440.47         2.82 o                         
   5   2   1         75.12         82.36         1.37 o                         
   6   2   1         74.08         77.06         1.12 o                         
   7   2   1         27.78         29.30         1.12 o                         
   8   2   1          0.57          1.49         0.77 o                         
   9   2   1        113.57        118.08         2.20 o                         
   1   3   1       1301.74       1251.81         7.30 o                         
   2   3   1      10567.83      10975.65        67.64 o                         
   3   3   1       1958.06       2189.16        12.40 o                         
   4   3   1        731.12        796.90         4.79 o                         
   5   3   1         11.17          9.74         0.49 o                         
   6   3   1        117.05        131.92         1.55 o                         
   7   3   1        369.37        324.90         3.68 o                         
   8   3   1         69.51         62.51         1.57 o                         
   9   3   1         12.38         10.75         1.00 o                         
   0   4   1       9131.71       9462.62        74.41 o                         
   1   4   1        238.08        284.63         2.21 o                         
   2   4   1        123.69        132.75         1.10 o                         
   3   4   1        314.70        294.63         1.99 o                         
   4   4   1        809.05        850.77         5.09 o                         
   5   4   1         90.66         93.06         1.21 o                         
   6   4   1        262.98        272.92         2.47 o                         
   7   4   1        163.95        169.21         2.37 o                         
   8   4   1          6.07          4.06         0.77 o                         
   9   4   1         57.58         61.01         1.74 o                         
   1   5   1      15919.63      17516.06        97.21 o                         
   2   5   1       4407.65       4830.07        27.88 o                         
   3   5   1       5434.65       5899.11        34.05 o                         
   4   5   1       1690.99       2033.23        12.46 o                         
   5   5   1        402.73        464.71         3.66 o                         
   6   5   1         79.88         84.13         1.25 o                         
   7   5   1         45.25         47.03         1.29 o                         
   8   5   1         63.73         65.98         1.60 o                         
   9   5   1          0.96          0.45         0.84 o                         
   0   6   1      10296.10      10628.04        83.43 o                         
   1   6   1        885.70        794.32         4.61 o                         
   2   6   1        381.10        400.32         2.48 o                         
   3   6   1       6280.02       6682.39        41.38 o                         
   4   6   1       3519.50       3877.45        24.29 o                         
   5   6   1         10.88         15.91         0.58 o                         
   6   6   1        315.19        311.62         2.80 o                         
   7   6   1         28.52         21.73         0.76 o                         
   8   6   1         15.51         12.22         0.93 o                         
   9   6   1          8.14          8.19         0.97 o                         
   1   7   1        230.38        224.11         1.47 o                         
   2   7   1         43.22         27.72         0.59 o                         
   3   7   1        632.83        639.04         4.16 o                         
   4   7   1        648.24        645.00         4.72 o                         
   5   7   1        114.92        109.74         1.34 o                         
   6   7   1        418.08        393.95         3.33 o                         
   7   7   1        160.58        180.71         2.08 o                         
   8   7   1         51.46         40.83         1.33 o                         
   9   7   1         18.74         23.35         1.31 o                         
   0   8   1        273.16        291.55         2.65 o                         
   1   8   1         14.75         29.52         0.44 o                         
   2   8   1        303.12        337.05         2.33 o                         
   3   8   1        377.66        358.93         2.53 o                         
   4   8   1         12.70         13.55         0.57 o                         
   5   8   1          6.74          9.28         0.53 o                         
   6   8   1         43.37         49.43         1.05 o                         
   7   8   1         19.37         18.53         0.76 o                         
   8   8   1          4.90          2.69         0.73 o                         
   9   8   1         50.27         47.71         4.19 o                         
   1   9   1       1076.41       1255.00         7.24 o                         
   2   9   1        399.40        331.05         2.23 o                         
   3   9   1          5.83         17.41         0.75 o                         
   4   9   1        110.25        121.72         1.45 o                         
   5   9   1         19.22         24.76         1.01 o                         
   6   9   1        157.27        152.70         1.78 o                         
   7   9   1        141.13        145.80         1.82 o                         
   8   9   1          0.79          1.49         0.77 o                         
   9   9   1         17.05         20.26         2.53 o                         
   0  10   1        142.67        150.56         1.76 o                         
   1  10   1        179.31        144.92         1.12 o                         
   2  10   1          0.19          0.87         0.27 o                         
   3  10   1          9.23          5.22         0.40 o                         
   4  10   1          0.08          0.63         0.38 o                         
   5  10   1         71.27         65.98         1.11 o                         
   6  10   1        216.78        216.51         2.24 o                         
   7  10   1          0.91          0.44         0.62 o                         
   8  10   1        230.29        212.09         2.72 o                         
   1  11   1        418.05        441.57         2.81 o                         
   2  11   1          7.42         11.56         0.34 o                         
   3  11   1        504.19        453.20         4.00 o                         
   4  11   1        118.90        108.75         1.32 o                         
   5  11   1        381.98        331.69         2.90 o                         
   6  11   1         24.46         23.06         0.89 o                         
   7  11   1         43.58         50.07         1.30 o                         
   8  11   1          5.85          5.00         0.81 o                         
   0  12   1        793.38        858.14         7.21 o                         
   1  12   1         59.49         74.82         0.81 o                         
   2  12   1        144.54        179.57         1.77 o                         
   3  12   1          8.38          5.29         0.47 o                         
   4  12   1          3.38          2.45         0.55 o                         
   5  12   1        132.26        125.60         1.65 o                         
   6  12   1         22.85         22.42         1.52 o                         
   7  12   1          9.11          7.06         0.78 o                         
   8  12   1         42.66         44.93         1.39 o                         
   1  13   1        132.30        111.12         1.03 o                         
   2  13   1        337.04        343.01         2.81 o                         
   3  13   1        140.13        129.03         1.85 o                         
   4  13   1         98.81         99.66         1.40 o                         
   5  13   1         82.94         62.30         1.29 o                         
   6  13   1         79.13         70.80         1.40 o                         
   7  13   1         13.48         12.43         0.88 o                         
   8  13   1          4.12          6.88         1.08 o                         
   0  14   1        303.15        337.76         3.43 o                         
   1  14   1         83.41         63.74         0.86 o                         
   2  14   1          1.02          2.55         0.42 o                         
   3  14   1        959.20        930.72         6.96 o                         
   4  14   1          0.01          0.83         0.59 o                         
   5  14   1          4.28          3.87         0.64 o                         
   6  14   1         33.46         28.36         1.30 o                         
   7  14   1          6.50          9.17         0.89 o                         
   8  14   1          7.39          5.85         1.37 o                         
   1  15   1         63.29         65.98         0.88 o                         
   2  15   1        186.87        204.46         1.95 o                         
   3  15   1        720.51        729.27         5.96 o                         
   4  15   1          0.03          0.92         0.58 o                         
   5  15   1         64.60         56.90         1.40 o                         
   6  15   1          8.37         11.03         0.99 o                         
   7  15   1         22.25         24.96         1.16 o                         
   0  16   1          8.33          4.63         0.62 o                         
   1  16   1        146.44        141.96         1.53 o                         
   2  16   1         18.17         22.46         0.78 o                         
   3  16   1         64.51         71.52         1.30 o                         
   4  16   1         39.42         35.76         1.06 o                         
   5  16   1        107.48         98.44         1.67 o                         
   6  16   1         21.44         24.09         1.11 o                         
   7  16   1         35.64         38.46         1.49 o                         
   1  17   1          1.82         -0.45         0.45 o                         
   2  17   1         76.93         70.65         1.31 o                         
   3  17   1          3.13          2.38         0.61 o                         
   4  17   1         32.43         24.18         0.92 o                         
   5  17   1         14.89         11.01         0.80 o                         
   6  17   1         37.04         28.61         1.15 o                         
   7  17   1          3.78          5.23         1.37 o                         
   0  18   1         21.89         23.71         1.00 o                         
   1  18   1        684.71        739.69         6.44 o                         
   2  18   1        149.19        132.18         1.87 o                         
   3  18   1         11.09         15.05         0.83 o                         
   4  18   1        151.45        137.72         2.02 o                         
   5  18   1          0.02         -0.66         0.66 o                         
   6  18   1          4.91          6.51         0.87 o                         
   1  19   1          6.87          3.35         0.69 o                         
   2  19   1         12.77          8.95         0.86 o                         
   3  19   1         12.83          9.87         0.81 o                         
   4  19   1         11.72         13.23         0.92 o                         
   5  19   1          4.80          5.24         0.87 o                         
   6  19   1          6.13          5.06         1.47 o                         
   0  20   1         37.72         40.11         2.58 o                         
   1  20   1         24.89         27.02         1.09 o                         
   2  20   1          4.79          5.15         0.80 o                         
   3  20   1          0.20         -0.51         0.74 o                         
   4  20   1         11.57         17.00         1.18 o                         
   5  20   1         49.18         56.96         1.66 o                         
   1  21   1         89.24        104.38         1.94 o                         
   2  21   1         57.50         48.18         1.36 o                         
   3  21   1          1.67          3.12         0.92 o                         
   4  21   1         10.81         11.69         1.13 o                         
   5  21   1          6.90          5.95         2.38 o                         
   0  22   1         64.71         51.29         2.71 o                         
   1  22   1          3.01          4.68         0.90 o                         
   2  22   1         43.24         36.33         1.40 o                         
   3  22   1          9.14          9.90         1.01 o                         
   4  22   1          0.00         -0.22         0.98 o                         
   1  23   1          1.28          2.74         0.94 o                         
   2  23   1          6.15          6.67         0.98 o                         
   3  23   1          0.21          0.79         0.95 o                         
   0  24   1          0.17          2.68         2.08 o                         
   1  24   1          9.21         11.57         1.36 o                         
   2  24   1         19.26         21.85         1.43 o                         
   1   0   2      13638.69      14946.93       126.07 o                         
   2   0   2      16383.24      17806.90       139.77 o                         
   3   0   2       6374.19       6563.01        51.74 o                         
   4   0   2        217.66        247.44         2.46 o                         
   5   0   2        450.73        448.13         6.30 o                         
   6   0   2        124.67         93.00         1.96 o                         
   7   0   2          2.94          2.90         0.95 o                         
   8   0   2         43.03         44.87         1.92 o                         
   9   0   2         16.26         14.07         1.62 o                         
   1   1   2        525.33        449.69         2.71 o                         
   2   1   2       8905.93       9321.87        51.81 o                         
   3   1   2        217.54        185.95         1.31 o                         
   4   1   2        147.61        151.49         1.18 o                         
   5   1   2         57.89         59.34         0.95 o                         
   6   1   2          2.51          0.31         0.43 o                         
   7   1   2         92.23         94.78         1.83 o                         
   8   1   2         15.75         18.59         0.99 o                         
   9   1   2         18.29         19.60         1.14 o                         
   0   2   2         67.76         62.51         1.11 o                         
   1   2   2       3597.24       3514.01        20.33 o                         
   2   2   2         51.88         53.72         0.53 o                         
   3   2   2        455.22        393.33         2.47 o                         
   4   2   2        637.21        700.17         4.25 o                         
   5   2   2        918.66        850.97         6.76 o                         
   6   2   2        448.82        438.29         3.78 o                         
   7   2   2        100.99        112.60         1.94 o                         
   8   2   2         60.86         62.71         1.57 o                         
   9   2   2          4.05          5.36         0.93 o                         
   1   3   2      13687.19      14459.31        80.55 o                         
   2   3   2        279.71        317.74         2.12 o                         
   3   3   2       3190.26       3452.83        19.42 o                         
   4   3   2        888.23       1018.07         6.23 o                         
   5   3   2        178.71        141.80         1.74 o                         
   6   3   2         39.67         40.97         0.92 o                         
   7   3   2          2.78          1.79         0.64 o                         
   8   3   2         26.82         29.45         1.17 o                         
   9   3   2          3.11          4.73         0.93 o                         
   0   4   2       1412.54       1398.10        11.23 o                         
   1   4   2        618.47        640.14         3.97 o                         
   2   4   2        487.01        519.96         3.34 o                         
   3   4   2        791.15        926.06         6.31 o                         
   4   4   2        116.09         91.41         0.95 o                         
   5   4   2        285.77        274.53         2.28 o                         
   6   4   2       1200.35       1144.14         8.10 o                         
   7   4   2          4.93          6.97         0.66 o                         
   8   4   2          0.61          0.28         0.71 o                         
   9   4   2          0.75          0.64         0.86 o                         
   1   5   2       1635.52       1506.23         8.54 o                         
   2   5   2        362.81        333.05         2.25 o                         
   3   5   2        114.91         85.42         1.05 o                         
   4   5   2        126.56        109.37         1.50 o                         
   5   5   2        203.79        201.26         1.94 o                         
   6   5   2        108.64        102.35         1.43 o                         
   7   5   2         23.49         25.71         0.84 o                         
   8   5   2         10.23          6.47         0.86 o                         
   9   5   2          1.25          0.64         0.82 o                         
   0   6   2        203.45        208.58         1.89 o                         
   1   6   2        816.97        808.25         4.69 o                         
   2   6   2       3521.60       3725.31        20.88 o                         
   3   6   2        466.03        513.75         3.43 o                         
   4   6   2         94.17        118.49         1.23 o                         
   5   6   2        785.03        714.46        10.12 o                         
   6   6   2        593.27        574.63         4.49 o                         
   7   6   2          4.40          8.08         0.65 o                         
   8   6   2          7.40          3.87         0.82 o                         
   9   6   2         10.46          9.88         1.15 o                         
   1   7   2       1932.25       1979.17        11.59 o                         
   2   7   2        594.00        688.10         4.10 o                         
   3   7   2       1357.68       1547.91         9.53 o                         
   4   7   2          5.61          2.62         0.39 o                         
   5   7   2        232.38        266.62         2.49 o                         
   6   7   2        104.85         98.99         1.45 o                         
   7   7   2         39.88         40.93         1.05 o                         
   8   7   2         11.65         11.99         0.89 o                         
   9   7   2          3.09          4.98         1.04 o                         
   0   8   2        295.65        359.85         3.18 o                         
   1   8   2          9.76          5.01         0.29 o                         
   2   8   2        116.25        104.18         1.11 o                         
   3   8   2        382.31        344.90         2.46 o                         
   4   8   2        357.50        369.82         3.85 o                         
   5   8   2        121.35        116.01         1.42 o                         
   6   8   2        859.97        814.39         6.06 o                         
   7   8   2          7.87          5.45         0.63 o                         
   8   8   2         56.08         50.97         1.45 o                         
   9   8   2         14.82         19.06         1.79 o                         
   1   9   2          2.61          4.44         0.36 o                         
   2   9   2       3279.13       3510.67        19.76 o                         
   3   9   2        585.00        605.97         4.20 o                         
   4   9   2        198.19        195.80         1.96 o                         
   5   9   2         45.84         51.05         1.02 o                         
   6   9   2        170.03        167.94         1.98 o                         
   7   9   2         13.30         13.56         0.76 o                         
   8   9   2        120.05        116.88         1.93 o                         
   9   9   2         26.49         35.86         3.14 o                         
   0  10   2        347.48        449.45         3.97 o                         
   1  10   2        119.43         79.88         0.80 o                         
   2  10   2       2310.32       2602.21        14.78 o                         
   3  10   2         44.92         42.96         0.77 o                         
   4  10   2          0.54          0.71         0.39 o                         
   5  10   2        979.50        981.01         7.06 o                         
   6  10   2        101.72         97.45         1.62 o                         
   7  10   2        161.98        161.13         2.09 o                         
   8  10   2          5.39          3.19         0.76 o                         
   1  11   2       1085.58       1149.94         6.71 o                         
   2  11   2        963.55       1041.76         6.18 o                         
   3  11   2        110.73        105.98         1.24 o                         
   4  11   2         19.50         19.55         0.67 o                         
   5  11   2         52.99         44.93         1.04 o                         
   6  11   2         26.81         23.60         0.84 o                         
   7  11   2         11.35          8.86         0.74 o                         
   8  11   2          3.94          7.33         0.94 o                         
   0  12   2         11.68         12.98         0.55 o                         
   1  12   2        885.31        887.98         5.51 o                         
   2  12   2         12.59         11.52         0.42 o                         
   3  12   2        600.57        570.15         4.49 o                         
   4  12   2        230.25        225.84         2.95 o                         
   5  12   2          0.21          1.89         0.54 o                         
   6  12   2         46.20         36.05         1.06 o                         
   7  12   2         31.44         30.13         1.11 o                         
   8  12   2         79.10         80.63         1.80 o                         
   1  13   2        198.77        156.56         1.46 o                         
   2  13   2        140.03        105.86         1.46 o                         
   3  13   2        323.54        314.86         2.80 o                         
   4  13   2        507.27        466.41         3.93 o                         
   5  13   2         38.15         34.80         0.95 o                         
   6  13   2         94.75         76.66         1.46 o                         
   7  13   2        160.79        155.23         2.47 o                         
   8  13   2         26.67         25.45         1.43 o                         
   0  14   2         65.51         58.50         1.04 o                         
   1  14   2        118.55        129.92         1.27 o                         
   2  14   2        770.16        714.47         5.43 o                         
   3  14   2        295.89        282.81         2.64 o                         
   4  14   2         32.07         38.03         1.50 o                         
   5  14   2          5.57          5.27         0.66 o                         
   6  14   2          0.58          0.89         0.71 o                         
   7  14   2         25.66         30.29         1.16 o                         
   8  14   2         45.35         47.69         2.45 o                         
   1  15   2         42.43         42.90         0.74 o                         
   2  15   2         15.45         15.08         0.62 o                         
   3  15   2         13.83         12.28         0.63 o                         
   4  15   2        221.26        212.58         2.42 o                         
   5  15   2         34.30         26.50         0.92 o                         
   6  15   2          1.82          1.09         0.71 o                         
   7  15   2         12.51         15.99         1.03 o                         
   0  16   2        218.10        179.02         3.29 o                         
   1  16   2         23.63         24.74         0.68 o                         
   2  16   2        433.07        415.55         3.72 o                         
   3  16   2         31.23         31.18         0.93 o                         
   4  16   2         32.76         29.89         0.97 o                         
   5  16   2        292.00        261.77         3.08 o                         
   6  16   2          3.58          5.20         0.83 o                         
   7  16   2          1.56          1.49         0.85 o                         
   1  17   2         77.35         85.55         1.24 o                         
   2  17   2        254.49        233.61         2.66 o                         
   3  17   2         46.35         51.12         1.23 o                         
   4  17   2         88.20         85.76         1.51 o                         
   5  17   2         11.65         14.92         0.91 o                         
   6  17   2          0.75          2.11         0.78 o                         
   7  17   2          0.55          2.08         1.68 o                         
   0  18   2         83.50         79.71         1.74 o                         
   1  18   2         21.78         19.24         0.78 o                         
   2  18   2         18.61         13.76         0.80 o                         
   3  18   2         18.20         22.06         0.88 o                         
   4  18   2          6.87          4.52         0.80 o                         
   5  18   2          2.39          1.81         0.74 o                         
   6  18   2          9.60         10.47         0.96 o                         
   1  19   2          0.03         -0.33         0.63 o                         
   2  19   2          0.31          0.23         0.63 o                         
   3  19   2         18.15         13.23         0.91 o                         
   4  19   2         39.78         33.54         1.24 o                         
   5  19   2          9.36         11.47         0.99 o                         
   6  19   2          2.06          1.98         1.37 o                         
   0  20   2        852.24        831.22        10.72 o                         
   1  20   2          9.68         11.98         0.86 o                         
   2  20   2         24.63         24.82         1.09 o                         
   3  20   2         82.01         82.82         1.92 o                         
   4  20   2          0.01          0.07         0.74 o                         
   5  20   2          3.84          2.09         0.91 o                         
   1  21   2         46.03         46.08         1.33 o                         
   2  21   2          3.35          5.85         0.92 o                         
   3  21   2          1.31          0.70         0.85 o                         
   4  21   2          3.65          3.73         0.95 o                         
   5  21   2         23.74         30.09         2.53 o                         
   0  22   2          9.33         16.31         2.02 o                         
   1  22   2         47.29         55.43         1.77 o                         
   2  22   2         26.74         33.53         1.33 o                         
   3  22   2         12.54         14.92         1.21 o                         
   4  22   2          0.05         -0.19         1.04 o                         
   1  23   2          8.60         10.26         1.15 o                         
   2  23   2          5.88          4.26         0.95 o                         
   3  23   2          0.31         -0.43         0.95 o                         
   0  24   2         15.57         11.31         2.98 o                         
   1  24   2         27.30         29.63         2.16 o                         
   2  24   2          0.61          1.38         0.98 o                         
   1   1   3         53.65         48.01         0.45 o                         
   2   1   3        757.77        775.13         4.50 o                         
   3   1   3        176.73        200.58         1.44 o                         
   4   1   3       1053.89        983.16         5.83 o                         
   5   1   3        850.67        847.79         7.31 o                         
   6   1   3          5.32          6.74         0.55 o                         
   7   1   3        138.30        111.38         1.97 o                         
   8   1   3         35.42         34.58         1.22 o                         
   9   1   3         11.11         13.38         1.26 o                         
   0   2   3       4573.39       4241.41        37.29 o                         
   1   2   3        151.79        187.77         1.23 o                         
   2   2   3      10523.70      11414.60        63.47 o                         
   3   2   3        130.46        129.75         1.21 o                         
   4   2   3         25.84         29.58         0.62 o                         
   5   2   3         25.73         20.14         0.53 o                         
   6   2   3          2.37          5.20         0.56 o                         
   7   2   3          0.01          0.92         0.64 o                         
   8   2   3         38.43         41.03         1.31 o                         
   9   2   3         32.85         40.16         1.43 o                         
   1   3   3        518.33        495.41         2.92 o                         
   2   3   3         76.06         81.34         0.79 o                         
   3   3   3        123.06        119.74         1.01 o                         
   4   3   3        157.37        144.86         1.16 o                         
   5   3   3        295.11        292.48         2.39 o                         
   6   3   3        357.28        348.39         2.98 o                         
   7   3   3         86.67         69.75         1.84 o                         
   8   3   3          0.75          0.95         0.74 o                         
   9   3   3          2.35          2.47         0.86 o                         
   0   4   3        248.17        226.90         2.14 o                         
   1   4   3       4293.54       4222.93        23.60 o                         
   2   4   3       5165.25       5303.67        30.62 o                         
   3   4   3       1352.82       1346.47         8.05 o                         
   4   4   3       1152.42       1278.48         7.72 o                         
   5   4   3        612.69        670.48         4.89 o                         
   6   4   3        193.98        190.47         2.21 o                         
   7   4   3         23.23         21.05         0.81 o                         
   8   4   3          1.33         -0.53         0.71 o                         
   9   4   3          6.06          6.47         1.06 o                         
   1   5   3       4065.52       4222.19        23.59 o                         
   2   5   3       5186.17       5408.41        31.23 o                         
   3   5   3          0.92          0.18         0.21 o                         
   4   5   3          0.45          5.15         0.58 o                         
   5   5   3        869.39        915.89         6.25 o                         
   6   5   3         19.78         25.02         0.75 o                         
   7   5   3          7.16          5.77         0.63 o                         
   8   5   3        139.39        140.81         2.30 o                         
   9   5   3          3.94          4.61         0.93 o                         
   0   6   3       9950.24       9903.86       103.43 o                         
   1   6   3        129.76        130.71         1.28 o                         
   2   6   3        137.27        118.01         0.94 o                         
   3   6   3         12.87          6.44         0.36 o                         
   4   6   3         77.18         71.51         0.94 o                         
   5   6   3        300.78        297.25         2.57 o                         
   6   6   3        150.69        151.26         1.73 o                         
   7   6   3         50.70         39.94         1.05 o                         
   8   6   3          6.36          6.02         0.88 o                         
   9   6   3         24.35         26.46         1.43 o                         
   1   7   3        451.73        492.58         2.97 o                         
   2   7   3        650.11        664.68         3.97 o                         
   3   7   3        315.99        389.71         2.95 o                         
   4   7   3       2739.95       2739.05        17.33 o                         
   5   7   3          5.67          6.56         0.52 o                         
   6   7   3        108.19        105.29         1.44 o                         
   7   7   3          7.67          7.01         0.69 o                         
   8   7   3         37.49         39.69         1.38 o                         
   9   7   3         14.63         17.95         1.47 o                         
   0   8   3       2896.85       3346.00        26.57 o                         
   1   8   3       2931.70       3229.67        18.15 o                         
   2   8   3       2057.43       2432.89        14.23 o                         
   3   8   3         45.04         54.79         0.73 o                         
   4   8   3          8.44          5.27         0.58 o                         
   5   8   3          3.83          5.17         0.50 o                         
   6   8   3        458.12        476.96         3.94 o                         
   7   8   3         34.13         33.80         1.02 o                         
   8   8   3        248.09        246.41         3.10 o                         
   9   8   3         12.01         13.79         1.99 o                         
   1   9   3         97.61        143.00         1.09 o                         
   2   9   3        565.61        550.83         3.40 o                         
   3   9   3        119.72        119.96         1.14 o                         
   4   9   3         39.58         30.07         0.71 o                         
   5   9   3        501.05        486.67         4.06 o                         
   6   9   3          1.11          0.87         0.57 o                         
   7   9   3          0.29          0.32         0.60 o                         
   8   9   3          0.01          0.47         0.81 o                         
   9   9   3         32.67         39.29         4.17 o                         
   0  10   3        898.57        871.56         7.26 o                         
   1  10   3         86.86         92.52         0.87 o                         
   2  10   3        630.53        662.32         4.16 o                         
   3  10   3        302.15        245.96         4.23 o                         
   4  10   3         79.85         71.42         1.12 o                         
   5  10   3          1.72          2.49         0.54 o                         
   6  10   3         44.48         37.00         1.02 o                         
   7  10   3         77.34         62.98         1.31 o                         
   8  10   3         31.58         26.64         1.18 o                         
   1  11   3          0.14          0.98         0.26 o                         
   2  11   3        391.60        407.84         2.66 o                         
   3  11   3        106.63        103.30         1.30 o                         
   4  11   3         14.70         24.51         1.25 o                         
   5  11   3         59.96         47.04         1.02 o                         
   6  11   3         90.13         74.24         1.31 o                         
   7  11   3         67.35         65.07         1.42 o                         
   8  11   3        153.95        152.24         2.29 o                         
   0  12   3          4.80         15.75         0.59 o                         
   1  12   3        734.06        824.57         5.17 o                         
   2  12   3        323.25        308.74         4.22 o                         
   3  12   3        291.32        274.74         2.38 o                         
   4  12   3        128.46        134.11         1.62 o                         
   5  12   3         29.80         28.30         0.85 o                         
   6  12   3          3.19          1.07         0.60 o                         
   7  12   3         11.84          9.34         0.85 o                         
   8  12   3         64.98         72.07         1.75 o                         
   1  13   3          0.65          2.71         0.51 o                         
   2  13   3          0.00          0.53         0.35 o                         
   3  13   3         20.57         17.36         0.66 o                         
   4  13   3          0.94          0.32         0.59 o                         
   5  13   3         18.57         13.64         0.72 o                         
   6  13   3          5.84          5.36         0.66 o                         
   7  13   3          3.95          2.59         0.78 o                         
   8  13   3         16.42         21.55         1.44 o                         
   0  14   3        139.56        171.26         2.18 o                         
   1  14   3         13.97         17.95         0.48 o                         
   2  14   3         34.84         20.14         0.58 o                         
   3  14   3        516.14        477.21         4.52 o                         
   4  14   3        112.16         95.10         1.70 o                         
   5  14   3         16.80         18.84         0.80 o                         
   6  14   3         19.91         20.81         0.96 o                         
   7  14   3         11.20          7.51         0.89 o                         
   8  14   3          6.46         11.68         2.53 o                         
   1  15   3        264.53        265.34         2.14 o                         
   2  15   3        194.88        170.95         2.20 o                         
   3  15   3         68.72         56.09         1.09 o                         
   4  15   3         30.11         30.22         0.89 o                         
   5  15   3         20.58         18.40         0.91 o                         
   6  15   3          1.09          2.71         0.73 o                         
   7  15   3          9.42          7.65         1.07 o                         
   0  16   3        149.11        159.03         2.18 o                         
   1  16   3        146.83        136.19         1.49 o                         
   2  16   3         44.75         58.56         1.09 o                         
   3  16   3         31.78         26.59         0.83 o                         
   4  16   3          7.94          4.90         0.75 o                         
   5  16   3          4.32          3.49         0.73 o                         
   6  16   3          9.84          9.00         0.85 o                         
   7  16   3          0.67          0.07         0.78 o                         
   1  17   3         14.49         17.53         0.69 o                         
   2  17   3          0.33         -0.48         0.48 o                         
   3  17   3         24.84         23.05         0.87 o                         
   4  17   3         25.27         20.04         1.38 o                         
   5  17   3          0.31          0.06         0.66 o                         
   6  17   3          5.55          8.27         0.87 o                         
   7  17   3          1.28          2.08         1.68 o                         
   0  18   3        700.96        676.38         6.68 o                         
   1  18   3          2.86          2.35         0.61 o                         
   2  18   3         18.42         19.26         0.85 o                         
   3  18   3         64.67         52.16         1.36 o                         
   4  18   3         71.15         82.40         1.74 o                         
   5  18   3          8.92          9.52         0.93 o                         
   6  18   3          4.78          9.93         0.96 o                         
   1  19   3         89.81         83.54         1.44 o                         
   2  19   3         12.94         14.56         0.88 o                         
   3  19   3         39.24         34.71         1.23 o                         
   4  19   3          2.78          2.98         0.80 o                         
   5  19   3          7.63          6.87         0.93 o                         
   6  19   3         10.82         10.61         1.58 o                         
   0  20   3         12.56         14.77         1.37 o                         
   1  20   3         14.45         13.39         0.98 o                         
   2  20   3         82.58         73.37         1.62 o                         
   3  20   3          2.50          2.70         0.77 o                         
   4  20   3         22.53         23.47         1.14 o                         
   5  20   3          2.64          2.16         0.91 o                         
   1  21   3          6.82          7.94         0.90 o                         
   2  21   3         93.51         96.87         2.04 o                         
   3  21   3         18.05         19.24         1.21 o                         
   4  21   3          2.22          1.24         0.98 o                         
   5  21   3          2.32          2.98         1.37 o                         
   0  22   3          0.52         -1.36         1.43 o                         
   1  22   3          2.36          2.22         0.91 o                         
   2  22   3          7.18          7.08         0.98 o                         
   3  22   3          0.87          0.94         0.90 o                         
   4  22   3          5.97          4.83         1.55 o                         
   1  23   3         32.88         37.74         2.16 o                         
   2  23   3          5.43          5.18         0.98 o                         
   3  23   3          1.62          1.38         0.98 o                         
   0  24   3          9.35         14.29         2.98 o                         
   1  24   3          0.45         -0.40         1.59 o                         
   2  24   3         11.24          5.29         1.39 o                         
   0   0   4        612.12        587.33         6.77 o                         
   1   0   4      12644.31      13200.77       103.74 o                         
   2   0   4        158.26        138.59         1.38 o                         
   3   0   4       4701.25       5067.51        40.09 o                         
   4   0   4        501.37        515.74         4.60 o                         
   5   0   4         37.57         40.85         1.01 o                         
   6   0   4        363.59        338.35         4.12 o                         
   7   0   4        155.11        141.55         3.14 o                         
   8   0   4         32.10         30.67         1.62 o                         
   9   0   4         18.05         23.96         1.70 o                         
   1   1   4        546.54        574.65         3.37 o                         
   2   1   4        408.05        440.67         2.66 o                         
   3   1   4        888.40        940.20         5.52 o                         
   4   1   4        427.90        430.49         2.76 o                         
   5   1   4         35.22         34.94         0.65 o                         
   6   1   4        158.78        166.16         1.82 o                         
   7   1   4          0.22          0.50         0.67 o                         
   8   1   4          3.22          8.95         0.88 o                         
   9   1   4          1.09          1.03         0.88 o                         
   0   2   4       1261.64       1291.63        10.36 o                         
   1   2   4        581.73        593.34         3.46 o                         
   2   2   4          1.29          3.53         0.27 o                         
   3   2   4        142.38        125.20         0.97 o                         
   4   2   4        426.78        422.80         2.74 o                         
   5   2   4        935.04        939.92         6.32 o                         
   6   2   4         81.92         74.26         1.14 o                         
   7   2   4         75.45         84.33         1.84 o                         
   8   2   4          8.02          8.67         0.86 o                         
   9   2   4          2.84          5.90         0.93 o                         
   1   3   4        667.55        670.28         4.04 o                         
   2   3   4       2030.96       2135.38        12.07 o                         
   3   3   4       2056.06       2117.11        12.45 o                         
   4   3   4          3.03          1.54         0.26 o                         
   5   3   4        570.58        564.53         3.92 o                         
   6   3   4          4.06          6.57         0.56 o                         
   7   3   4        331.08        305.99         3.32 o                         
   8   3   4          0.14         -0.02         0.69 o                         
   9   3   4         30.91         28.03         1.31 o                         
   0   4   4        124.50        168.40         1.62 o                         
   1   4   4          1.23          8.00         0.42 o                         
   2   4   4        766.69        850.36         5.16 o                         
   3   4   4       2302.54       2340.88        13.74 o                         
   4   4   4        247.22        250.36         1.85 o                         
   5   4   4        266.49        269.93         2.27 o                         
   6   4   4        348.95        321.92         2.86 o                         
   7   4   4         47.06         49.63         1.19 o                         
   8   4   4          0.03         -0.14         0.69 o                         
   9   4   4         24.50         24.92         1.28 o                         
   1   5   4       2491.46       2523.92        14.66 o                         
   2   5   4        773.79        780.26         4.73 o                         
   3   5   4        441.21        383.80         2.55 o                         
   4   5   4         33.39         30.48         0.60 o                         
   5   5   4        745.25        761.21         5.31 o                         
   6   5   4        262.40        249.16         2.37 o                         
   7   5   4         46.40         44.14         1.09 o                         
   8   5   4          0.17         -0.13         0.74 o                         
   9   5   4          2.66          2.56         1.07 o                         
   0   6   4       1010.22       1056.81         8.63 o                         
   1   6   4         18.95         17.91         0.34 o                         
   2   6   4        333.31        314.28         2.16 o                         
   3   6   4        850.28        998.97         6.09 o                         
   4   6   4          5.85          5.22         0.39 o                         
   5   6   4        326.76        309.19         2.66 o                         
   6   6   4         23.98         21.67         0.72 o                         
   7   6   4          0.30          0.06         0.60 o                         
   8   6   4         63.58         65.93         1.93 o                         
   9   6   4         21.16         22.62         1.49 o                         
   1   7   4       6347.70       6679.75        38.42 o                         
   2   7   4         53.90         53.03         0.61 o                         
   3   7   4        307.43        300.41         2.19 o                         
   4   7   4        275.21        296.85         2.59 o                         
   5   7   4          8.67          6.93         0.49 o                         
   6   7   4         30.70         31.28         0.87 o                         
   7   7   4        768.94        735.20         5.95 o                         
   8   7   4          0.08         -0.67         0.75 o                         
   9   7   4         26.48         24.21         3.32 o                         
   0   8   4        237.82        198.31         1.89 o                         
   1   8   4         26.97         27.12         0.44 o                         
   2   8   4          1.68          1.90         0.30 o                         
   3   8   4        240.70        211.59         1.67 o                         
   4   8   4          6.56          7.77         0.44 o                         
   5   8   4          8.00         10.12         0.56 o                         
   6   8   4        296.87        277.46         2.88 o                         
   7   8   4         22.52         25.06         0.93 o                         
   8   8   4          3.84          4.23         0.82 o                         
   9   8   4          0.06          1.19         2.38 o                         
   1   9   4         47.38         35.25         0.56 o                         
   2   9   4       1475.38       1516.41         8.74 o                         
   3   9   4        122.31        116.48         1.21 o                         
   4   9   4          8.76         10.13         0.45 o                         
   5   9   4        147.56        164.25         1.82 o                         
   6   9   4         43.88         41.73         1.04 o                         
   7   9   4         12.06         12.84         0.80 o                         
   8   9   4          4.14          5.21         0.83 o                         
   0  10   4         20.70         11.09         0.42 o                         
   1  10   4         46.11         64.39         0.66 o                         
   2  10   4       3381.13       3484.74        19.66 o                         
   3  10   4         19.69         25.97         0.67 o                         
   4  10   4          1.56          1.89         0.72 o                         
   5  10   4        331.62        302.37         2.99 o                         
   6  10   4         73.20         71.05         1.30 o                         
   7  10   4         21.90         20.69         0.94 o                         
   8  10   4         59.70         55.78         1.54 o                         
   1  11   4       1827.35       1919.13        11.39 o                         
   2  11   4        115.90        124.80         1.17 o                         
   3  11   4        347.80        293.75         2.47 o                         
   4  11   4          8.05          5.94         0.65 o                         
   5  11   4        121.82        111.00         1.53 o                         
   6  11   4         22.52         18.78         0.83 o                         
   7  11   4         25.60         23.95         0.99 o                         
   8  11   4         40.42         39.25         1.35 o                         
   0  12   4         18.94         13.67         0.62 o                         
   1  12   4          5.34          3.13         0.32 o                         
   2  12   4         87.07         93.81         1.06 o                         
   3  12   4        172.31        148.49         1.62 o                         
   4  12   4         28.00         18.76         0.69 o                         
   5  12   4         69.44         67.10         1.25 o                         
   6  12   4         24.13         18.35         0.83 o                         
   7  12   4         14.10         14.70         0.91 o                         
   8  12   4          3.40          3.71         0.91 o                         
   1  13   4        411.44        404.55         2.80 o                         
   2  13   4        128.27        135.74         1.41 o                         
   3  13   4        131.48        104.24         1.29 o                         
   4  13   4         90.88         83.17         1.35 o                         
   5  13   4         44.50         34.66         1.14 o                         
   6  13   4          1.63          1.31         0.63 o                         
   7  13   4         95.16         89.52         1.71 o                         
   8  13   4          5.47          6.85         1.16 o                         
   0  14   4        729.53        786.78         7.42 o                         
   1  14   4        156.40        174.84         1.57 o                         
   2  14   4        492.91        522.56         5.06 o                         
   3  14   4        217.80        212.31         2.16 o                         
   4  14   4         56.81         54.17         1.13 o                         
   5  14   4          0.44          1.83         0.59 o                         
   6  14   4         20.87         19.37         0.89 o                         
   7  14   4          1.97          2.34         0.84 o                         
   1  15   4        195.19        188.87         1.70 o                         
   2  15   4          5.99          5.50         0.52 o                         
   3  15   4          5.81          5.58         0.56 o                         
   4  15   4          8.12          8.28         0.64 o                         
   5  15   4          0.39          0.13         0.58 o                         
   6  15   4          3.27          1.96         0.76 o                         
   7  15   4          6.83          6.88         0.94 o                         
   0  16   4         29.55         29.65         0.98 o                         
   1  16   4        191.63        175.33         1.81 o                         
   2  16   4         82.30         72.94         1.29 o                         
   3  16   4        187.73        158.70         2.07 o                         
   4  16   4          2.35          3.13         0.66 o                         
   5  16   4         36.68         29.32         1.09 o                         
   6  16   4         15.62         14.02         0.95 o                         
   7  16   4         32.61         39.33         1.46 o                         
   1  17   4        289.32        318.00         2.90 o                         
   2  17   4        105.56        107.56         1.59 o                         
   3  17   4          5.32          5.18         0.63 o                         
   4  17   4          0.48         -0.67         0.67 o                         
   5  17   4          7.14          4.67         0.86 o                         
   6  17   4          6.10          7.23         0.93 o                         
   0  18   4         11.18         13.19         0.85 o                         
   1  18   4         50.59         45.77         1.03 o                         
   2  18   4        184.65        183.52         2.49 o                         
   3  18   4        133.51        142.23         2.20 o                         
   4  18   4          0.33          1.26         0.74 o                         
   5  18   4         10.31         11.35         0.97 o                         
   6  18   4         10.19          6.77         0.97 o                         
   1  19   4          0.06          0.61         0.63 o                         
   2  19   4          0.11         -0.12         0.69 o                         
   3  19   4         18.25         11.73         0.93 o                         
   4  19   4         59.74         61.97         1.59 o                         
   5  19   4          1.44          0.67         0.82 o                         
   6  19   4          1.62          2.38         1.40 o                         
   0  20   4         26.85         26.35         3.87 o                         
   1  20   4        232.40        234.50         2.77 o                         
   2  20   4         79.45         85.11         1.72 o                         
   3  20   4         13.81         17.56         1.06 o                         
   4  20   4          1.62          1.38         0.80 o                         
   5  20   4         12.42         16.79         1.12 o                         
   1  21   4          2.19          4.37         0.97 o                         
   2  21   4         53.51         57.70         1.66 o                         
   3  21   4          1.73          2.74         0.84 o                         
   4  21   4          4.44          4.80         0.93 o                         
   5  21   4          0.39          3.57         1.68 o                         
   0  22   4          0.38          0.30         1.68 o                         
   1  22   4         90.71         94.71         2.44 o                         
   2  22   4          9.50          7.94         1.04 o                         
   3  22   4          7.53          7.33         1.01 o                         
   4  22   4          5.99          6.67         1.58 o                         
   1  23   4         57.22         67.86         2.95 o                         
   2  23   4         55.20         63.34         2.05 o                         
   3  23   4          9.48          4.66         1.39 o                         
   0  24   4         73.38         89.89         5.36 o                         
   1  24   4          7.92         13.71         1.81 o                         
   2  24   4         36.28         38.32         2.41 o                         
   1   1   5       3440.99       3440.62        19.22 o                         
   2   1   5        998.77       1113.94         6.42 o                         
   3   1   5         63.63         71.40         0.67 o                         
   4   1   5        227.66        210.81         1.56 o                         
   5   1   5         57.19         61.10         0.81 o                         
   6   1   5        239.91        245.59         2.88 o                         
   7   1   5          1.14         -0.26         0.60 o                         
   8   1   5          0.61          0.94         0.73 o                         
   9   1   5          0.01         -0.86         0.86 o                         
   0   2   5      10929.34      12146.96       118.35 o                         
   1   2   5        675.44        628.52         3.93 o                         
   2   2   5       5286.45       5633.73        31.44 o                         
   3   2   5        731.57        853.07         5.03 o                         
   4   2   5        705.04        724.37         4.43 o                         
   5   2   5         34.98         36.10         0.71 o                         
   6   2   5        638.36        611.35         4.91 o                         
   7   2   5          0.08         -0.60         0.60 o                         
   8   2   5          0.18          0.38         0.67 o                         
   9   2   5          1.16          1.97         0.86 o                         
   1   3   5        610.74        559.59         3.42 o                         
   2   3   5       1587.49       1694.34         9.95 o                         
   3   3   5        134.23        112.21         0.95 o                         
   4   3   5         45.25         42.30         0.66 o                         
   5   3   5        558.22        540.26         3.76 o                         
   6   3   5        589.81        575.44         4.43 o                         
   7   3   5          3.37          3.70         0.61 o                         
   8   3   5          8.83          8.48         0.88 o                         
   9   3   5          0.05         -0.52         0.95 o                         
   0   4   5        402.92        416.50         3.54 o                         
   1   4   5        623.75        633.13         3.85 o                         
   2   4   5        290.22        286.04         1.86 o                         
   3   4   5         42.54         36.22         0.68 o                         
   4   4   5         81.82         73.05         0.80 o                         
   5   4   5         49.46         50.66         0.94 o                         
   6   4   5        198.57        206.53         2.08 o                         
   7   4   5          9.54          7.18         0.68 o                         
   8   4   5         29.73         30.83         1.20 o                         
   9   4   5         43.97         52.07         1.93 o                         
   1   5   5       1753.22       1795.19        10.51 o                         
   2   5   5       1753.98       1844.36        10.48 o                         
   3   5   5         39.36         47.72         0.72 o                         
   4   5   5         28.45         24.46         0.56 o                         
   5   5   5        638.21        678.27         4.98 o                         
   6   5   5         51.28         44.07         0.98 o                         
   7   5   5         83.83         79.95         1.46 o                         
   8   5   5          8.14          5.52         0.92 o                         
   9   5   5         42.70         38.55         1.77 o                         
   0   6   5       4484.27       4569.58        36.14 o                         
   1   6   5        760.72        812.50         4.93 o                         
   2   6   5        295.82        285.17         1.94 o                         
   3   6   5        834.53        833.97         5.35 o                         
   4   6   5        152.78        155.55         1.40 o                         
   5   6   5        334.03        322.64         2.64 o                         
   6   6   5          2.71          0.85         0.50 o                         
   7   6   5          3.55          4.33         0.66 o                         
   8   6   5         17.23         15.62         1.12 o                         
   9   6   5          4.75          3.78         1.13 o                         
   1   7   5         31.40         29.50         0.55 o                         
   2   7   5         95.18         94.58         0.83 o                         
   3   7   5        156.51        167.35         1.35 o                         
   4   7   5        489.43        461.29         3.65 o                         
   5   7   5        194.80        177.16         1.80 o                         
   6   7   5         66.07         68.37         1.23 o                         
   7   7   5         64.30         64.71         1.45 o                         
   8   7   5          8.59          9.70         0.96 o                         
   9   7   5         18.94         20.26         2.53 o                         
   0   8   5        335.03        309.31         3.04 o                         
   1   8   5        333.73        342.29         2.27 o                         
   2   8   5        724.80        796.49         4.76 o                         
   3   8   5       1635.89       1607.32        10.35 o                         
   4   8   5          2.31          2.84         0.39 o                         
   5   8   5         85.40         69.89         1.32 o                         
   6   8   5          3.53          7.19         0.65 o                         
   7   8   5        210.30        217.17         2.57 o                         
   8   8   5         24.58         24.66         1.17 o                         
   9   8   5          9.75         13.10         2.98 o                         
   1   9   5         30.69         36.21         0.64 o                         
   2   9   5        911.98        946.64         5.79 o                         
   3   9   5        202.24        202.79         1.76 o                         
   4   9   5        688.20        647.11         4.79 o                         
   5   9   5        273.14        254.95         2.52 o                         
   6   9   5          8.89          4.85         0.62 o                         
   7   9   5         31.44         29.25         1.02 o                         
   8   9   5          0.03         -0.77         0.77 o                         
   0  10   5        972.05       1055.78         8.76 o                         
   1  10   5         41.11         56.55         0.70 o                         
   2  10   5         60.62         61.63         0.72 o                         
   3  10   5          0.00          1.02         0.45 o                         
   4  10   5       1134.89       1119.44         7.86 o                         
   5  10   5          4.60          3.68         0.59 o                         
   6  10   5         16.91         12.62         0.75 o                         
   7  10   5          0.40          2.11         0.68 o                         
   8  10   5          2.26          0.24         0.81 o                         
   1  11   5        117.75        129.87         1.15 o                         
   2  11   5         80.25         86.05         1.00 o                         
   3  11   5         38.65         43.53         0.82 o                         
   4  11   5          2.31          3.04         0.56 o                         
   5  11   5        249.60        222.55         2.50 o                         
   6  11   5         46.44         42.11         1.12 o                         
   7  11   5          6.85          6.73         0.77 o                         
   8  11   5         50.82         55.79         1.58 o                         
   0  12   5        400.72        419.41         4.57 o                         
   1  12   5        893.95        934.02         5.80 o                         
   2  12   5        299.52        297.92         2.38 o                         
   3  12   5         34.22         36.54         0.79 o                         
   4  12   5         11.09         11.17         0.68 o                         
   5  12   5         50.88         41.17         1.32 o                         
   6  12   5         65.19         58.31         1.29 o                         
   7  12   5         34.41         30.95         1.08 o                         
   8  12   5         22.39         27.08         1.28 o                         
   1  13   5          0.57          3.10         0.52 o                         
   2  13   5         62.68         70.23         0.99 o                         
   3  13   5        174.04        172.44         1.82 o                         
   4  13   5        256.69        248.35         2.63 o                         
   5  13   5         11.20          7.97         0.64 o                         
   6  13   5         41.44         37.39         1.16 o                         
   7  13   5         20.71         23.00         1.02 o                         
   8  13   5          7.43          3.92         1.20 o                         
   0  14   5         76.89         74.54         1.35 o                         
   1  14   5         24.43         19.15         0.54 o                         
   2  14   5        449.50        427.50         3.57 o                         
   3  14   5        325.46        294.67         2.72 o                         
   4  14   5        346.57        340.50         3.29 o                         
   5  14   5          0.56          1.28         0.59 o                         
   6  14   5          1.12          2.40         0.64 o                         
   7  14   5          8.93          6.75         0.89 o                         
   1  15   5        600.09        598.15         4.67 o                         
   2  15   5        183.53        195.23         2.14 o                         
   3  15   5         58.24         55.03         1.25 o                         
   4  15   5          0.99          1.04         0.61 o                         
   5  15   5          6.16          5.61         0.68 o                         
   6  15   5          5.73          8.36         0.80 o                         
   7  15   5          1.10          0.82         0.83 o                         
   0  16   5        629.27        680.49         7.04 o                         
   1  16   5         49.28         51.19         0.96 o                         
   2  16   5         66.95         67.64         1.21 o                         
   3  16   5          0.97          1.39         0.61 o                         
   4  16   5          0.01         -0.25         0.63 o                         
   5  16   5         10.31         10.53         0.81 o                         
   6  16   5          0.53          1.19         0.76 o                         
   7  16   5          1.54          2.22         1.33 o                         
   1  17   5          3.49          2.85         0.55 o                         
   2  17   5          6.15          6.88         0.64 o                         
   3  17   5         97.14        102.25         1.69 o                         
   4  17   5          1.35          1.69         0.66 o                         
   5  17   5         17.46         20.81         1.09 o                         
   6  17   5          8.22          7.90         0.96 o                         
   0  18   5         91.72         73.66         1.68 o                         
   1  18   5        540.86        557.63         4.90 o                         
   2  18   5        101.39        115.19         1.75 o                         
   3  18   5          3.91          3.84         0.74 o                         
   4  18   5          0.99         -0.69         0.69 o                         
   5  18   5          1.89          1.62         0.80 o                         
   6  18   5         41.58         46.45         1.54 o                         
   1  19   5          3.56          3.55         0.73 o                         
   2  19   5        161.87        159.74         2.32 o                         
   3  19   5         88.12         85.13         1.78 o                         
   4  19   5         14.82         15.69         1.04 o                         
   5  19   5         11.50         12.88         1.06 o                         
   6  19   5          0.29         -0.60         2.38 o                         
   0  20   5         13.11         13.08         1.19 o                         
   1  20   5         10.67          7.58         0.80 o                         
   2  20   5         89.35         79.96         1.69 o                         
   3  20   5          1.46          2.48         0.80 o                         
   4  20   5          4.00          3.01         0.86 o                         
   5  20   5          0.10          0.63         1.25 o                         
   1  21   5        117.48        130.94         2.34 o                         
   2  21   5         27.53         25.81         1.31 o                         
   3  21   5        161.98        176.52         2.70 o                         
   4  21   5          9.29          8.26         0.97 o                         
   0  22   5        134.29        169.36         5.05 o                         
   1  22   5          0.72          1.93         1.63 o                         
   2  22   5          2.53          2.53         1.04 o                         
   3  22   5         14.98         15.49         1.24 o                         
   4  22   5         40.44         43.21         2.95 o                         
   1  23   5          1.91          1.49         1.47 o                         
   2  23   5          0.45          1.25         1.00 o                         
   3  23   5         40.67         43.15         2.22 o                         
   0  24   5         15.11         20.83         3.57 o                         
   1  24   5          4.58          5.36         2.98 o                         
   0   0   6       5087.24       5010.10        55.80 o                         
   1   0   6        397.31        354.57         3.07 o                         
   2   0   6        605.70        708.30         5.89 o                         
   3   0   6        125.17        138.40         2.05 o                         
   4   0   6       2983.08       3268.67        26.17 o                         
   5   0   6        316.21        300.31         3.52 o                         
   6   0   6         28.78         30.36         1.29 o                         
   7   0   6        303.08        293.70         4.83 o                         
   8   0   6          2.37          3.87         1.19 o                         
   9   0   6         14.54         19.95         1.70 o                         
   1   1   6        560.16        530.88         3.27 o                         
   2   1   6        227.87        258.64         1.73 o                         
   3   1   6       1010.10       1080.39         6.33 o                         
   4   1   6       1774.84       1818.72        10.49 o                         
   5   1   6        108.15        113.02         1.15 o                         
   6   1   6        354.19        337.61         3.06 o                         
   7   1   6          7.09          8.53         0.73 o                         
   8   1   6          5.13          5.95         0.86 o                         
   9   1   6         11.79         14.83         1.21 o                         
   0   2   6        125.96        140.85         1.38 o                         
   1   2   6        189.34        207.78         1.47 o                         
   2   2   6       1990.77       1992.79        11.32 o                         
   3   2   6        608.13        630.72         3.81 o                         
   4   2   6         15.18         20.45         0.47 o                         
   5   2   6        693.01        689.64         4.64 o                         
   6   2   6         80.28         68.96         1.12 o                         
   7   2   6          6.50          5.54         0.71 o                         
   8   2   6         50.94         49.00         1.40 o                         
   9   2   6          1.21          1.17         0.95 o                         
   1   3   6       3932.77       3885.45        22.48 o                         
   2   3   6      16969.33      18959.75       112.46 o                         
   3   3   6        530.50        511.74         3.20 o                         
   4   3   6         22.74         18.41         0.54 o                         
   5   3   6         10.46         10.39         0.46 o                         
   6   3   6        137.80        139.85         1.62 o                         
   7   3   6         33.79         27.92         0.93 o                         
   8   3   6          0.03          0.75         0.81 o                         
   9   3   6         32.19         32.80         1.57 o                         
   0   4   6      19840.29      22308.19       175.15 o                         
   1   4   6        429.07        469.14         2.96 o                         
   2   4   6        343.85        326.29         2.15 o                         
   3   4   6       1137.10       1207.13         7.05 o                         
   4   4   6         46.94         46.68         0.68 o                         
   5   4   6         32.26         28.75         0.66 o                         
   6   4   6         69.89         69.48         1.29 o                         
   7   4   6         44.74         40.85         1.11 o                         
   8   4   6         75.07         71.76         1.96 o                         
   9   4   6         49.81         55.53         2.04 o                         
   1   5   6        947.37       1037.03         6.22 o                         
   2   5   6         70.47         99.79         0.85 o                         
   3   5   6        139.82        158.97         1.27 o                         
   4   5   6        197.59        205.79         1.70 o                         
   5   5   6        460.32        475.31         4.90 o                         
   6   5   6          8.72         12.50         1.18 o                         
   7   5   6          0.92          0.38         0.67 o                         
   8   5   6         51.71         56.81         1.72 o                         
   9   5   6          1.77          2.53         1.11 o                         
   0   6   6       7663.67       8429.74        66.44 o                         
   1   6   6         68.53         57.24         0.59 o                         
   2   6   6        208.64        217.31         1.50 o                         
   3   6   6          0.36          0.75         0.23 o                         
   4   6   6        255.41        258.23         2.96 o                         
   5   6   6        900.02        894.72         6.17 o                         
   6   6   6        240.33        260.38         2.71 o                         
   7   6   6         19.18         22.66         1.01 o                         
   8   6   6        291.22        304.78         4.48 o                         
   9   6   6          0.05          0.79         1.37 o                         
   1   7   6       1693.61       1823.24        10.75 o                         
   2   7   6       1038.93       1004.61         5.87 o                         
   3   7   6         40.48         39.41         0.62 o                         
   4   7   6        342.57        348.03         2.82 o                         
   5   7   6         34.53         38.96         0.89 o                         
   6   7   6          0.07          0.73         0.58 o                         
   7   7   6         77.48         60.68         1.43 o                         
   8   7   6          5.71          7.00         0.93 o                         
   9   7   6         27.00         28.43         2.53 o                         
   0   8   6        975.92       1011.90         9.00 o                         
   1   8   6         61.74         68.08         0.71 o                         
   2   8   6        646.98        683.16         4.28 o                         
   3   8   6         97.23         87.64         1.05 o                         
   4   8   6        496.62        472.61         3.65 o                         
   5   8   6        340.54        348.73         3.27 o                         
   6   8   6         37.83         46.45         1.18 o                         
   7   8   6          6.51          7.51         0.79 o                         
   8   8   6        115.15        117.19         2.20 o                         
   1   9   6        195.37        181.92         1.39 o                         
   2   9   6        481.64        440.94         2.92 o                         
   3   9   6          1.24          3.15         0.56 o                         
   4   9   6         99.70         92.56         1.26 o                         
   5   9   6        628.43        627.38         5.33 o                         
   6   9   6        665.76        649.30         5.99 o                         
   7   9   6          5.92          5.45         0.75 o                         
   8   9   6          5.66          3.43         0.86 o                         
   0  10   6        634.25        576.29         5.40 o                         
   1  10   6        133.63        136.43         1.18 o                         
   2  10   6        902.02        995.30         6.36 o                         
   3  10   6        394.83        419.04         3.39 o                         
   4  10   6        399.28        373.95         3.40 o                         
   5  10   6          0.15          1.63         0.58 o                         
   6  10   6        308.92        303.85         3.16 o                         
   7  10   6          3.42          2.03         0.70 o                         
   8  10   6         78.11         86.83         1.85 o                         
   1  11   6        333.90        352.13         2.53 o                         
   2  11   6          9.80          7.49         0.36 o                         
   3  11   6         99.97         87.67         1.19 o                         
   4  11   6        251.71        244.44         2.54 o                         
   5  11   6         14.40         13.20         0.73 o                         
   6  11   6         27.17         29.10         1.00 o                         
   7  11   6         30.33         28.60         1.11 o                         
   8  11   6          4.12          3.79         0.87 o                         
   0  12   6        320.31        311.74         3.60 o                         
   1  12   6         84.55        115.04         1.18 o                         
   2  12   6        122.06        115.64         1.26 o                         
   3  12   6        156.41        161.10         1.78 o                         
   4  12   6       1458.20       1471.70        11.22 o                         
   5  12   6          0.28          0.32         0.58 o                         
   6  12   6         34.16         31.03         1.02 o                         
   7  12   6         63.46         61.12         1.76 o                         
   8  12   6          4.94          5.72         0.97 o                         
   1  13   6         13.91         13.94         0.48 o                         
   2  13   6        440.28        392.12         3.31 o                         
   3  13   6         79.95         77.78         1.19 o                         
   4  13   6        524.06        506.99         4.46 o                         
   5  13   6         80.71         87.80         1.50 o                         
   6  13   6          0.55          1.70         0.66 o                         
   7  13   6         36.53         31.41         1.14 o                         
   8  13   6          5.88          4.17         2.38 o                         
   0  14   6         27.42         32.67         0.98 o                         
   1  14   6          6.48          9.47         0.51 o                         
   2  14   6        230.35        185.38         2.06 o                         
   3  14   6          9.67         13.28         0.70 o                         
   4  14   6        246.87        258.53         2.76 o                         
   5  14   6          1.65          1.72         0.61 o                         
   6  14   6         43.77         43.80         1.19 o                         
   7  14   6         24.22         30.16         1.18 o                         
   1  15   6         62.45         60.26         1.08 o                         
   2  15   6          4.46          5.84         0.61 o                         
   3  15   6         28.25         29.66         0.98 o                         
   4  15   6         11.79         10.14         0.79 o                         
   5  15   6         22.49         21.17         0.98 o                         
   6  15   6        331.71        363.45         3.80 o                         
   7  15   6         11.21         10.81         0.98 o                         
   0  16   6        892.54        853.23         8.79 o                         
   1  16   6         15.53         19.98         0.72 o                         
   2  16   6        757.09        740.61         6.08 o                         
   3  16   6          8.82          6.06         0.64 o                         
   4  16   6         29.17         29.99         1.05 o                         
   5  16   6          0.50         -0.34         0.64 o                         
   6  16   6         15.42         15.46         1.09 o                         
   7  16   6         89.47        101.28         4.76 o                         
   1  17   6          0.38          0.30         0.64 o                         
   2  17   6         19.19         13.62         0.77 o                         
   3  17   6         16.31         24.99         1.15 o                         
   4  17   6         74.68         65.08         1.45 o                         
   5  17   6          3.24          3.75         0.86 o                         
   6  17   6          1.28          3.04         0.88 o                         
   0  18   6        113.07        113.66         2.66 o                         
   1  18   6        107.20        103.47         1.69 o                         
   2  18   6          2.08          3.03         0.64 o                         
   3  18   6          6.28          4.87         0.73 o                         
   4  18   6        266.04        274.11         3.49 o                         
   5  18   6         21.29         20.19         1.09 o                         
   6  18   6          1.39          2.82         1.25 o                         
   1  19   6         19.00         29.59         1.05 o                         
   2  19   6        154.51        165.01         2.44 o                         
   3  19   6          3.30          5.45         0.86 o                         
   4  19   6         53.33         58.45         1.56 o                         
   5  19   6         37.87         43.59         1.52 o                         
   0  20   6        260.40        237.52         4.15 o                         
   1  20   6          0.15          0.71         0.68 o                         
   2  20   6          5.02          6.28         0.95 o                         
   3  20   6         23.58         27.24         1.31 o                         
   4  20   6         10.19         16.56         1.12 o                         
   5  20   6         25.99         36.02         2.16 o                         
   1  21   6         76.92         87.28         2.10 o                         
   2  21   6        126.76        143.01         3.32 o                         
   3  21   6         16.97         18.33         1.15 o                         
   4  21   6         17.73         14.88         1.24 o                         
   0  22   6          2.97          4.17         1.68 o                         
   1  22   6         72.01         77.20         3.01 o                         
   2  22   6          0.85          0.44         0.92 o                         
   3  22   6          5.66          6.77         1.04 o                         
   1  23   6          0.04          0.20         1.37 o                         
   2  23   6        103.70        102.77         3.25 o                         
   0  24   6        207.31        242.28         9.52 o                         
   1  24   6          2.21          2.98         2.98 o                         
   1   1   7       3472.11       3607.86        20.89 o                         
   2   1   7        385.00        379.80         2.38 o                         
   3   1   7        705.18        754.73         4.70 o                         
   4   1   7       1759.44       1858.14        10.73 o                         
   5   1   7        176.77        186.48         1.73 o                         
   6   1   7         13.51         14.45         0.69 o                         
   7   1   7        176.34        166.21         2.24 o                         
   8   1   7          3.39          4.68         0.90 o                         
   9   1   7         23.92         26.46         1.53 o                         
   0   2   7         11.03          7.49         0.29 o                         
   1   2   7        438.79        449.74         2.85 o                         
   2   2   7        185.39        158.85         1.34 o                         
   3   2   7        403.07        336.38         2.21 o                         
   4   2   7       1701.67       1807.80        10.83 o                         
   5   2   7          6.07         10.68         0.81 o                         
   6   2   7        650.95        648.66         5.15 o                         
   7   2   7         41.31         46.18         1.23 o                         
   8   2   7         66.85         68.49         1.75 o                         
   9   2   7         75.31         80.71         2.49 o                         
   1   3   7        936.18        948.77         5.71 o                         
   2   3   7       1873.82       1948.77        11.09 o                         
   3   3   7         19.57         31.39         0.47 o                         
   4   3   7        411.08        433.15         2.98 o                         
   5   3   7        549.58        512.99         3.65 o                         
   6   3   7          2.99          3.18         0.53 o                         
   7   3   7         64.55         60.96         1.33 o                         
   8   3   7         31.01         35.60         1.53 o                         
   9   3   7          2.94          4.41         1.06 o                         
   0   4   7      10943.67      12090.41        95.06 o                         
   1   4   7         82.20         93.09         1.05 o                         
   2   4   7        318.42        332.11         2.49 o                         
   3   4   7         83.36         80.53         0.84 o                         
   4   4   7          3.00          3.08         0.54 o                         
   5   4   7        541.35        529.62         3.88 o                         
   6   4   7         27.14         30.42         0.79 o                         
   7   4   7         27.71         32.87         1.17 o                         
   8   4   7        280.04        290.29         3.91 o                         
   9   4   7        117.06        131.43         5.78 o                         
   1   5   7          2.30          3.89         0.44 o                         
   2   5   7       1032.31       1092.14         6.56 o                         
   3   5   7          8.81          9.99         0.36 o                         
   4   5   7        265.93        272.74         2.21 o                         
   5   5   7        280.24        285.25         2.39 o                         
   6   5   7          2.43          3.23         0.59 o                         
   7   5   7         10.02          7.61         0.86 o                         
   8   5   7          0.61          3.79         0.95 o                         
   9   5   7         60.62         72.93         3.79 o                         
   0   6   7        501.65        595.91         5.95 o                         
   1   6   7       2311.95       2465.59        14.43 o                         
   2   6   7        807.13        878.93         5.22 o                         
   3   6   7         11.57          6.49         0.34 o                         
   4   6   7          8.57          5.49         0.55 o                         
   5   6   7          4.21          2.95         0.52 o                         
   6   6   7        249.08        251.43         3.60 o                         
   7   6   7         47.66         43.53         1.21 o                         
   8   6   7        391.24        399.76         4.94 o                         
   9   6   7         22.08         19.05         3.57 o                         
   1   7   7        253.01        244.95         1.74 o                         
   2   7   7        114.93        123.48         1.06 o                         
   3   7   7         10.85         13.75         0.55 o                         
   4   7   7       1080.32       1002.54         7.04 o                         
   5   7   7         39.23         29.38         0.80 o                         
   6   7   7        144.94        148.65         2.02 o                         
   7   7   7         71.65         67.17         1.57 o                         
   8   7   7        103.23        114.98         2.17 o                         
   0   8   7        986.36       1134.34         9.99 o                         
   1   8   7        143.90        151.47         1.21 o                         
   2   8   7       1259.88       1326.50         7.99 o                         
   3   8   7        109.63         91.73         1.53 o                         
   4   8   7         59.60         54.52         1.00 o                         
   5   8   7        470.25        447.68         4.01 o                         
   6   8   7        319.45        305.10         3.10 o                         
   7   8   7        171.55        176.94         2.44 o                         
   8   8   7          7.31          7.45         0.91 o                         
   1   9   7          4.28          4.22         0.44 o                         
   2   9   7        650.27        692.38         4.38 o                         
   3   9   7        896.79        915.11         6.74 o                         
   4   9   7          2.80          6.31         0.55 o                         
   5   9   7         47.34         49.43         1.13 o                         
   6   9   7         90.30         90.01         1.56 o                         
   7   9   7          0.35          0.92         0.68 o                         
   8   9   7          1.11          1.16         0.86 o                         
   0  10   7        308.29        307.80         3.39 o                         
   1  10   7         64.71         74.96         1.04 o                         
   2  10   7        126.30        126.53         1.43 o                         
   3  10   7        992.58        948.40         6.69 o                         
   4  10   7        221.94        222.27         2.23 o                         
   5  10   7         87.08         84.01         1.42 o                         
   6  10   7        481.40        493.85         4.57 o                         
   7  10   7         10.00          8.23         0.77 o                         
   8  10   7          5.78          3.87         0.85 o                         
   1  11   7        179.10        165.19         1.51 o                         
   2  11   7        319.30        310.01         2.67 o                         
   3  11   7         10.66          9.23         0.56 o                         
   4  11   7       2248.98       2186.69        15.40 o                         
   5  11   7        314.33        275.32         3.04 o                         
   6  11   7          5.20          6.14         0.73 o                         
   7  11   7          3.05          4.51         0.76 o                         
   8  11   7          2.33          2.62         0.85 o                         
   0  12   7        380.48        330.32         3.49 o                         
   1  12   7        212.75        204.30         1.85 o                         
   2  12   7         35.61         29.66         0.77 o                         
   3  12   7        136.81        137.15         1.60 o                         
   4  12   7         11.65          7.86         0.66 o                         
   5  12   7          1.19          1.93         0.65 o                         
   6  12   7          3.40          1.51         0.64 o                         
   7  12   7         74.16         75.78         1.61 o                         
   8  12   7          8.66         12.11         1.37 o                         
   1  13   7        326.00        340.58         2.67 o                         
   2  13   7         71.53         64.37         1.44 o                         
   3  13   7        285.80        280.24         2.80 o                         
   4  13   7         26.33         24.44         0.86 o                         
   5  13   7         20.90         26.46         1.31 o                         
   6  13   7         20.99         21.40         1.15 o                         
   7  13   7         74.24         85.63         1.82 o                         
   0  14   7        376.89        355.45         4.17 o                         
   1  14   7         25.84         19.41         0.67 o                         
   2  14   7         78.71         65.84         1.12 o                         
   3  14   7        938.47        873.85         7.00 o                         
   4  14   7          6.60          4.08         0.66 o                         
   5  14   7         26.79         30.35         1.07 o                         
   6  14   7          4.37          6.01         0.75 o                         
   7  14   7          0.13          0.30         0.75 o                         
   1  15   7         23.33         20.31         0.72 o                         
   2  15   7        817.64        818.58         6.57 o                         
   3  15   7          7.38         13.11         0.77 o                         
   4  15   7         18.86         13.24         0.81 o                         
   5  15   7         44.61         41.92         1.51 o                         
   6  15   7          0.06          0.16         0.71 o                         
   7  15   7          3.99          5.83         1.04 o                         
   0  16   7        505.35        475.89         5.38 o                         
   1  16   7        111.91        105.25         1.83 o                         
   2  16   7        530.97        537.60         4.68 o                         
   3  16   7         41.37         39.86         1.17 o                         
   4  16   7         22.76         20.33         1.01 o                         
   5  16   7          0.59          0.63         0.68 o                         
   6  16   7         11.53          8.30         0.91 o                         
   1  17   7         56.50         47.24         1.12 o                         
   2  17   7        234.90        232.65         2.71 o                         
   3  17   7         86.84         90.22         1.60 o                         
   4  17   7          1.88          3.12         0.73 o                         
   5  17   7         26.26         30.34         1.18 o                         
   6  17   7          1.43          2.82         0.91 o                         
   0  18   7       1104.88       1179.55        15.47 o                         
   1  18   7        106.37         92.27         1.65 o                         
   2  18   7         81.77         73.50         1.72 o                         
   3  18   7          2.79          7.30         0.86 o                         
   4  18   7         90.42         96.32         1.84 o                         
   5  18   7          2.38          1.79         0.84 o                         
   6  18   7         75.36         92.86         5.36 o                         
   1  19   7         20.21         21.49         0.94 o                         
   2  19   7         87.53         90.19         1.81 o                         
   3  19   7        175.78        189.79         3.79 o                         
   4  19   7        142.97        148.25         2.62 o                         
   5  19   7         20.18         26.80         1.31 o                         
   0  20   7         26.62         34.89         1.70 o                         
   1  20   7          3.17          4.05         0.76 o                         
   2  20   7        141.05        139.80         2.53 o                         
   3  20   7          9.67          8.62         1.01 o                         
   4  20   7         83.78         88.78         2.14 o                         
   1  21   7         42.00         52.46         1.52 o                         
   2  21   7        110.47        128.76         2.59 o                         
   3  21   7         33.56         33.10         1.43 o                         
   4  21   7         17.22         23.94         1.79 o                         
   0  22   7         10.81         10.85         2.10 o                         
   1  22   7         79.79         94.12         2.44 o                         
   2  22   7         12.01         12.82         1.15 o                         
   3  22   7          2.73          1.89         1.15 o                         
   1  23   7          3.82          4.25         1.47 o                         
   2  23   7          1.13          3.77         1.72 o                         
   0   0   8      14055.17      15703.65       174.31 o                         
   1   0   8       3970.65       4039.33        34.19 o                         
   2   0   8        408.01        467.69         4.10 o                         
   3   0   8       1845.98       2134.46        17.23 o                         
   4   0   8        510.70        525.64         4.75 o                         
   5   0   8        307.97        324.89         3.53 o                         
   6   0   8        404.12        415.63         4.85 o                         
   7   0   8         71.17         74.36         1.96 o                         
   8   0   8          9.73         15.39         1.58 o                         
   9   0   8         10.12         11.31         2.98 o                         
   1   1   8       5100.60       5370.38        30.00 o                         
   2   1   8        263.35        301.22         2.01 o                         
   3   1   8         82.40         78.85         0.86 o                         
   4   1   8         10.96         14.14         0.39 o                         
   5   1   8        181.50        178.27         1.71 o                         
   6   1   8          0.07          0.11         0.45 o                         
   7   1   8          9.40         10.14         0.79 o                         
   8   1   8          0.21          1.50         0.82 o                         
   9   1   8          0.26          1.79         2.38 o                         
   0   2   8         53.25         77.16         1.17 o                         
   1   2   8        665.07        722.36         4.44 o                         
   2   2   8        109.45        113.61         0.92 o                         
   3   2   8          8.66          9.98         0.36 o                         
   4   2   8        136.51        157.43         1.42 o                         
   5   2   8        101.01         86.16         1.14 o                         
   6   2   8          2.92          0.88         0.53 o                         
   7   2   8          5.99          4.34         0.74 o                         
   8   2   8         90.87         81.86         2.33 o                         
   9   2   8         34.83         35.72         3.57 o                         
   1   3   8       4459.92       4708.55        28.17 o                         
   2   3   8        207.07        249.13         1.71 o                         
   3   3   8        291.07        335.62         2.24 o                         
   4   3   8          2.15          2.16         0.34 o                         
   5   3   8         44.25         44.79         0.81 o                         
   6   3   8        103.42         96.01         1.41 o                         
   7   3   8          2.69          4.48         0.99 o                         
   8   3   8         24.09         27.00         1.36 o                         
   9   3   8          1.70          3.57         2.38 o                         
   0   4   8        435.66        478.39         4.15 o                         
   1   4   8        709.75        804.55         4.93 o                         
   2   4   8       2426.91       2492.46        14.59 o                         
   3   4   8        373.37        329.15         2.21 o                         
   4   4   8         68.07         70.91         1.04 o                         
   5   4   8         78.20         83.42         1.11 o                         
   6   4   8         88.00         89.81         1.37 o                         
   7   4   8        148.36        146.40         2.27 o                         
   8   4   8         90.99         84.80         1.99 o                         
   9   4   8         69.88         72.03         5.36 o                         
   1   5   8          2.77          8.25         0.58 o                         
   2   5   8        168.05        134.47         1.74 o                         
   3   5   8        250.23        220.31         1.69 o                         
   4   5   8         59.77         43.94         0.75 o                         
   5   5   8         25.99         23.34         0.74 o                         
   6   5   8        108.30        109.11         1.78 o                         
   7   5   8         20.29         19.90         0.99 o                         
   8   5   8         22.29         26.40         1.35 o                         
   9   5   8         14.38         19.66         2.53 o                         
   0   6   8          6.57          4.72         0.55 o                         
   1   6   8       3163.27       3335.45        20.12 o                         
   2   6   8       1619.32       1784.72        10.23 o                         
   3   6   8        410.95        447.70         3.40 o                         
   4   6   8         58.42         54.96         0.91 o                         
   5   6   8        273.54        254.63         2.47 o                         
   6   6   8         69.47         69.61         1.35 o                         
   7   6   8        155.13        168.96         2.49 o                         
   8   6   8          1.01          0.85         0.90 o                         
   1   7   8        916.96        934.55         5.91 o                         
   2   7   8         22.27         30.94         0.59 o                         
   3   7   8         75.93         84.95         1.33 o                         
   4   7   8        803.98        762.57         5.86 o                         
   5   7   8         76.84         78.46         1.26 o                         
   6   7   8          6.79          5.42         0.68 o                         
   7   7   8          1.62          2.12         0.71 o                         
   8   7   8         65.28         67.49         1.75 o                         
   0   8   8       1545.19       1539.24        14.49 o                         
   1   8   8         31.20         27.41         0.66 o                         
   2   8   8        915.81        886.43         5.69 o                         
   3   8   8        134.13        134.77         1.44 o                         
   4   8   8         28.31         28.07         0.79 o                         
   5   8   8          5.65          4.15         0.55 o                         
   6   8   8        278.65        243.47         2.71 o                         
   7   8   8        138.28        146.92         2.20 o                         
   8   8   8         87.48         91.93         1.98 o                         
   1   9   8          6.46          5.07         0.44 o                         
   2   9   8         52.02         46.41         0.85 o                         
   3   9   8         76.70         61.02         0.93 o                         
   4   9   8       1365.08       1307.87         9.97 o                         
   5   9   8        558.89        529.87         4.65 o                         
   6   9   8          1.35          2.80         0.66 o                         
   7   9   8         28.54         27.26         1.11 o                         
   8   9   8          3.00          6.34         0.96 o                         
   0  10   8          9.18          3.19         0.64 o                         
   1  10   8         22.68         21.78         0.53 o                         
   2  10   8         21.62         16.78         0.52 o                         
   3  10   8        549.39        559.47         4.23 o                         
   4  10   8        108.69        102.30         1.46 o                         
   5  10   8        142.26        131.69         1.76 o                         
   6  10   8          2.17          4.72         0.73 o                         
   7  10   8          3.31          0.69         0.70 o                         
   8  10   8         62.90         76.57         1.89 o                         
   1  11   8         13.45         18.70         0.54 o                         
   2  11   8        307.52        327.41         2.85 o                         
   3  11   8        105.33         94.30         1.31 o                         
   4  11   8         11.30         10.57         0.65 o                         
   5  11   8          1.01          2.37         0.61 o                         
   6  11   8         32.48         38.43         1.12 o                         
   7  11   8          3.85          3.90         0.79 o                         
   8  11   8          3.80          5.76         1.01 o                         
   0  12   8       1033.06       1061.76        10.49 o                         
   1  12   8          0.17          1.05         0.35 o                         
   2  12   8        312.98        290.07         2.67 o                         
   3  12   8          0.87          1.86         0.58 o                         
   4  12   8         35.72         31.31         0.90 o                         
   5  12   8        588.58        555.78         4.95 o                         
   6  12   8         88.08         87.00         1.65 o                         
   7  12   8          7.44         10.03         0.87 o                         
   1  13   8         53.64         38.80         0.90 o                         
   2  13   8        336.15        351.64         3.08 o                         
   3  13   8        896.26        833.92         6.70 o                         
   4  13   8         98.88         96.29         1.63 o                         
   5  13   8         66.92         47.69         1.25 o                         
   6  13   8          0.25         -0.53         0.61 o                         
   7  13   8         17.58         18.27         1.00 o                         
   0  14   8       1146.36       1124.96        11.18 o                         
   1  14   8        295.44        277.63         2.59 o                         
   2  14   8        641.43        670.12         5.53 o                         
   3  14   8        130.97        120.83         1.70 o                         
   4  14   8        269.19        280.67         3.10 o                         
   5  14   8         61.95         57.74         1.40 o                         
   6  14   8          2.16          1.52         0.73 o                         
   7  14   8         58.28         65.98         1.69 o                         
   1  15   8         16.22         17.06         0.75 o                         
   2  15   8        324.28        312.52         3.26 o                         
   3  15   8        311.20        304.71         3.48 o                         
   4  15   8         49.83         56.70         1.31 o                         
   5  15   8         20.13         21.94         1.01 o                         
   6  15   8          6.15          7.79         0.89 o                         
   7  15   8         16.76         21.33         2.27 o                         
   0  16   8        141.52        163.01         3.15 o                         
   1  16   8        408.61        361.71         3.44 o                         
   2  16   8         13.69         14.83         0.81 o                         
   3  16   8          2.26          4.86         0.71 o                         
   4  16   8          1.10          1.52         0.68 o                         
   5  16   8         50.84         61.44         1.48 o                         
   6  16   8         48.59         59.54         1.58 o                         
   1  17   8        177.05        153.39         1.97 o                         
   2  17   8        258.29        243.22         2.84 o                         
   3  17   8         36.35         34.30         1.23 o                         
   4  17   8         17.11         22.04         1.08 o                         
   5  17   8         22.04         27.39         1.10 o                         
   6  17   8          5.45          5.66         1.01 o                         
   0  18   8          0.00         -0.38         1.01 o                         
   1  18   8        177.12        179.12         2.99 o                         
   2  18   8        566.49        590.94         5.49 o                         
   3  18   8         39.65         35.47         1.28 o                         
   4  18   8          0.81          1.55         0.80 o                         
   5  18   8          7.98          9.66         1.02 o                         
   1  19   8          4.15          3.61         0.73 o                         
   2  19   8         35.45         35.05         1.19 o                         
   3  19   8          3.32          6.00         0.86 o                         
   4  19   8          4.00          5.03         0.93 o                         
   5  19   8          8.30          7.55         1.50 o                         
   0  20   8          0.46         -0.34         1.19 o                         
   1  20   8         77.18         64.68         1.52 o                         
   2  20   8         12.35         10.21         0.93 o                         
   3  20   8          0.01          0.41         0.77 o                         
   4  20   8         41.09         44.31         1.66 o                         
   1  21   8         51.73         53.54         1.73 o                         
   2  21   8         78.25         80.95         1.99 o                         
   3  21   8         54.17         58.81         1.81 o                         
   4  21   8         37.83         36.31         3.57 o                         
   0  22   8          4.37         12.33         2.49 o                         
   1  22   8         20.72         25.77         1.36 o                         
   2  22   8         53.52         54.28         1.73 o                         
   3  22   8         10.59         14.26         1.70 o                         
   1  23   8         31.22         32.15         4.17 o                         
   2  23   8          0.45          5.03         1.86 o                         
   1   1   9        722.97        741.41         4.57 o                         
   2   1   9         38.76         31.90         0.67 o                         
   3   1   9         24.58         31.21         0.54 o                         
   4   1   9        746.96        765.44         4.88 o                         
   5   1   9          3.46          3.66         0.42 o                         
   6   1   9        224.68        204.17         2.19 o                         
   7   1   9         11.18          8.26         0.84 o                         
   8   1   9          4.82          5.90         1.06 o                         
   9   1   9         77.28         89.29         5.36 o                         
   0   2   9       9066.00      10274.49        80.83 o                         
   1   2   9        573.78        698.56         4.50 o                         
   2   2   9       1747.01       1937.69        11.08 o                         
   3   2   9        684.24        784.56         4.74 o                         
   4   2   9         54.49         62.92         0.91 o                         
   5   2   9       1237.65       1246.07         8.69 o                         
   6   2   9          2.29         -0.26         0.53 o                         
   7   2   9        278.74        262.20         3.46 o                         
   8   2   9          0.01          0.46         1.24 o                         
   9   2   9          0.02          1.19         2.38 o                         
   1   3   9       1851.19       1806.64        11.03 o                         
   2   3   9       1414.25       1514.38         9.36 o                         
   3   3   9         29.42         22.50         0.49 o                         
   4   3   9        399.82        390.15         2.98 o                         
   5   3   9          1.76          0.14         0.38 o                         
   6   3   9         24.76         25.22         0.80 o                         
   7   3   9         25.42         29.06         1.14 o                         
   8   3   9         23.61         26.02         1.41 o                         
   9   3   9         52.12         51.79         4.76 o                         
   0   4   9        152.47        159.86         2.12 o                         
   1   4   9        907.05       1066.14         6.46 o                         
   2   4   9       1086.84       1099.29         6.92 o                         
   3   4   9         30.69         19.65         0.45 o                         
   4   4   9          1.68          3.17         0.37 o                         
   5   4   9        133.09        130.84         1.49 o                         
   6   4   9        509.32        493.80         4.46 o                         
   7   4   9        164.88        154.11         2.32 o                         
   8   4   9         74.12         69.92         2.05 o                         
   1   5   9       2181.22       2184.92        12.87 o                         
   2   5   9        183.91        162.37         1.30 o                         
   3   5   9         58.66         64.62         0.91 o                         
   4   5   9          2.54          5.23         0.57 o                         
   5   5   9        208.66        198.41         2.07 o                         
   6   5   9         10.71         14.53         0.78 o                         
   7   5   9          0.05          0.89         0.79 o                         
   8   5   9         61.05         56.37         1.68 o                         
   0   6   9       1676.58       1785.92        14.46 o                         
   1   6   9        212.74        215.08         1.67 o                         
   2   6   9        280.08        276.67         2.15 o                         
   3   6   9        313.84        331.80         3.17 o                         
   4   6   9        435.10        407.27         3.26 o                         
   5   6   9         13.14         11.96         0.62 o                         
   6   6   9        207.32        211.77         2.59 o                         
   7   6   9        293.61        287.36         3.88 o                         
   8   6   9          3.83          4.82         0.98 o                         
   1   7   9        293.87        285.80         2.13 o                         
   2   7   9          1.56          3.04         0.29 o                         
   3   7   9         67.36         69.40         0.96 o                         
   4   7   9         19.61         15.20         0.75 o                         
   5   7   9        452.07        429.63         3.67 o                         
   6   7   9         48.24         42.51         1.19 o                         
   7   7   9         58.36         62.04         1.49 o                         
   8   7   9          4.63          6.19         0.98 o                         
   0   8   9       1436.37       1406.39        13.52 o                         
   1   8   9        612.42        715.85         4.69 o                         
   2   8   9        107.19         74.34         0.93 o                         
   3   8   9          2.22          5.76         0.44 o                         
   4   8   9        634.00        655.50         5.12 o                         
   5   8   9        190.44        191.05         2.10 o                         
   6   8   9          0.05         -0.36         0.59 o                         
   7   8   9         57.06         54.73         1.38 o                         
   8   8   9         15.51         19.17         1.17 o                         
   1   9   9        590.67        581.77         4.45 o                         
   2   9   9        163.49        127.65         1.51 o                         
   3   9   9          2.27          0.78         0.45 o                         
   4   9   9         50.98         47.99         1.04 o                         
   5   9   9         22.89         22.06         0.76 o                         
   6   9   9         10.66         11.10         0.77 o                         
   7   9   9         39.64         44.19         1.31 o                         
   8   9   9         14.13         16.94         1.12 o                         
   0  10   9        451.56        428.43         6.81 o                         
   1  10   9        340.33        327.96         3.24 o                         
   2  10   9        132.90        125.42         1.36 o                         
   3  10   9         63.91         83.70         1.17 o                         
   4  10   9        247.34        253.50         2.50 o                         
   5  10   9        244.26        242.62         2.82 o                         
   6  10   9        143.68        140.18         1.95 o                         
   7  10   9         46.51         41.17         1.27 o                         
   8  10   9          9.28          8.51         1.19 o                         
   1  11   9        408.16        426.48         3.35 o                         
   2  11   9       1036.47       1047.94         7.68 o                         
   3  11   9        830.58        812.65         6.20 o                         
   4  11   9         53.54         38.57         0.93 o                         
   5  11   9         44.35         46.84         1.18 o                         
   6  11   9          1.09          1.03         0.62 o                         
   7  11   9          2.65          1.64         0.81 o                         
   8  11   9         11.94         14.07         1.83 o                         
   0  12   9        407.70        433.30         5.15 o                         
   1  12   9        250.12        238.59         2.18 o                         
   2  12   9        327.07        318.07         2.95 o                         
   3  12   9         20.40         18.03         0.75 o                         
   4  12   9          4.35          7.70         0.64 o                         
   5  12   9         33.95         28.23         0.96 o                         
   6  12   9          0.02          0.17         0.64 o                         
   7  12   9         11.24         13.20         0.98 o                         
   1  13   9        396.98        397.82         3.57 o                         
   2  13   9          2.46          1.19         0.56 o                         
   3  13   9        763.09        739.10         6.04 o                         
   4  13   9          4.20          6.00         0.66 o                         
   5  13   9          4.21          3.34         0.68 o                         
   6  13   9          3.46          1.83         0.76 o                         
   7  13   9          0.82         -0.09         0.74 o                         
   0  14   9        832.38        859.17         8.79 o                         
   1  14   9          1.43          2.74         0.52 o                         
   2  14   9         39.53         44.14         1.06 o                         
   3  14   9         87.76         76.30         1.69 o                         
   4  14   9          4.77          4.26         0.61 o                         
   5  14   9          1.90          3.19         0.71 o                         
   6  14   9         37.14         44.50         1.34 o                         
   7  14   9         10.70         16.33         1.47 o                         
   1  15   9         68.12         63.48         1.19 o                         
   2  15   9        193.04        183.35         2.29 o                         
   3  15   9        316.30        298.96         3.21 o                         
   4  15   9          2.04          2.81         0.64 o                         
   5  15   9         65.03         76.71         1.63 o                         
   6  15   9          0.22         -0.08         0.73 o                         
   0  16   9        150.71        139.62         2.49 o                         
   1  16   9        289.25        283.58         2.91 o                         
   2  16   9         58.35         70.15         1.49 o                         
   3  16   9        226.23        234.40         2.79 o                         
   4  16   9         40.08         40.57         1.33 o                         
   5  16   9          0.71          0.28         0.71 o                         
   6  16   9         46.03         48.89         1.47 o                         
   1  17   9          0.08         -0.21         0.61 o                         
   2  17   9         35.77         36.16         1.22 o                         
   3  17   9        268.82        246.06         3.12 o                         
   4  17   9          5.44          4.89         0.88 o                         
   5  17   9          5.22          4.70         0.93 o                         
   6  17   9         16.51         18.59         2.38 o                         
   0  18   9          0.00         -0.95         0.95 o                         
   1  18   9        126.27        121.49         1.85 o                         
   2  18   9          2.81          2.74         0.76 o                         
   3  18   9         46.24         44.91         1.36 o                         
   4  18   9          5.64          6.89         0.88 o                         
   5  18   9        116.94        125.62         2.32 o                         
   1  19   9        169.50        186.95         2.49 o                         
   2  19   9          9.63          5.59         0.83 o                         
   3  19   9          3.27          1.40         0.80 o                         
   4  19   9         55.67         63.29         1.70 o                         
   0  20   9          0.76          1.02         1.01 o                         
   1  20   9          9.80         10.34         0.88 o                         
   2  20   9          0.00         -0.60         0.77 o                         
   3  20   9         86.74         92.20         2.64 o                         
   4  20   9         76.40         83.86         2.30 o                         
   1  21   9          6.46          3.23         0.90 o                         
   2  21   9          0.55          0.45         0.80 o                         
   3  21   9         41.52         56.73         1.80 o                         
   0  22   9          0.97          0.60         1.37 o                         
   1  22   9          0.19          0.43         0.90 o                         
   2  22   9         34.18         37.30         1.92 o                         
   1  23   9         24.02         25.60         3.57 o                         
   0   0  10       2342.69       2908.50        32.95 o                         
   1   0  10        823.21        936.77         7.84 o                         
   2   0  10         85.71         76.86         1.08 o                         
   3   0  10        346.31        403.34         3.75 o                         
   4   0  10        502.59        458.14         4.52 o                         
   5   0  10          2.16          5.95         1.06 o                         
   6   0  10        853.88        838.84        12.51 o                         
   7   0  10          2.30          1.88         1.09 o                         
   8   0  10          0.15          0.89         1.68 o                         
   1   1  10       1407.04       1547.93         8.90 o                         
   2   1  10       3264.63       3433.61        19.36 o                         
   3   1  10         14.59         20.93         0.45 o                         
   4   1  10         10.55          8.57         0.44 o                         
   5   1  10        256.03        253.34         2.53 o                         
   6   1  10        440.92        463.56         5.14 o                         
   7   1  10         78.38         78.71         1.66 o                         
   8   1  10          5.51          5.19         1.06 o                         
   0   2  10        255.23        237.08         2.35 o                         
   1   2  10        163.45        195.49         1.47 o                         
   2   2  10         66.63         76.74         0.81 o                         
   3   2  10         84.89         97.67         1.02 o                         
   4   2  10         93.45         90.31         1.03 o                         
   5   2  10         70.34         81.29         1.15 o                         
   6   2  10        234.29        218.47         2.56 o                         
   7   2  10        184.38        190.72         2.89 o                         
   8   2  10         14.32         14.83         1.19 o                         
   1   3  10        263.14        219.61         1.62 o                         
   2   3  10          7.93          2.91         0.40 o                         
   3   3  10        233.55        231.55         1.77 o                         
   4   3  10        165.17        141.30         1.38 o                         
   5   3  10        343.16        313.85         3.02 o                         
   6   3  10         43.28         40.82         1.06 o                         
   7   3  10          8.69          9.43         0.92 o                         
   8   3  10         13.77         14.17         1.12 o                         
   0   4  10       1068.35       1074.79         9.57 o                         
   1   4  10        142.77        194.36         1.48 o                         
   2   4  10          0.35          0.69         0.23 o                         
   3   4  10       1402.29       1407.97         9.56 o                         
   4   4  10          5.85          6.66         0.47 o                         
   5   4  10        107.11        114.58         1.44 o                         
   6   4  10        138.01        140.50         2.06 o                         
   7   4  10         18.49         17.07         1.04 o                         
   8   4  10          3.02          3.00         1.00 o                         
   1   5  10        182.11        212.12         1.59 o                         
   2   5  10        751.31        789.40         5.14 o                         
   3   5  10        386.37        342.94         2.76 o                         
   4   5  10        100.27        101.90         1.51 o                         
   5   5  10         75.25         80.28         1.28 o                         
   6   5  10          0.14          0.42         0.56 o                         
   7   5  10         31.59         31.72         1.17 o                         
   8   5  10          8.61         11.04         1.22 o                         
   0   6  10        469.27        542.27         5.13 o                         
   1   6  10        797.58        842.96         5.43 o                         
   2   6  10        105.43        108.62         1.06 o                         
   3   6  10        242.58        245.54         2.37 o                         
   4   6  10        115.81         99.01         1.27 o                         
   5   6  10        123.08        119.27         1.57 o                         
   6   6  10         65.41         61.21         1.29 o                         
   7   6  10        155.16        148.04         2.99 o                         
   8   6  10          5.94          2.58         0.97 o                         
   1   7  10        391.66        375.15         2.70 o                         
   2   7  10         26.18         19.60         0.55 o                         
   3   7  10        110.33        101.07         1.23 o                         
   4   7  10        192.27        205.11         1.98 o                         
   5   7  10         55.70         61.60         1.43 o                         
   6   7  10         20.73         15.53         0.86 o                         
   7   7  10         17.79         17.42         0.99 o                         
   8   7  10         23.22         21.84         1.22 o                         
   0   8  10       1241.44       1279.88        12.31 o                         
   1   8  10        255.14        263.50         4.91 o                         
   2   8  10        479.98        432.17         3.36 o                         
   3   8  10         34.13         35.25         0.80 o                         
   4   8  10        997.38        931.05         7.00 o                         
   5   8  10        218.96        215.81         2.87 o                         
   6   8  10         29.22         28.35         0.99 o                         
   7   8  10          1.22          0.04         0.66 o                         
   8   8  10          1.13          0.14         0.86 o                         
   1   9  10         73.84         70.80         1.74 o                         
   2   9  10        335.96        295.45         2.61 o                         
   3   9  10        117.30        125.63         1.44 o                         
   4   9  10         42.64         40.87         0.94 o                         
   5   9  10        222.93        236.53         2.42 o                         
   6   9  10          0.02         -0.61         0.61 o                         
   7   9  10         13.41         13.83         0.99 o                         
   8   9  10         15.44         17.01         1.27 o                         
   0  10  10        268.97        273.00         3.36 o                         
   1  10  10        309.63        285.35         2.56 o                         
   2  10  10        261.27        227.12         2.22 o                         
   3  10  10        473.49        467.37         3.88 o                         
   4  10  10        148.66        138.12         1.67 o                         
   5  10  10         11.32          4.48         0.65 o                         
   6  10  10        190.48        188.89         2.38 o                         
   7  10  10         28.36         35.58         1.21 o                         
   8  10  10         34.42         44.05         2.08 o                         
   1  11  10        117.34        109.82         1.32 o                         
   2  11  10         36.96         32.97         0.86 o                         
   3  11  10         79.63         82.27         1.28 o                         
   4  11  10         52.59         52.59         1.14 o                         
   5  11  10         19.95         25.18         0.92 o                         
   6  11  10         49.11         52.95         1.29 o                         
   7  11  10          0.71          0.74         0.84 o                         
   0  12  10        858.38        891.55         9.95 o                         
   1  12  10         79.81         80.93         1.22 o                         
   2  12  10        204.92        185.82         2.10 o                         
   3  12  10        183.92        183.74         2.24 o                         
   4  12  10        251.37        233.09         2.59 o                         
   5  12  10         19.31         20.34         0.91 o                         
   6  12  10          1.32          0.07         0.66 o                         
   7  12  10          0.02          0.18         0.74 o                         
   1  13  10        100.17        102.54         1.41 o                         
   2  13  10          0.26          0.45         0.53 o                         
   3  13  10          6.15          8.65         0.73 o                         
   4  13  10         45.93         44.10         1.11 o                         
   5  13  10         20.80         29.67         1.05 o                         
   6  13  10          0.67          2.12         0.79 o                         
   7  13  10          3.19          2.29         0.88 o                         
   0  14  10        625.26        600.44         6.60 o                         
   1  14  10        506.60        544.05         4.72 o                         
   2  14  10        157.58        162.19         1.97 o                         
   3  14  10         39.51         36.94         1.11 o                         
   4  14  10         59.91         56.86         1.37 o                         
   5  14  10          9.16         11.68         0.83 o                         
   6  14  10          0.00          0.06         0.79 o                         
   7  14  10         18.76         22.39         1.79 o                         
   1  15  10        102.21         92.51         1.48 o                         
   2  15  10          0.54          0.15         0.63 o                         
   3  15  10         16.07         16.53         0.89 o                         
   4  15  10         23.88         25.17         1.07 o                         
   5  15  10         32.03         33.24         1.31 o                         
   6  15  10         15.68         18.50         1.14 o                         
   0  16  10        117.97         98.50         2.29 o                         
   1  16  10        139.70        149.62         1.93 o                         
   2  16  10        189.24        191.51         2.48 o                         
   3  16  10          3.84          4.64         0.80 o                         
   4  16  10         45.04         39.20         1.28 o                         
   5  16  10          0.27          0.86         0.82 o                         
   6  16  10         38.27         38.08         2.00 o                         
   1  17  10        294.88        297.48         3.06 o                         
   2  17  10        123.51        133.08         2.00 o                         
   3  17  10         95.06         88.01         1.67 o                         
   4  17  10          9.38         13.18         0.96 o                         
   5  17  10          0.21          0.15         0.84 o                         
   0  18  10         20.18         17.33         1.82 o                         
   1  18  10         16.77         14.47         0.87 o                         
   2  18  10        116.81        125.98         1.98 o                         
   3  18  10         30.77         32.23         1.25 o                         
   4  18  10        103.28        106.23         2.02 o                         
   5  18  10         65.20         76.81         2.26 o                         
   1  19  10          6.33          4.91         0.84 o                         
   2  19  10         12.54         13.88         0.89 o                         
   3  19  10         15.99         15.40         1.05 o                         
   4  19  10          5.19          6.84         0.99 o                         
   0  20  10         65.81         84.27         2.52 o                         
   1  20  10         15.03         16.11         1.08 o                         
   2  20  10         47.19         48.75         1.43 o                         
   3  20  10         50.54         56.95         1.62 o                         
   4  20  10          0.07          0.99         1.86 o                         
   1  21  10          0.17          0.26         0.90 o                         
   2  21  10         31.38         36.12         1.36 o                         
   3  21  10         53.32         51.08         2.01 o                         
   0  22  10          0.71          3.44         1.86 o                         
   1  22  10          0.00         -0.99         0.99 o                         
   2  22  10         21.79         21.98         1.62 o                         
   1   1  11        341.26        337.87         2.24 o                         
   2   1  11          0.30          1.68         0.43 o                         
   3   1  11         13.75         10.46         0.39 o                         
   4   1  11        507.74        488.69         3.66 o                         
   5   1  11        370.04        361.86         3.21 o                         
   6   1  11         21.26         24.90         0.86 o                         
   7   1  11          6.56          7.98         0.97 o                         
   8   1  11          3.94          2.73         1.25 o                         
   0   2  11        309.19        275.66         3.36 o                         
   1   2  11        182.54        250.19         1.85 o                         
   2   2  11        372.13        350.00         2.47 o                         
   3   2  11        707.06        705.96         4.70 o                         
   4   2  11         34.79         32.17         0.70 o                         
   5   2  11        225.18        174.73         1.90 o                         
   6   2  11          0.05         -0.37         0.63 o                         
   7   2  11         77.65         76.00         1.79 o                         
   8   2  11          0.30         -0.89         0.97 o                         
   1   3  11        932.08        911.60         5.63 o                         
   2   3  11         36.83         36.70         0.61 o                         
   3   3  11          9.98         13.52         0.44 o                         
   4   3  11          1.05          0.11         0.37 o                         
   5   3  11        116.43        112.55         1.53 o                         
   6   3  11          0.50          0.07         0.62 o                         
   7   3  11          5.65          5.46         0.85 o                         
   8   3  11          2.58          2.52         1.00 o                         
   0   4  11        278.85        271.93         3.11 o                         
   1   4  11        140.81        127.50         1.19 o                         
   2   4  11        401.23        379.23         2.63 o                         
   3   4  11       1922.82       1965.46        12.68 o                         
   4   4  11         13.67          9.26         0.54 o                         
   5   4  11        257.97        260.57         2.44 o                         
   6   4  11         25.52         25.32         0.96 o                         
   7   4  11         40.22         32.39         1.27 o                         
   8   4  11          2.78          1.79         0.97 o                         
   1   5  11        446.88        481.08         3.30 o                         
   2   5  11        256.89        217.74         2.55 o                         
   3   5  11        132.38        150.70         1.75 o                         
   4   5  11        621.23        614.14         4.66 o                         
   5   5  11          2.87          3.99         0.52 o                         
   6   5  11         15.97         18.08         0.80 o                         
   7   5  11         73.02         73.86         1.91 o                         
   8   5  11         18.44         17.42         1.36 o                         
   0   6  11         29.56         26.27         0.97 o                         
   1   6  11        129.42        144.29         1.36 o                         
   2   6  11         28.44         33.63         0.98 o                         
   3   6  11        213.90        217.59         1.91 o                         
   4   6  11         12.38         14.89         0.58 o                         
   5   6  11         86.62         79.27         1.28 o                         
   6   6  11         47.67         46.53         1.16 o                         
   7   6  11          0.84          0.12         0.78 o                         
   8   6  11         16.18         19.64         1.46 o                         
   1   7  11          3.21          5.04         0.48 o                         
   2   7  11        125.29        110.42         1.22 o                         
   3   7  11         18.31         14.62         0.55 o                         
   4   7  11         36.45         37.61         0.91 o                         
   5   7  11         14.12         14.13         0.72 o                         
   6   7  11         25.22         24.85         1.04 o                         
   7   7  11         46.94         52.37         1.43 o                         
   8   7  11         44.09         59.51         1.89 o                         
   0   8  11       1645.27       1558.87        14.98 o                         
   1   8  11         41.55         39.65         0.75 o                         
   2   8  11        744.22        738.46         5.63 o                         
   3   8  11        156.50        130.12         1.48 o                         
   4   8  11          3.73          7.99         0.55 o                         
   5   8  11          3.41          3.62         0.59 o                         
   6   8  11          0.73          1.44         0.59 o                         
   7   8  11         51.78         54.18         1.44 o                         
   8   8  11         13.88         14.31         1.42 o                         
   1   9  11         11.79          8.12         0.49 o                         
   2   9  11        159.18        153.03         1.66 o                         
   3   9  11        542.31        537.79         4.33 o                         
   4   9  11         41.61         33.25         0.91 o                         
   5   9  11         13.38         15.10         0.77 o                         
   6   9  11          0.62          0.03         0.61 o                         
   7   9  11         74.96         78.44         1.69 o                         
   8   9  11          0.69         -0.20         1.37 o                         
   0  10  11         15.88         16.31         0.82 o                         
   1  10  11        258.43        244.55         2.23 o                         
   2  10  11          1.98          1.95         0.45 o                         
   3  10  11        133.28        107.67         1.56 o                         
   4  10  11        133.06        120.52         1.69 o                         
   5  10  11         37.10         28.25         0.90 o                         
   6  10  11         19.29         14.27         0.87 o                         
   7  10  11         27.05         28.12         1.18 o                         
   1  11  11        609.46        549.21         4.89 o                         
   2  11  11          0.14         -0.41         0.43 o                         
   3  11  11          0.20          0.28         0.48 o                         
   4  11  11          9.82         14.88         0.75 o                         
   5  11  11         53.42         55.94         1.33 o                         
   6  11  11          4.00          1.95         0.73 o                         
   7  11  11         20.06         24.02         1.24 o                         
   0  12  11        930.95        858.46        12.37 o                         
   1  12  11        238.97        208.79         2.15 o                         
   2  12  11        428.90        368.36         3.44 o                         
   3  12  11         20.33         18.16         0.81 o                         
   4  12  11          2.36          2.80         0.64 o                         
   5  12  11         94.34         92.29         1.69 o                         
   6  12  11         37.05         38.94         1.23 o                         
   7  12  11          0.38          1.24         0.86 o                         
   1  13  11        112.04        107.66         1.44 o                         
   2  13  11          0.21          0.46         0.51 o                         
   3  13  11        328.80        337.16         3.48 o                         
   4  13  11         42.25         37.47         1.14 o                         
   5  13  11          3.22          2.40         0.80 o                         
   6  13  11         19.85         23.73         1.11 o                         
   7  13  11         56.61         53.48         2.38 o                         
   0  14  11         49.42         60.83         1.49 o                         
   1  14  11        434.81        421.89         4.05 o                         
   2  14  11          2.06          0.06         0.56 o                         
   3  14  11        109.71         96.67         1.65 o                         
   4  14  11         18.45         17.40         0.93 o                         
   5  14  11          2.41          1.69         0.77 o                         
   6  14  11          0.00          0.79         0.80 o                         
   1  15  11         57.71         51.34         1.14 o                         
   2  15  11         19.26         26.73         1.01 o                         
   3  15  11        281.26        289.11         3.21 o                         
   4  15  11         13.25         12.13         0.93 o                         
   5  15  11         23.55         29.01         1.26 o                         
   6  15  11          1.40          0.16         0.88 o                         
   0  16  11         83.78         72.30         1.84 o                         
   1  16  11         17.54         15.70         0.78 o                         
   2  16  11         64.03         47.38         1.23 o                         
   3  16  11          0.56          0.78         0.64 o                         
   4  16  11          0.62          1.49         0.77 o                         
   5  16  11          0.52         -0.21         0.80 o                         
   6  16  11          5.44          6.98         1.86 o                         
   1  17  11         24.29         29.09         0.96 o                         
   2  17  11         16.92         15.21         0.85 o                         
   3  17  11         40.44         35.13         1.19 o                         
   4  17  11         28.83         28.47         1.26 o                         
   5  17  11         10.04         11.43         1.02 o                         
   0  18  11         27.70         39.02         1.79 o                         
   1  18  11          3.54          2.40         0.71 o                         
   2  18  11         32.29         39.83         1.23 o                         
   3  18  11         76.98         69.32         1.66 o                         
   4  18  11          0.54          0.53         0.86 o                         
   5  18  11         39.96         40.48         4.17 o                         
   1  19  11         22.34         26.04         1.09 o                         
   2  19  11         13.04         18.90         1.27 o                         
   3  19  11         74.87         81.86         1.83 o                         
   4  19  11         13.34         15.87         1.24 o                         
   0  20  11          0.16          0.50         1.09 o                         
   1  20  11         19.83         24.04         1.24 o                         
   2  20  11          4.28          2.13         0.76 o                         
   3  20  11          1.91          2.15         0.86 o                         
   1  21  11          0.07         -0.34         0.90 o                         
   2  21  11         28.54         31.63         1.69 o                         
   3  21  11          0.88          1.87         1.47 o                         
   0  22  11         23.81         28.87         2.53 o                         
   1  22  11          0.00          0.89         1.19 o                         
   0   0  12       1458.47       1440.09        16.73 o                         
   1   0  12          7.26         12.08         0.52 o                         
   2   0  12         89.74         76.89         1.91 o                         
   3   0  12        170.83        157.48         2.37 o                         
   4   0  12         28.00         25.31         1.60 o                         
   5   0  12         70.70         68.97         1.61 o                         
   6   0  12         98.36         97.89         2.28 o                         
   7   0  12         85.83         80.31         2.85 o                         
   8   0  12          4.29          5.62         2.98 o                         
   1   1  12         22.95         27.31         0.53 o                         
   2   1  12       1930.61       2019.90        15.57 o                         
   3   1  12         14.68         13.08         0.50 o                         
   4   1  12        653.90        685.00         4.90 o                         
   5   1  12         40.68         33.13         0.88 o                         
   6   1  12         67.12         76.66         1.47 o                         
   7   1  12          0.47          0.02         0.78 o                         
   8   1  12          3.87          4.22         1.15 o                         
   0   2  12        105.34         84.41         1.27 o                         
   1   2  12        327.57        311.72         2.23 o                         
   2   2  12          0.00          0.53         0.29 o                         
   3   2  12         54.46         49.88         0.77 o                         
   4   2  12          4.57          9.27         0.52 o                         
   5   2  12        112.68         95.48         1.50 o                         
   6   2  12         46.22         45.17         1.25 o                         
   7   2  12          3.89          4.33         0.77 o                         
   8   2  12          0.18          0.00         1.06 o                         
   1   3  12        373.84        335.61         2.36 o                         
   2   3  12        528.10        493.03         3.42 o                         
   3   3  12          8.22          8.52         0.47 o                         
   4   3  12          0.76          1.32         0.48 o                         
   5   3  12        519.62        475.03         4.27 o                         
   6   3  12          6.88          7.49         0.77 o                         
   7   3  12         24.59         34.25         1.20 o                         
   8   3  12         46.42         47.35         1.77 o                         
   0   4  12        859.63        834.96         7.64 o                         
   1   4  12          0.96          0.82         0.27 o                         
   2   4  12         31.12         30.25         0.63 o                         
   3   4  12         36.24         33.53         0.73 o                         
   4   4  12        250.48        224.49         2.51 o                         
   5   4  12        108.45        101.62         1.57 o                         
   6   4  12        109.89        115.25         1.85 o                         
   7   4  12          0.88          0.60         0.78 o                         
   8   4  12          0.02          0.18         1.00 o                         
   1   5  12        139.91        119.24         1.26 o                         
   2   5  12         26.58         24.81         0.60 o                         
   3   5  12         88.13         68.27         0.98 o                         
   4   5  12        144.51        138.23         1.72 o                         
   5   5  12         61.83         56.38         1.13 o                         
   6   5  12          6.16          6.45         0.73 o                         
   7   5  12          0.44          0.45         0.78 o                         
   8   5  12         23.67         32.30         1.59 o                         
   0   6  12       2247.42       2198.69        25.15 o                         
   1   6  12        924.30        896.26         6.61 o                         
   2   6  12        279.32        298.60         2.45 o                         
   3   6  12        241.78        199.21         1.83 o                         
   4   6  12         66.60         50.07         0.98 o                         
   5   6  12        257.00        220.95         2.33 o                         
   6   6  12         47.51         44.81         1.25 o                         
   7   6  12         72.70         74.73         1.84 o                         
   8   6  12          0.23         -0.89         1.19 o                         
   1   7  12        182.35        189.97         1.77 o                         
   2   7  12        476.74        478.84         3.91 o                         
   3   7  12         72.63         59.78         1.02 o                         
   4   7  12        293.00        308.15         3.18 o                         
   5   7  12        363.00        325.46         3.31 o                         
   6   7  12        145.12        140.43         2.31 o                         
   7   7  12         95.18        100.80         2.11 o                         
   8   7  12         12.13         13.26         1.42 o                         
   0   8  12        361.49        357.99         5.91 o                         
   1   8  12         80.71         74.08         1.04 o                         
   2   8  12        415.88        412.89         3.65 o                         
   3   8  12        142.66        121.75         1.59 o                         
   4   8  12        229.02        195.80         2.00 o                         
   5   8  12         66.49         69.13         1.33 o                         
   6   8  12          5.05          6.56         0.76 o                         
   7   8  12         36.27         37.94         1.41 o                         
   1   9  12          0.00          1.71         0.41 o                         
   2   9  12         69.97         61.19         1.22 o                         
   3   9  12        221.41        199.86         2.23 o                         
   4   9  12        122.34        109.83         1.59 o                         
   5   9  12          2.23          3.61         0.63 o                         
   6   9  12          0.51          1.61         0.66 o                         
   7   9  12          6.56          9.02         0.96 o                         
   0  10  12        244.16        278.20         3.44 o                         
   1  10  12       1399.50       1270.78         8.85 o                         
   2  10  12        226.94        175.86         1.90 o                         
   3  10  12        505.28        439.06         3.95 o                         
   4  10  12        172.59        167.08         2.19 o                         
   5  10  12          6.79          3.97         0.62 o                         
   6  10  12         94.85         87.99         1.69 o                         
   7  10  12         91.22         89.77         1.85 o                         
   1  11  12         57.56         62.55         1.61 o                         
   2  11  12          1.94          0.31         0.48 o                         
   3  11  12          0.60          0.99         0.53 o                         
   4  11  12          1.22          0.54         0.61 o                         
   5  11  12         51.43         40.76         1.28 o                         
   6  11  12         61.87         65.60         1.55 o                         
   7  11  12         72.27         87.31         2.11 o                         
   0  12  12          4.75          1.60         0.66 o                         
   1  12  12          0.42          0.12         0.46 o                         
   2  12  12        117.91        109.44         1.57 o                         
   3  12  12         49.16         41.21         1.11 o                         
   4  12  12          1.11          1.63         0.61 o                         
   5  12  12          8.69         11.18         0.88 o                         
   6  12  12         25.40         24.07         1.17 o                         
   7  12  12         37.18         35.80         2.71 o                         
   1  13  12         49.63         46.44         0.98 o                         
   2  13  12          4.21          1.85         0.56 o                         
   3  13  12          5.69          3.99         0.64 o                         
   4  13  12         80.13         61.86         1.39 o                         
   5  13  12          7.24         11.03         0.88 o                         
   6  13  12         29.61         33.19         1.33 o                         
   0  14  12        129.98        127.62         2.44 o                         
   1  14  12        317.32        265.41         2.80 o                         
   2  14  12        149.80        156.84         1.98 o                         
   3  14  12        116.63         99.66         1.67 o                         
   4  14  12         33.86         30.67         1.23 o                         
   5  14  12          2.69          2.02         0.80 o                         
   6  14  12          1.45          1.34         0.84 o                         
   1  15  12         48.54         48.25         1.13 o                         
   2  15  12         21.12         19.60         0.87 o                         
   3  15  12          7.97          6.31         0.76 o                         
   4  15  12          0.50         -0.69         0.69 o                         
   5  15  12          0.59          0.82         0.84 o                         
   6  15  12         13.30         13.49         1.81 o                         
   0  16  12          3.85          2.22         0.84 o                         
   1  16  12         30.86         35.17         1.06 o                         
   2  16  12         41.31         50.69         1.36 o                         
   3  16  12          0.24         -0.42         0.63 o                         
   4  16  12         73.43         75.84         1.73 o                         
   5  16  12          1.93         -0.30         0.84 o                         
   1  17  12         22.63         24.26         0.92 o                         
   2  17  12        104.77        107.62         1.85 o                         
   3  17  12          6.43          7.68         0.79 o                         
   4  17  12         97.93        108.85         2.15 o                         
   5  17  12          0.21         -0.60         1.37 o                         
   0  18  12          7.69         10.56         1.19 o                         
   1  18  12          3.73          3.94         0.84 o                         
   2  18  12         57.40         60.40         1.45 o                         
   3  18  12          4.87          1.64         0.84 o                         
   4  18  12          2.26          2.46         0.86 o                         
   1  19  12          7.36          4.76         0.84 o                         
   2  19  12          0.54         -0.08         0.73 o                         
   3  19  12         31.15         37.78         1.38 o                         
   4  19  12          6.66         11.91         2.98 o                         
   0  20  12          6.90          4.51         1.29 o                         
   1  20  12         41.95         47.19         1.56 o                         
   2  20  12         63.27         67.70         1.92 o                         
   3  20  12          5.08          6.89         1.72 o                         
   1  21  12         16.11         21.09         1.53 o                         
   2  21  12          4.26          1.00         1.25 o                         
   1   1  13        132.78        127.70         2.05 o                         
   2   1  13       1226.77       1243.16         7.93 o                         
   3   1  13        163.41        163.53         1.66 o                         
   4   1  13        297.36        270.95         2.62 o                         
   5   1  13         74.08         70.91         1.27 o                         
   6   1  13          0.25          0.60         0.60 o                         
   7   1  13         21.24         26.99         1.42 o                         
   8   1  13         52.84         53.33         2.05 o                         
   0   2  13        654.84        586.20         7.66 o                         
   1   2  13        909.37        968.97         6.48 o                         
   2   2  13       1465.76       1411.37         9.25 o                         
   3   2  13        169.55        146.41         1.52 o                         
   4   2  13        217.81        179.03         1.87 o                         
   5   2  13          3.94          6.30         0.66 o                         
   6   2  13          0.23          1.69         1.19 o                         
   7   2  13          6.96          8.40         0.84 o                         
   8   2  13          1.01          3.73         1.15 o                         
   1   3  13        759.27        752.97         5.16 o                         
   2   3  13         66.13         61.36         0.86 o                         
   3   3  13         18.26         17.53         0.63 o                         
   4   3  13          5.35          5.17         0.64 o                         
   5   3  13         12.55         13.80         0.73 o                         
   6   3  13          0.08          0.46         0.67 o                         
   7   3  13          1.84          2.31         0.77 o                         
   8   3  13          0.23         -0.60         1.25 o                         
   0   4  13        585.74        594.12         5.80 o                         
   1   4  13        498.70        497.24         4.64 o                         
   2   4  13        994.76        956.23         7.33 o                         
   3   4  13         96.13        114.84         1.38 o                         
   4   4  13         30.30         24.28         0.74 o                         
   5   4  13        437.05        403.80         3.80 o                         
   6   4  13        131.20        121.59         2.79 o                         
   7   4  13          2.01          2.36         0.81 o                         
   8   4  13          1.39          1.98         1.20 o                         
   1   5  13          0.06          2.62         0.55 o                         
   2   5  13       2342.08       2329.67        15.52 o                         
   3   5  13        113.03        110.01         1.34 o                         
   4   5  13        784.65        760.38         6.23 o                         
   5   5  13         54.95         48.22         1.15 o                         
   6   5  13         78.49         74.03         1.55 o                         
   7   5  13         50.12         63.82         1.73 o                         
   8   5  13         22.44         22.63         1.70 o                         
   0   6  13          7.32         17.10         0.79 o                         
   1   6  13         56.29         57.87         0.93 o                         
   2   6  13         61.11         44.86         0.86 o                         
   3   6  13         72.40         46.58         0.87 o                         
   4   6  13        140.22        143.25         1.65 o                         
   5   6  13        114.48        107.29         1.63 o                         
   6   6  13        179.90        175.22         2.40 o                         
   7   6  13          0.02         -0.10         0.81 o                         
   8   6  13          1.04          1.79         1.25 o                         
   1   7  13         18.39         14.46         0.73 o                         
   2   7  13        280.46        239.55         2.33 o                         
   3   7  13         52.58         47.80         1.04 o                         
   4   7  13         14.27         17.67         0.70 o                         
   5   7  13        132.90        138.35         2.02 o                         
   6   7  13         23.57         25.08         1.05 o                         
   7   7  13         26.69         29.08         1.40 o                         
   0   8  13       1044.88        982.29         9.88 o                         
   1   8  13         31.62         22.25         0.65 o                         
   2   8  13       2850.36       2755.83        20.10 o                         
   3   8  13        271.56        237.84         2.49 o                         
   4   8  13         18.25          9.39         0.66 o                         
   5   8  13         86.81         91.78         1.47 o                         
   6   8  13         96.15        102.70         1.97 o                         
   7   8  13         13.04         14.15         1.06 o                         
   1   9  13        143.45        139.29         1.66 o                         
   2   9  13         41.23         29.90         1.10 o                         
   3   9  13         14.38         14.40         0.73 o                         
   4   9  13        129.68        119.58         1.82 o                         
   5   9  13          0.75          0.45         0.64 o                         
   6   9  13        150.62        145.62         2.36 o                         
   7   9  13         13.29         16.45         1.12 o                         
   0  10  13        434.43        383.82         4.45 o                         
   1  10  13          0.15          0.34         0.45 o                         
   2  10  13        200.16        182.41         2.08 o                         
   3  10  13          2.72          1.54         0.58 o                         
   4  10  13          2.70          3.96         0.64 o                         
   5  10  13          6.09          5.65         0.71 o                         
   6  10  13         59.14         61.26         1.59 o                         
   7  10  13         23.09         27.18         1.53 o                         
   1  11  13        208.48        196.40         2.08 o                         
   2  11  13         27.14         25.55         0.93 o                         
   3  11  13         33.81         27.92         0.92 o                         
   4  11  13        139.80        134.27         2.02 o                         
   5  11  13         16.59         13.27         0.85 o                         
   6  11  13          5.37          4.32         0.84 o                         
   7  11  13          4.04          7.14         2.98 o                         
   0  12  13       1128.55        972.82        12.33 o                         
   1  12  13          1.48          0.91         0.51 o                         
   2  12  13        673.97        617.31         5.31 o                         
   3  12  13        100.86         97.89         1.65 o                         
   4  12  13          4.97          6.81         0.76 o                         
   5  12  13          3.96          3.29         0.80 o                         
   6  12  13         59.06         68.16         1.72 o                         
   1  13  13         41.98         37.55         0.95 o                         
   2  13  13          0.08         -0.56         0.56 o                         
   3  13  13         51.53         45.48         1.32 o                         
   4  13  13          7.12          5.14         0.73 o                         
   5  13  13         44.31         50.82         1.45 o                         
   6  13  13         11.01         13.68         1.08 o                         
   0  14  13        130.39        110.28         2.28 o                         
   1  14  13          0.35         -0.31         0.53 o                         
   2  14  13         32.81         28.99         0.90 o                         
   3  14  13          0.16          0.65         0.64 o                         
   4  14  13          0.68          0.31         0.64 o                         
   5  14  13          5.74          5.73         0.84 o                         
   6  14  13         51.23         51.73         2.22 o                         
   1  15  13          2.41          2.17         0.63 o                         
   2  15  13        159.22        147.08         2.38 o                         
   3  15  13          0.29          0.22         0.61 o                         
   4  15  13          9.83          6.15         0.86 o                         
   5  15  13         67.55         72.49         1.78 o                         
   0  16  13        134.40        138.42         2.71 o                         
   1  16  13          2.56          2.11         0.59 o                         
   2  16  13          1.26          2.98         0.82 o                         
   3  16  13          0.27          0.06         0.66 o                         
   4  16  13          0.05         -0.48         0.80 o                         
   5  16  13          1.14          1.41         1.11 o                         
   1  17  13          1.70          1.67         0.68 o                         
   2  17  13          0.26          0.82         0.66 o                         
   3  17  13          0.00         -0.26         0.74 o                         
   4  17  13         79.87         83.84         2.00 o                         
   0  18  13         56.15         53.31         2.08 o                         
   1  18  13          4.37          6.09         0.84 o                         
   2  18  13          1.18          1.89         0.76 o                         
   3  18  13          8.16          7.77         0.87 o                         
   4  18  13         34.49         37.29         1.92 o                         
   1  19  13         12.32         10.71         1.01 o                         
   2  19  13         30.49         31.75         1.21 o                         
   3  19  13          0.11         -0.50         0.97 o                         
   0  20  13          0.39          0.30         1.19 o                         
   1  20  13          1.05          2.70         0.92 o                         
   2  20  13         30.69         37.52         1.69 o                         
   1  21  13          3.58          2.38         1.68 o                         
   0   0  14          8.20          4.35         3.13 o                         
   1   0  14       1146.97       1094.59        10.81 o                         
   2   0  14        566.45        550.70         5.90 o                         
   3   0  14          2.01          3.50         0.54 o                         
   4   0  14        301.13        312.93         3.96 o                         
   5   0  14          7.91          3.61         0.95 o                         
   6   0  14         35.17         29.26         1.89 o                         
   7   0  14         12.69         11.33         1.58 o                         
   8   0  14         73.44         92.86         5.95 o                         
   1   1  14        716.46        648.24         5.12 o                         
   2   1  14         77.21         64.53         0.93 o                         
   3   1  14        194.65        180.62         1.75 o                         
   4   1  14        128.74        123.16         1.61 o                         
   5   1  14        121.52        106.78         1.63 o                         
   6   1  14         52.51         55.02         1.41 o                         
   7   1  14          5.14          4.66         0.97 o                         
   8   1  14         14.58         16.51         2.06 o                         
   0   2  14        557.19        503.29         6.03 o                         
   1   2  14         22.06         20.65         1.03 o                         
   2   2  14         12.62          8.31         0.52 o                         
   3   2  14         93.64         86.91         1.22 o                         
   4   2  14          9.49         15.49         0.69 o                         
   5   2  14        232.33        208.33         2.39 o                         
   6   2  14         25.90         27.57         1.14 o                         
   7   2  14         11.32         13.20         1.08 o                         
   8   2  14          2.69          4.76         2.10 o                         
   1   3  14       3823.21       3858.74        25.33 o                         
   2   3  14          3.78          4.37         0.43 o                         
   3   3  14         10.08         14.26         0.76 o                         
   4   3  14        719.87        683.52         5.41 o                         
   5   3  14        132.26        116.25         1.74 o                         
   6   3  14          0.16         -0.12         0.67 o                         
   7   3  14         51.84         62.48         1.74 o                         
   8   3  14         11.66         18.04         2.53 o                         
   0   4  14        241.17        257.42         3.20 o                         
   1   4  14        277.35        269.85         2.40 o                         
   2   4  14         53.60         49.09         1.02 o                         
   3   4  14        641.28        676.71         5.35 o                         
   4   4  14          3.39          2.01         0.58 o                         
   5   4  14        159.45        154.95         2.01 o                         
   6   4  14         27.53         28.56         1.11 o                         
   7   4  14          0.14         -0.12         0.80 o                         
   1   5  14        204.29        171.80         1.75 o                         
   2   5  14         22.58         21.44         0.62 o                         
   3   5  14         21.52         33.49         0.84 o                         
   4   5  14          9.14          4.03         0.59 o                         
   5   5  14         24.49         27.96         0.96 o                         
   6   5  14          9.38          8.78         0.81 o                         
   7   5  14         40.95         44.32         1.55 o                         
   0   6  14        630.30        602.03         6.48 o                         
   1   6  14        915.08        837.73         6.05 o                         
   2   6  14         50.47         49.09         0.98 o                         
   3   6  14         71.00         45.22         0.95 o                         
   4   6  14        107.05        109.64         1.71 o                         
   5   6  14        548.26        540.04         6.24 o                         
   6   6  14          0.13         -0.52         0.66 o                         
   7   6  14          1.88          3.05         0.92 o                         
   1   7  14          0.07          0.45         0.37 o                         
   2   7  14         61.76         55.71         1.07 o                         
   3   7  14         38.90         34.61         0.93 o                         
   4   7  14        268.81        232.12         2.73 o                         
   5   7  14        484.30        453.64         4.47 o                         
   6   7  14         16.60         11.10         0.85 o                         
   7   7  14         35.95         40.37         1.75 o                         
   0   8  14       1067.33       1063.17        10.65 o                         
   1   8  14        229.04        188.67         1.91 o                         
   2   8  14        114.86        104.14         1.40 o                         
   3   8  14          4.49          7.65         0.64 o                         
   4   8  14         27.29         27.52         0.92 o                         
   5   8  14        539.27        538.67         5.49 o                         
   6   8  14         29.25         34.68         1.25 o                         
   7   8  14         48.64         49.95         1.73 o                         
   1   9  14         41.38         39.56         0.88 o                         
   2   9  14         62.57         49.79         1.08 o                         
   3   9  14        332.33        309.22         3.51 o                         
   4   9  14         41.66         35.75         1.09 o                         
   5   9  14         50.62         57.86         1.48 o                         
   6   9  14          5.74          4.86         1.00 o                         
   7   9  14        112.27        108.66         2.86 o                         
   0  10  14        324.90        269.41         3.48 o                         
   1  10  14        467.03        379.68         3.39 o                         
   2  10  14          1.11          1.43         0.56 o                         
   3  10  14        848.02        814.67         6.68 o                         
   4  10  14        267.91        269.23         3.01 o                         
   5  10  14         16.81         17.90         0.94 o                         
   6  10  14          2.32          0.56         0.91 o                         
   7  10  14         12.21          5.36         2.98 o                         
   1  11  14        149.39        132.94         1.66 o                         
   2  11  14         99.81         89.39         1.46 o                         
   3  11  14         46.37         45.09         1.12 o                         
   4  11  14          0.89          1.58         0.63 o                         
   5  11  14          9.84          6.06         0.81 o                         
   6  11  14         21.52         21.02         1.24 o                         
   0  12  14        108.66         93.37         1.81 o                         
   1  12  14          0.00          0.82         0.52 o                         
   2  12  14         31.13         28.00         0.96 o                         
   3  12  14         19.43         20.31         0.85 o                         
   4  12  14          0.25          0.13         0.64 o                         
   5  12  14          6.23          5.83         0.86 o                         
   6  12  14         12.21         13.26         1.13 o                         
   1  13  14          0.52          0.61         0.58 o                         
   2  13  14         69.10         62.61         1.25 o                         
   3  13  14          1.84          0.26         0.60 o                         
   4  13  14          0.29         -0.20         0.66 o                         
   5  13  14         28.98         33.16         1.28 o                         
   6  13  14          2.26          0.40         1.50 o                         
   0  14  14        151.56        149.76         3.04 o                         
   1  14  14        168.12        151.06         1.97 o                         
   2  14  14         39.07         32.52         0.99 o                         
   3  14  14          0.06         -0.53         0.62 o                         
   4  14  14          0.55          1.44         0.68 o                         
   5  14  14         17.47         20.03         1.17 o                         
   1  15  14        155.92        155.06         2.07 o                         
   2  15  14          1.43          1.35         0.59 o                         
   3  15  14          2.76          3.90         0.79 o                         
   4  15  14         29.76         30.67         1.18 o                         
   5  15  14         89.71        101.39         2.12 o                         
   0  16  14          1.57          1.66         1.01 o                         
   1  16  14          1.10          2.49         0.64 o                         
   2  16  14         55.26         59.37         1.41 o                         
   3  16  14         71.05         78.83         1.63 o                         
   4  16  14         88.91         92.22         1.99 o                         
   5  16  14         19.03         21.43         3.57 o                         
   1  17  14          5.09          2.78         0.71 o                         
   2  17  14          6.09          5.51         0.79 o                         
   3  17  14         32.25         32.44         1.19 o                         
   4  17  14         23.30         19.81         1.47 o                         
   0  18  14         33.95         22.84         1.62 o                         
   1  18  14          0.04         -0.69         0.69 o                         
   2  18  14         10.30         11.44         0.87 o                         
   3  18  14          9.08         14.22         0.99 o                         
   1  19  14          8.63          5.49         0.98 o                         
   2  19  14          5.43          5.44         0.93 o                         
   3  19  14        121.51        138.78         5.66 o                         
   0  20  14         26.71         23.69         1.93 o                         
   1  20  14         25.51         33.65         2.16 o                         
   2  20  14          5.82          7.80         2.10 o                         
   1   1  15        257.57        268.10         2.38 o                         
   2   1  15        166.65        170.27         1.67 o                         
   3   1  15         69.33         77.86         1.17 o                         
   4   1  15         81.09         88.86         1.43 o                         
   5   1  15          6.56          5.81         0.73 o                         
   6   1  15        122.61        124.01         2.11 o                         
   7   1  15          9.84         12.35         1.16 o                         
   0   2  15       3478.64       3403.34        31.79 o                         
   1   2  15       2275.34       2291.18        16.02 o                         
   2   2  15        238.43        199.15         2.13 o                         
   3   2  15        203.18        202.64         2.47 o                         
   4   2  15        755.94        699.31         5.61 o                         
   5   2  15         13.28         12.17         0.74 o                         
   6   2  15          4.80          6.47         0.80 o                         
   7   2  15         23.94         22.79         1.27 o                         
   1   3  15         14.38         14.25         0.63 o                         
   2   3  15          0.05          0.44         0.47 o                         
   3   3  15        938.50        969.35         7.32 o                         
   4   3  15        331.79        318.89         4.53 o                         
   5   3  15         73.86         71.62         1.40 o                         
   6   3  15         29.68         30.28         1.20 o                         
   7   3  15         17.94         16.89         1.24 o                         
   0   4  15        953.31        934.28         9.51 o                         
   1   4  15        154.11        138.35         1.67 o                         
   2   4  15         74.62         69.25         1.10 o                         
   3   4  15          3.39          2.92         0.56 o                         
   4   4  15        222.81        225.37         2.49 o                         
   5   4  15        282.92        281.16         3.02 o                         
   6   4  15          8.50          6.63         0.84 o                         
   7   4  15         23.95         25.77         1.23 o                         
   1   5  15        842.46        788.88         6.07 o                         
   2   5  15          4.75          1.09         0.48 o                         
   3   5  15        667.91        608.85         4.96 o                         
   4   5  15         23.42         15.78         0.75 o                         
   5   5  15        196.95        187.11         2.79 o                         
   6   5  15          3.26          2.50         0.80 o                         
   7   5  15        191.52        222.34         3.36 o                         
   0   6  15         88.92        110.04         2.00 o                         
   1   6  15        129.19        112.41         1.39 o                         
   2   6  15        428.69        393.47         3.65 o                         
   3   6  15         94.96        106.09         1.67 o                         
   4   6  15        156.84        145.81         1.93 o                         
   5   6  15        324.22        323.68         3.78 o                         
   6   6  15         15.60         21.23         1.12 o                         
   7   6  15         62.06         55.19         1.91 o                         
   1   7  15        116.50         99.45         1.72 o                         
   2   7  15         13.28         12.25         0.63 o                         
   3   7  15         98.19         73.70         1.40 o                         
   4   7  15          1.06          1.44         0.63 o                         
   5   7  15        100.05        103.81         1.94 o                         
   6   7  15         20.23         22.53         1.21 o                         
   7   7  15         42.47         39.28         1.88 o                         
   0   8  15        207.78        171.07         2.97 o                         
   1   8  15        413.90        357.30         3.04 o                         
   2   8  15        221.93        225.39         2.31 o                         
   3   8  15         49.57         53.48         1.31 o                         
   4   8  15          7.28          6.72         0.68 o                         
   5   8  15         13.40         17.02         0.96 o                         
   6   8  15         45.51         50.07         1.72 o                         
   7   8  15          0.07         -1.49         2.08 o                         
   1   9  15         78.22         62.80         1.12 o                         
   2   9  15          3.88          3.11         0.54 o                         
   3   9  15         10.86          9.82         0.68 o                         
   4   9  15          3.19          4.97         0.64 o                         
   5   9  15         68.27         60.58         1.74 o                         
   6   9  15          6.17          3.74         1.00 o                         
   0  10  15         29.77         27.97         1.12 o                         
   1  10  15         24.52         25.33         0.77 o                         
   2  10  15         47.55         39.82         1.04 o                         
   3  10  15          2.86          4.06         0.69 o                         
   4  10  15          3.51          2.91         0.71 o                         
   5  10  15         10.98         10.83         0.91 o                         
   6  10  15         17.18         22.61         1.37 o                         
   1  11  15          0.60          1.03         0.54 o                         
   2  11  15        235.65        235.53         2.61 o                         
   3  11  15         35.90         31.57         0.97 o                         
   4  11  15         41.47         44.31         1.25 o                         
   5  11  15          2.18          4.30         0.86 o                         
   6  11  15          8.60          9.85         1.22 o                         
   0  12  15          3.88          5.67         0.84 o                         
   1  12  15        217.56        176.67         2.14 o                         
   2  12  15          0.73          1.13         0.56 o                         
   3  12  15          2.36          3.97         0.68 o                         
   4  12  15         38.67         37.08         1.20 o                         
   5  12  15          6.89          5.79         0.86 o                         
   6  12  15         10.99         15.95         2.29 o                         
   1  13  15         80.33         71.78         1.37 o                         
   2  13  15          5.77          4.78         0.68 o                         
   3  13  15         78.40         63.33         1.48 o                         
   4  13  15         32.13         37.00         1.21 o                         
   5  13  15         43.95         46.59         1.50 o                         
   0  14  15         18.48         16.58         1.25 o                         
   1  14  15        147.04        131.46         1.89 o                         
   2  14  15          6.05          7.24         0.73 o                         
   3  14  15         29.41         34.37         1.14 o                         
   4  14  15          0.32          0.98         0.76 o                         
   5  14  15         18.30         22.00         1.20 o                         
   1  15  15         30.38         25.92         0.97 o                         
   2  15  15          3.97          6.12         0.75 o                         
   3  15  15          1.58          0.73         0.71 o                         
   4  15  15         93.76        101.64         2.03 o                         
   5  15  15          2.66          0.00         1.86 o                         
   0  16  15         77.91         77.30         2.45 o                         
   1  16  15          1.22          1.73         0.66 o                         
   2  16  15         25.66         29.47         1.09 o                         
   3  16  15         40.79         42.15         1.34 o                         
   4  16  15         47.63         49.20         1.59 o                         
   1  17  15         20.11         19.99         1.01 o                         
   2  17  15         10.08         11.16         0.91 o                         
   3  17  15          7.77          8.83         0.86 o                         
   4  17  15         21.34         28.57         3.57 o                         
   0  18  15         15.29         20.65         1.55 o                         
   1  18  15         23.53         28.35         1.16 o                         
   2  18  15         30.65         35.09         1.25 o                         
   3  18  15         57.07         58.64         2.45 o                         
   1  19  15          1.72          0.95         1.06 o                         
   2  19  15          7.38          9.31         2.68 o                         
   0   0  16        740.71        593.50        13.39 o                         
   1   0  16       6763.27       6413.29        62.77 o                         
   2   0  16        101.85         74.97         1.60 o                         
   3   0  16       2466.49       2439.53        25.49 o                         
   4   0  16        356.65        354.44         5.74 o                         
   5   0  16        100.84        119.06         2.82 o                         
   6   0  16          1.08          1.28         1.09 o                         
   7   0  16         25.38         27.28         2.16 o                         
   1   1  16          4.95         10.76         0.66 o                         
   2   1  16        160.26        160.20         1.85 o                         
   3   1  16        608.16        587.16         6.57 o                         
   4   1  16          5.51          6.71         0.76 o                         
   5   1  16         16.35         12.59         0.83 o                         
   6   1  16         30.75         37.22         1.28 o                         
   7   1  16        254.27        272.65         4.25 o                         
   0   2  16         31.13         32.30         1.49 o                         
   1   2  16        378.39        362.34         3.35 o                         
   2   2  16         29.94         29.29         0.87 o                         
   3   2  16        281.32        286.20         4.41 o                         
   4   2  16         40.81         35.42         1.06 o                         
   5   2  16        119.47        123.83         2.04 o                         
   6   2  16         12.02         10.88         0.93 o                         
   7   2  16         18.15         19.24         1.31 o                         
   1   3  16        134.53        148.52         1.84 o                         
   2   3  16         58.10         49.70         1.09 o                         
   3   3  16       1011.23        959.72         7.31 o                         
   4   3  16          0.00          0.44         0.61 o                         
   5   3  16        153.48        140.81         2.30 o                         
   6   3  16         38.63         31.82         1.41 o                         
   7   3  16         10.20         12.69         1.21 o                         
   0   4  16       1925.33       1820.14        19.32 o                         
   1   4  16       1838.36       1761.14        12.61 o                         
   2   4  16          4.80          7.46         0.57 o                         
   3   4  16       1307.24       1295.55         9.59 o                         
   4   4  16         48.70         46.47         1.16 o                         
   5   4  16        131.23        121.05         1.99 o                         
   6   4  16          1.74          4.09         0.85 o                         
   7   4  16          0.87          0.89         0.97 o                         
   1   5  16         93.89         93.36         1.49 o                         
   2   5  16          5.82          5.83         0.61 o                         
   3   5  16        101.88         98.81         1.81 o                         
   4   5  16          2.82          4.60         0.61 o                         
   5   5  16         49.32         51.73         1.48 o                         
   6   5  16         45.94         48.25         1.46 o                         
   7   5  16         12.99         14.78         1.63 o                         
   0   6  16         23.79         17.45         0.97 o                         
   1   6  16         21.79         28.93         0.89 o                         
   2   6  16         29.35         30.10         0.92 o                         
   3   6  16        569.60        548.68         5.44 o                         
   4   6  16         12.30         12.79         0.79 o                         
   5   6  16          5.56          7.89         0.85 o                         
   6   6  16         11.27         15.39         1.06 o                         
   7   6  16        116.38        127.87         4.12 o                         
   1   7  16        159.04        130.82         1.81 o                         
   2   7  16        362.83        334.00         3.79 o                         
   3   7  16        691.85        599.58         5.53 o                         
   4   7  16         21.34         18.21         0.87 o                         
   5   7  16         84.92         81.91         1.89 o                         
   6   7  16          1.39          1.36         0.90 o                         
   7   7  16          0.72          0.00         2.38 o                         
   0   8  16        107.27        101.48         2.80 o                         
   1   8  16          8.94          7.45         0.57 o                         
   2   8  16          4.90          5.80         0.61 o                         
   3   8  16        423.35        392.17         3.96 o                         
   4   8  16         13.88         11.46         0.79 o                         
   5   8  16         41.30         38.99         1.28 o                         
   6   8  16          9.52          9.02         1.12 o                         
   1   9  16         10.03         14.99         0.72 o                         
   2   9  16         30.89         32.66         0.90 o                         
   3   9  16          0.80          4.23         0.63 o                         
   4   9  16          0.28         -0.47         0.63 o                         
   5   9  16          0.31          0.10         0.69 o                         
   6   9  16          7.53          4.06         1.20 o                         
   0  10  16        261.11        253.37         3.59 o                         
   1  10  16        816.08        732.49         5.85 o                         
   2  10  16        136.48        124.22         1.85 o                         
   3  10  16         15.19         18.88         0.85 o                         
   4  10  16          5.35          5.62         0.80 o                         
   5  10  16          6.64          9.99         0.91 o                         
   6  10  16          1.48          2.65         1.31 o                         
   1  11  16         45.30         42.72         1.02 o                         
   2  11  16          1.16          0.42         0.56 o                         
   3  11  16         17.69         20.24         0.89 o                         
   4  11  16         13.45         13.61         0.91 o                         
   5  11  16          3.35          3.10         0.86 o                         
   6  11  16         34.67         39.29         4.76 o                         
   0  12  16         54.12         52.02         1.64 o                         
   1  12  16          8.31          4.78         0.63 o                         
   2  12  16         65.40         66.54         1.35 o                         
   3  12  16        151.11        154.69         2.10 o                         
   4  12  16          0.01         -0.06         0.71 o                         
   5  12  16          8.80         12.44         0.99 o                         
   1  13  16        224.90        234.46         2.69 o                         
   2  13  16          0.25          0.45         0.61 o                         
   3  13  16         63.19         62.71         1.47 o                         
   4  13  16         10.33          6.12         0.88 o                         
   5  13  16          4.27          3.45         0.95 o                         
   0  14  16         36.48         35.49         1.47 o                         
   1  14  16         17.20         14.49         0.80 o                         
   2  14  16          0.26          0.99         0.59 o                         
   3  14  16        176.42        171.29         2.66 o                         
   4  14  16          0.42         -0.36         0.76 o                         
   5  14  16         43.25         47.62         4.76 o                         
   1  15  16          1.55          1.04         0.66 o                         
   2  15  16         26.23         28.80         1.04 o                         
   3  15  16         26.14         27.42         1.14 o                         
   4  15  16         12.93         16.52         1.07 o                         
   0  16  16          5.42          3.16         1.09 o                         
   1  16  16         28.75         31.36         1.20 o                         
   2  16  16          1.78          1.21         0.76 o                         
   3  16  16          0.02          0.53         0.76 o                         
   4  16  16         35.50         41.67         4.17 o                         
   1  17  16          9.82         11.63         0.91 o                         
   2  17  16          3.20          4.29         0.88 o                         
   3  17  16         61.37         55.35         2.45 o                         
   0  18  16         41.64         35.56         1.85 o                         
   1  18  16         11.27         15.10         1.07 o                         
   2  18  16         13.41          8.87         1.58 o                         
   1   1  17        567.43        537.51         4.43 o                         
   2   1  17        163.91        165.52         1.89 o                         
   3   1  17         56.03         53.79         1.72 o                         
   4   1  17         42.15         44.37         1.31 o                         
   5   1  17         72.55         73.60         1.76 o                         
   6   1  17         64.77         59.49         1.73 o                         
   7   1  17        192.65        195.36         3.94 o                         
   0   2  17       1303.63       1188.52        13.09 o                         
   1   2  17       1121.42       1060.91         8.35 o                         
   2   2  17         51.53         32.15         0.87 o                         
   3   2  17        633.45        603.62         5.36 o                         
   4   2  17          0.11          2.80         0.63 o                         
   5   2  17         59.81         66.24         1.57 o                         
   6   2  17         10.54         10.80         1.04 o                         
   7   2  17          3.12          5.00         1.33 o                         
   1   3  17         51.72         48.19         1.29 o                         
   2   3  17         29.71         31.63         0.94 o                         
   3   3  17        108.35         94.19         1.74 o                         
   4   3  17        134.35        133.67         2.02 o                         
   5   3  17         12.22         16.28         1.26 o                         
   6   3  17         19.54         17.85         1.32 o                         
   7   3  17         84.71         97.56         3.09 o                         
   0   4  17        271.97        280.31         3.98 o                         
   1   4  17        350.44        328.41         3.46 o                         
   2   4  17         88.44         82.31         1.47 o                         
   3   4  17        224.18        211.11         2.42 o                         
   4   4  17          9.47         11.90         0.79 o                         
   5   4  17         40.67         39.48         1.23 o                         
   6   4  17         20.70         21.75         1.47 o                         
   7   4  17         14.07         11.99         1.63 o                         
   1   5  17         24.25         30.67         0.87 o                         
   2   5  17        109.25        100.25         1.93 o                         
   3   5  17        909.35        859.32         7.07 o                         
   4   5  17         63.16         59.72         1.37 o                         
   5   5  17         28.30         25.77         1.14 o                         
   6   5  17          5.41          3.23         0.90 o                         
   0   6  17         13.98         12.84         0.99 o                         
   1   6  17          1.12          0.17         0.53 o                         
   2   6  17         24.77         19.30         0.95 o                         
   3   6  17        111.70         97.35         1.69 o                         
   4   6  17          0.08         -0.39         0.63 o                         
   5   6  17        253.88        240.06         3.67 o                         
   6   6  17          8.80         10.69         1.08 o                         
   1   7  17        202.99        178.21         2.02 o                         
   2   7  17         38.52         36.63         1.02 o                         
   3   7  17          4.31          4.58         0.68 o                         
   4   7  17          3.82          2.27         0.66 o                         
   5   7  17         30.38         36.70         1.40 o                         
   6   7  17         48.41         50.04         1.73 o                         
   0   8  17        145.19        128.62         2.75 o                         
   1   8  17         68.22         47.06         1.11 o                         
   2   8  17          9.36         11.34         0.89 o                         
   3   8  17         32.67         39.84         1.16 o                         
   4   8  17         17.41         21.20         0.95 o                         
   5   8  17          4.66          3.28         0.87 o                         
   6   8  17          2.97          2.98         0.98 o                         
   1   9  17         51.88         55.75         1.19 o                         
   2   9  17          7.11          3.94         0.63 o                         
   3   9  17         22.26         19.33         0.93 o                         
   4   9  17          0.25          0.45         0.66 o                         
   5   9  17          3.15          2.57         0.80 o                         
   6   9  17          1.87          0.20         1.31 o                         
   0  10  17         66.72         67.42         1.68 o                         
   1  10  17        118.29        117.42         1.67 o                         
   2  10  17         25.01         24.78         1.05 o                         
   3  10  17         34.64         37.37         1.24 o                         
   4  10  17         99.75        104.93         1.97 o                         
   5  10  17         95.53         96.28         1.97 o                         
   6  10  17          5.02          8.93         2.98 o                         
   1  11  17         15.61         12.24         0.72 o                         
   2  11  17        209.89        222.58         2.79 o                         
   3  11  17          9.73         12.68         0.85 o                         
   4  11  17         34.99         40.95         1.36 o                         
   5  11  17         38.43         46.83         1.54 o                         
   0  12  17         21.17         16.30         1.11 o                         
   1  12  17         13.90         11.32         0.89 o                         
   2  12  17         17.93         19.60         0.87 o                         
   3  12  17         32.72         24.42         1.05 o                         
   4  12  17          8.88          8.57         0.91 o                         
   5  12  17          0.00         -0.95         1.06 o                         
   1  13  17         32.18         25.03         0.99 o                         
   2  13  17         15.63         16.36         0.86 o                         
   3  13  17        152.53        159.55         2.54 o                         
   4  13  17          1.91          2.35         0.86 o                         
   5  13  17         71.00         88.70         5.36 o                         
   0  14  17          0.33          0.36         0.88 o                         
   1  14  17         27.81         29.95         1.05 o                         
   2  14  17        144.53        158.05         2.18 o                         
   3  14  17          0.09          0.31         0.73 o                         
   4  14  17         27.10         28.03         1.40 o                         
   1  15  17         92.45        102.43         1.82 o                         
   2  15  17         17.44         14.69         0.92 o                         
   3  15  17          2.27          1.00         0.81 o                         
   4  15  17        207.70        238.71         9.52 o                         
   0  16  17         41.30         42.59         2.00 o                         
   1  16  17          1.63          1.71         0.84 o                         
   2  16  17         13.50         11.49         0.92 o                         
   3  16  17         22.51         22.83         1.53 o                         
   1  17  17         15.67         19.16         1.05 o                         
   2  17  17          3.47          1.59         1.59 o                         
   0  18  17        107.53        124.82         4.83 o                         
   1  18  17         49.48         54.77         4.76 o                         
   0   0  18        415.96        359.71         6.17 o                         
   1   0  18        116.51        129.90         2.42 o                         
   2   0  18         26.32         27.95         1.26 o                         
   3   0  18         75.87         90.04         2.29 o                         
   4   0  18        136.00        114.83         3.44 o                         
   5   0  18         10.92          7.56         1.37 o                         
   6   0  18        152.25        166.56         4.66 o                         
   1   1  18        130.69        130.11         1.76 o                         
   2   1  18        162.61        163.11         2.01 o                         
   3   1  18         11.70         12.28         1.02 o                         
   4   1  18          4.28          6.25         0.80 o                         
   5   1  18          1.51         -0.47         0.84 o                         
   6   1  18         89.34        100.63         2.30 o                         
   0   2  18         55.87         70.53         1.80 o                         
   1   2  18          6.06          6.85         0.62 o                         
   2   2  18        172.85        155.93         2.06 o                         
   3   2  18          1.30          0.86         0.60 o                         
   4   2  18          9.15          8.11         0.90 o                         
   5   2  18        110.12        107.17         2.47 o                         
   6   2  18         21.75         23.60         1.38 o                         
   1   3  18         85.62         85.09         1.51 o                         
   2   3  18          3.23          3.64         0.64 o                         
   3   3  18         17.44         15.71         0.88 o                         
   4   3  18        454.17        479.66         6.30 o                         
   5   3  18         43.99         49.22         1.52 o                         
   6   3  18         18.67         14.02         1.37 o                         
   0   4  18        566.41        539.29         6.65 o                         
   1   4  18         17.18         20.99         0.78 o                         
   2   4  18        174.97        185.36         2.38 o                         
   3   4  18         10.62         17.96         0.83 o                         
   4   4  18         12.60         10.60         0.92 o                         
   5   4  18        113.60        117.70         2.31 o                         
   6   4  18         26.46         30.65         1.53 o                         
   1   5  18         49.41         47.96         1.11 o                         
   2   5  18          8.23          9.33         0.73 o                         
   3   5  18         11.58          9.21         0.73 o                         
   4   5  18         92.59         99.46         2.06 o                         
   5   5  18         21.44         21.68         1.10 o                         
   6   5  18          2.26          4.30         1.24 o                         
   0   6  18         45.55         51.70         1.64 o                         
   1   6  18         16.18         10.96         0.70 o                         
   2   6  18        160.66        149.81         2.18 o                         
   3   6  18          1.49          4.21         0.68 o                         
   4   6  18         30.59         33.79         1.14 o                         
   5   6  18         98.13         80.74         2.05 o                         
   6   6  18        168.14        187.51         4.04 o                         
   1   7  18        145.99        127.38         1.99 o                         
   2   7  18        156.01        134.98         1.88 o                         
   3   7  18          1.97          2.26         0.67 o                         
   4   7  18          2.68          2.07         0.73 o                         
   5   7  18          2.76          4.73         0.95 o                         
   6   7  18          1.51          0.85         1.25 o                         
   0   8  18        343.53        337.21         4.78 o                         
   1   8  18          0.32          0.92         0.61 o                         
   2   8  18         17.36         13.80         0.77 o                         
   3   8  18         18.77         16.06         0.85 o                         
   4   8  18         25.79         24.73         1.05 o                         
   5   8  18        141.90        141.00         2.60 o                         
   6   8  18         27.68         36.05         2.05 o                         
   1   9  18        152.56        143.05         1.95 o                         
   2   9  18          6.49         10.83         0.81 o                         
   3   9  18         62.60         57.38         1.36 o                         
   4   9  18          2.79          2.12         0.71 o                         
   5   9  18         59.24         64.56         1.89 o                         
   0  10  18        578.41        589.76         8.41 o                         
   1  10  18         36.99         23.25         0.87 o                         
   2  10  18        354.49        374.89         4.20 o                         
   3  10  18         66.69         64.94         1.60 o                         
   4  10  18         55.06         54.36         1.54 o                         
   5  10  18          0.11          0.10         0.80 o                         
   1  11  18          1.59          1.17         0.62 o                         
   2  11  18         15.77         16.09         0.91 o                         
   3  11  18          9.34          7.81         0.81 o                         
   4  11  18          0.39          0.15         0.84 o                         
   5  11  18          0.21         -1.19         1.19 o                         
   0  12  18        129.30        135.88         2.71 o                         
   1  12  18          0.11          0.25         0.64 o                         
   2  12  18          5.11          9.13         0.83 o                         
   3  12  18         27.48         31.22         1.15 o                         
   4  12  18          5.88          3.91         0.86 o                         
   1  13  18         27.69         30.47         1.09 o                         
   2  13  18         93.13        103.79         1.87 o                         
   3  13  18        201.71        206.69         3.02 o                         
   4  13  18          1.60          1.31         1.30 o                         
   0  14  18         36.86         40.69         1.69 o                         
   1  14  18        110.13        102.06         1.85 o                         
   2  14  18          0.40          1.74         0.76 o                         
   3  14  18         42.61         46.81         1.52 o                         
   4  14  18          1.39          2.98         2.38 o                         
   1  15  18          2.97          3.97         0.79 o                         
   2  15  18          0.64          0.18         0.75 o                         
   3  15  18         39.30         37.04         2.91 o                         
   0  16  18        132.66        135.82         3.34 o                         
   1  16  18        142.30        158.97         2.57 o                         
   2  16  18          2.03          0.15         1.19 o                         
   1  17  18          0.29         -0.15         1.19 o                         
   1   1  19        123.55        109.49         1.76 o                         
   2   1  19          8.78          7.23         0.73 o                         
   3   1  19        158.47        156.00         2.42 o                         
   4   1  19          0.12         -0.27         0.69 o                         
   5   1  19         11.77         10.95         1.15 o                         
   6   1  19         11.12         13.81         1.42 o                         
   0   2  19        492.49        493.21         6.38 o                         
   1   2  19         18.44         17.82         0.78 o                         
   2   2  19          1.72          1.34         0.63 o                         
   3   2  19         33.62         36.01         1.20 o                         
   4   2  19        107.46        124.23         2.54 o                         
   5   2  19          4.02          4.76         0.90 o                         
   6   2  19         28.57         30.77         1.64 o                         
   1   3  19        147.59        146.00         1.93 o                         
   2   3  19         42.50         45.99         1.19 o                         
   3   3  19         72.18         84.73         1.73 o                         
   4   3  19         71.71         69.34         1.90 o                         
   5   3  19          0.02          0.40         0.97 o                         
   6   3  19          0.02          0.65         1.13 o                         
   0   4  19          0.04          0.65         0.71 o                         
   1   4  19        104.66         91.46         1.51 o                         
   2   4  19         11.03         14.00         0.79 o                         
   3   4  19          0.67          0.10         0.61 o                         
   4   4  19          2.17          2.02         0.87 o                         
   5   4  19        178.77        180.01         3.23 o                         
   6   4  19          8.25          9.63         2.10 o                         
   1   5  19        325.13        321.13         3.27 o                         
   2   5  19          3.82          2.67         0.61 o                         
   3   5  19         89.65         87.10         1.70 o                         
   4   5  19        128.09        150.93         2.55 o                         
   5   5  19         43.30         46.67         1.74 o                         
   6   5  19         31.15         43.26         3.37 o                         
   0   6  19         11.73         12.85         1.16 o                         
   1   6  19          0.32          1.35         0.63 o                         
   2   6  19         24.53         21.20         0.87 o                         
   3   6  19         12.23         12.82         0.88 o                         
   4   6  19          2.70          3.33         0.89 o                         
   5   6  19         24.64         23.39         1.31 o                         
   1   7  19         97.48         92.23         1.67 o                         
   2   7  19         66.05         63.54         1.42 o                         
   3   7  19          0.22         -0.46         0.72 o                         
   4   7  19         35.84         37.19         1.25 o                         
   5   7  19         35.60         42.55         1.56 o                         
   0   8  19         11.78         19.41         1.20 o                         
   1   8  19         33.67         25.44         0.95 o                         
   2   8  19          0.02          0.68         0.61 o                         
   3   8  19        101.05         88.86         1.71 o                         
   4   8  19          1.35          4.28         0.83 o                         
   5   8  19         85.84         88.82         2.10 o                         
   1   9  19          0.90          1.17         0.61 o                         
   2   9  19          1.83          2.08         0.71 o                         
   3   9  19          0.18         -0.47         0.64 o                         
   4   9  19          3.39          4.64         0.83 o                         
   5   9  19         94.71        105.96         4.64 o                         
   0  10  19          1.33          0.30         1.01 o                         
   1  10  19          0.27          0.23         0.65 o                         
   2  10  19          5.55          4.96         0.79 o                         
   3  10  19         17.79         14.48         0.89 o                         
   4  10  19          6.22          6.38         0.91 o                         
   5  10  19          1.64          2.13         1.47 o                         
   1  11  19          9.03          9.74         0.81 o                         
   2  11  19         19.61         21.63         1.03 o                         
   3  11  19         31.28         34.97         1.31 o                         
   4  11  19        148.39        167.88         2.72 o                         
   0  12  19         10.31         11.68         1.31 o                         
   1  12  19         20.43         13.67         0.89 o                         
   2  12  19         58.00         56.54         1.47 o                         
   3  12  19         18.99         19.12         1.05 o                         
   4  12  19          5.36          6.35         1.31 o                         
   1  13  19         13.29         12.62         0.98 o                         
   2  13  19         37.52         36.89         1.25 o                         
   3  13  19         21.48         25.37         1.38 o                         
   0  14  19          1.75          0.56         0.99 o                         
   1  14  19         15.22         15.19         1.07 o                         
   2  14  19         22.83         27.36         1.22 o                         
   3  14  19         50.95         68.69         3.09 o                         
   1  15  19         14.84         14.28         1.37 o                         
   2  15  19         60.36         75.76         2.59 o                         
   0  16  19         76.93         78.80         4.17 o                         
   1  16  19          7.80          8.28         1.31 o                         
   0   0  20       1004.03       1022.67        25.00 o                         
   1   0  20        373.08        414.48         6.62 o                         
   2   0  20          0.87          2.00         1.01 o                         
   3   0  20        395.80        441.37         6.77 o                         
   4   0  20        124.91        127.14         3.11 o                         
   5   0  20         26.84         38.04         2.37 o                         
   1   1  20         37.15         32.26         1.17 o                         
   2   1  20         43.75         46.20         1.27 o                         
   3   1  20         38.82         37.69         1.38 o                         
   4   1  20         43.01         38.27         1.43 o                         
   5   1  20          0.41          0.15         0.87 o                         
   0   2  20          5.45          7.11         1.01 o                         
   1   2  20          0.00          0.24         0.61 o                         
   2   2  20          9.93          9.30         0.84 o                         
   3   2  20         46.80         53.92         1.65 o                         
   4   2  20         22.00         27.50         1.36 o                         
   5   2  20          3.50          2.86         1.06 o                         
   1   3  20         91.61        104.83         1.65 o                         
   2   3  20         20.45         24.10         1.01 o                         
   3   3  20          1.09         -0.15         0.71 o                         
   4   3  20         55.55         59.97         1.85 o                         
   5   3  20          0.72          1.19         0.97 o                         
   0   4  20        166.21        176.84         4.95 o                         
   1   4  20          5.26          4.91         0.71 o                         
   2   4  20          0.18          0.26         0.60 o                         
   3   4  20         16.57         15.34         0.96 o                         
   4   4  20        133.77        136.47         2.75 o                         
   5   4  20          0.73         -0.06         1.33 o                         
   1   5  20          3.17          4.20         0.68 o                         
   2   5  20          3.99          2.38         0.63 o                         
   3   5  20        112.72        121.65         2.09 o                         
   4   5  20         52.74         60.33         1.90 o                         
   5   5  20         76.23         84.74         2.30 o                         
   0   6  20          5.40          8.03         0.99 o                         
   1   6  20         58.50         68.58         1.47 o                         
   2   6  20          0.40          0.85         0.64 o                         
   3   6  20          2.43          3.73         0.85 o                         
   4   6  20         12.61         13.95         1.10 o                         
   5   6  20         80.15         88.67         3.31 o                         
   1   7  20        124.74        124.15         1.95 o                         
   2   7  20         30.38         30.32         1.15 o                         
   3   7  20          1.62          2.41         0.81 o                         
   4   7  20          0.17          0.30         0.85 o                         
   5   7  20         23.69         32.58         2.95 o                         
   0   8  20        157.68        158.29         3.03 o                         
   1   8  20          5.52          5.98         0.79 o                         
   2   8  20         19.31         19.91         1.07 o                         
   3   8  20          0.20          1.57         0.74 o                         
   4   8  20         22.04         23.27         1.20 o                         
   1   9  20         27.15         28.21         1.16 o                         
   2   9  20          1.53          1.42         0.77 o                         
   3   9  20          8.08          9.93         0.93 o                         
   4   9  20         33.22         31.83         1.31 o                         
   0  10  20        451.93        496.86         7.51 o                         
   1  10  20         10.99         16.85         0.92 o                         
   2  10  20         19.70         19.46         1.05 o                         
   3  10  20         10.53         10.13         0.93 o                         
   4  10  20         11.37         12.01         1.49 o                         
   1  11  20         15.93         14.94         0.96 o                         
   2  11  20         35.53         39.06         1.33 o                         
   3  11  20          7.61          6.48         0.87 o                         
   4  11  20         23.57         32.34         5.95 o                         
   0  12  20          0.00         -1.01         1.01 o                         
   1  12  20          2.85          2.13         0.90 o                         
   2  12  20         36.29         44.54         1.46 o                         
   3  12  20          6.52         12.31         1.33 o                         
   1  13  20          5.70          6.69         1.00 o                         
   2  13  20         95.15        111.39         2.28 o                         
   0  14  20          0.13          2.38         2.38 o                         
   1  14  20         73.65         89.56         3.98 o                         
   2  14  20          0.03          2.18         1.37 o                         
   1   1  21          4.54          5.68         0.85 o                         
   2   1  21          0.36          1.17         0.78 o                         
   3   1  21        104.39        112.80         2.24 o                         
   4   1  21          0.04         -0.82         0.82 o                         
   5   1  21          0.01          0.60         1.37 o                         
   0   2  21         14.06         11.44         1.20 o                         
   1   2  21         33.43         33.25         1.85 o                         
   2   2  21          0.98          3.37         0.74 o                         
   3   2  21          9.26          9.29         0.98 o                         
   4   2  21          2.85          2.38         0.97 o                         
   5   2  21          0.33          1.79         1.37 o                         
   1   3  21          2.10          1.75         0.66 o                         
   2   3  21          8.93         10.62         0.86 o                         
   3   3  21          4.84          7.67         0.92 o                         
   4   3  21         12.50         11.84         1.12 o                         
   5   3  21         20.95         26.63         2.06 o                         
   0   4  21         42.94         45.86         1.69 o                         
   1   4  21          1.31          1.59         0.63 o                         
   2   4  21         19.44         22.16         1.04 o                         
   3   4  21        155.36        167.42         2.62 o                         
   4   4  21         26.26         28.51         1.49 o                         
   5   4  21         29.51         32.07         2.16 o                         
   1   5  21         29.92         27.28         1.12 o                         
   2   5  21         80.39         79.68         1.67 o                         
   3   5  21        169.11        181.16         2.95 o                         
   4   5  21          8.88         12.54         1.25 o                         
   0   6  21          1.68          0.17         0.88 o                         
   1   6  21        134.83        148.61         2.19 o                         
   2   6  21         13.04         16.79         0.94 o                         
   3   6  21         66.83         73.88         1.73 o                         
   4   6  21          0.21         -0.83         0.87 o                         
   1   7  21          0.00         -0.47         0.66 o                         
   2   7  21        124.27        136.65         2.15 o                         
   3   7  21         72.91         77.99         1.94 o                         
   4   7  21         32.49         33.33         1.57 o                         
   0   8  21         87.01         87.04         2.52 o                         
   1   8  21         88.01         93.66         1.75 o                         
   2   8  21          3.71          4.34         0.90 o                         
   3   8  21          0.00          0.25         0.77 o                         
   4   8  21         18.57         21.79         2.29 o                         
   1   9  21         94.02        106.81         1.91 o                         
   2   9  21          3.28          5.06         0.84 o                         
   3   9  21         25.42         37.35         1.45 o                         
   4   9  21         11.83         16.37         2.46 o                         
   0  10  21         15.98         14.23         1.39 o                         
   1  10  21          0.42          1.23         0.71 o                         
   2  10  21          8.18         10.33         0.96 o                         
   3  10  21        102.48        115.03         3.35 o                         
   1  11  21         18.48         27.27         1.24 o                         
   2  11  21          0.44         -0.23         0.77 o                         
   3  11  21         10.47         18.85         1.92 o                         
   0  12  21          4.16          4.04         1.25 o                         
   1  12  21          0.56          3.20         0.98 o                         
   2  12  21          8.19          9.77         1.39 o                         
   1  13  21          0.72          1.49         1.68 o                         
   0   0  22        223.89        263.78         9.82 o                         
   1   0  22         20.47         23.29         1.49 o                         
   2   0  22        163.32        163.71         5.05 o                         
   3   0  22         10.15         13.31         1.72 o                         
   4   0  22         15.43         20.34         2.06 o                         
   1   1  22          3.45          2.33         0.80 o                         
   2   1  22         66.03         67.01         1.99 o                         
   3   1  22         37.37         37.11         1.74 o                         
   4   1  22         11.51          9.96         1.33 o                         
   0   2  22         40.62         42.40         1.92 o                         
   1   2  22          2.17          2.24         0.80 o                         
   2   2  22         12.17         13.93         1.08 o                         
   3   2  22          0.02          0.11         0.85 o                         
   4   2  22          8.63          8.94         1.20 o                         
   1   3  22         21.38         19.05         1.05 o                         
   2   3  22         20.07         23.20         1.09 o                         
   3   3  22        270.79        311.42         4.17 o                         
   4   3  22          8.38          9.65         1.58 o                         
   0   4  22         18.80         16.12         1.49 o                         
   1   4  22         93.26        109.94         2.35 o                         
   2   4  22         16.47         17.19         1.04 o                         
   3   4  22         44.87         50.39         1.85 o                         
   4   4  22         27.65         33.18         2.16 o                         
   1   5  22         44.28         47.85         1.34 o                         
   2   5  22         11.98         16.81         1.04 o                         
   3   5  22         79.30        100.96         2.20 o                         
   4   5  22         11.40         10.67         1.83 o                         
   0   6  22          0.67          2.79         0.99 o                         
   1   6  22         19.29         22.87         1.09 o                         
   2   6  22         11.94         13.54         0.94 o                         
   3   6  22          1.76          3.41         1.05 o                         
   4   6  22          4.66          4.76         1.68 o                         
   1   7  22          3.86          3.29         0.78 o                         
   2   7  22         54.53         59.98         1.62 o                         
   3   7  22          1.91          3.68         1.07 o                         
   0   8  22          0.08         -0.60         1.01 o                         
   1   8  22        107.49        115.04         2.08 o                         
   2   8  22         18.16         20.58         1.20 o                         
   3   8  22         14.28         14.72         1.37 o                         
   1   9  22         81.63         82.91         1.74 o                         
   2   9  22          1.79          2.78         0.97 o                         
   3   9  22         16.86         26.23         2.06 o                         
   0  10  22          0.54          1.10         1.12 o                         
   1  10  22         17.22         14.98         1.06 o                         
   2  10  22         30.19         31.19         1.64 o                         
   1  11  22         20.98         24.71         1.88 o                         
   0  12  22         51.65         70.84         4.76 o                         
   1   1  23          3.97          5.75         0.84 o                         
   2   1  23          8.20         10.55         1.33 o                         
   3   1  23         13.87         17.22         1.41 o                         
   0   2  23          4.83          4.91         1.19 o                         
   1   2  23          2.40          5.01         0.84 o                         
   2   2  23         40.14         34.70         1.62 o                         
   3   2  23          0.12          1.55         1.06 o                         
   1   3  23          0.38          0.27         0.85 o                         
   2   3  23          8.57          7.95         1.01 o                         
   3   3  23         10.85         10.48         1.91 o                         
   0   4  23          8.35         10.21         1.58 o                         
   1   4  23         65.38         73.95         1.92 o                         
   2   4  23         93.29         94.36         1.96 o                         
   3   4  23         40.51         50.68         2.65 o                         
   1   5  23        171.42        186.54         2.78 o                         
   2   5  23          5.60         10.78         1.02 o                         
   3   5  23          0.72          0.00         2.38 o                         
   0   6  23        209.03        240.49         4.67 o                         
   1   6  23          0.42          1.01         0.98 o                         
   2   6  23          1.49          1.78         0.84 o                         
   3   6  23         45.73         46.78         2.95 o                         
   1   7  23         37.63         48.62         1.54 o                         
   2   7  23         44.72         53.82         2.29 o                         
   0   8  23         12.85         15.85         1.62 o                         
   1   8  23        100.70        110.86         2.23 o                         
   2   8  23         93.33        102.45         2.92 o                         
   1   9  23          0.34         -0.48         1.23 o                         
   0   0  24          5.48         11.47         1.86 o                         
   1   0  24        271.68        308.98         5.58 o                         
   2   0  24        394.73        470.27        15.48 o                         
   1   1  24          8.47         11.93         1.05 o                         
   2   1  24          1.20          3.07         1.94 o                         
   0   2  24         18.98         19.08         1.62 o                         
   1   2  24         45.41         48.65         1.66 o                         
   2   2  24          3.43          2.38         1.37 o                         
   1   3  24          6.12          6.98         1.16 o                         
   2   3  24         46.59         65.90         6.85 o                         
   0   4  24         87.78         99.46         3.44 o                         
   1   4  24         95.43        114.75         2.87 o                         
   2   4  24         33.50         36.42         3.87 o                         
   1   5  24          9.02          8.30         1.58 o                         
   2   5  24          8.24          6.91         1.58 o                         
   0   6  24          7.68         11.91         2.98 o                         
   1   6  24        153.73        188.57         4.09 o                         
   0   2  25         37.77         39.29         4.17 o                         
                                                                                
